# Supplementary material for: An integrated approach to epitope analysis I: Dimensional reduction, visualization and prediction of MHC binding using amino acid principal components and regression approaches
Source: Immunome Res. 2010 Nov 2;6:7. doi: 10.1186/1745-7580-6-7 (PMC2990731; doi:10.1186/1745-7580-6-7)
Supplement: Additional file 7 — Table S5: Correlations among different prediction schemes using the IEDB dataset. [file 1745-7580-6-7-S7.XLSX]

## Sheet: All
	Method	DRB1_0101 LN(ic50)	DRB1_0101 LN(ic50) Formula	DRB1_0101 CV(9*0.5) Mean Estimate	DRB1_0101 PLS Pred Formula LN(ic50)	DRB1_0101 LN(MHC_II_pan Pred)	DRB1_0101 LN(NetMHC_II Pred)			Allele	Method 1	Method 2	PLS	NetMHC II Pan	NetMHC II
	DRB1_0101 LN(ic50)	1	0.95975	0.832474	0.540258	0.752534	0.810575			DRB1_0101	0.95975	0.832474	0.540258	0.752534	0.810575
	DRB1_0101 LN(ic50) Formula		1	0.839416	0.573059	0.749017	0.804075			DRB1_0301	0.996579	0.839453	0.476165	0.737084	0.967427
	DRB1_0101 CV(9*0.5) Mean Estimate			1	0.77885	0.756104	0.79913			DRB1_0401	0.995723	0.84433	0.491434	0.636354	0.945335
	DRB1_0101 PLS Pred Formula LN(ic50)				1	0.622558	0.651635			DRB1_0404	0.996257	0.91171	0.598358	0.768605	0.954106
	DRB1_0101 LN(MHC_II_pan Pred)					1	0.902759			DRB1_0405	0.9967	0.876234	0.526468	0.682412	0.946586
	DRB1_0101 LN(NetMHC_II Pred)						1			DRB1_0701	0.997481	0.868428	0.558908	0.801171	0.963242
										DRB1_0802	0.997306	0.825706	0.587284	0.77036	0.973161
	Method	DRB1_0301 LN(ic50)	DRB1_0301 LN(ic50) Formula	DRB1_0301 CV(9*0.5) Mean Estimate	DRB1_0301 PLS Pred Formula LN(ic50)	DRB1_0301 LN(MHC_II_pan Pred)	DRB1_0301 LN(NetMHC_II Pred)			DRB1_0901	0.997374	0.859729	0.402614	0.673303	0.956044
	DRB1_0301 LN(ic50)	1	0.996579	0.839453	0.476165	0.737084	0.967427			DRB1_1101	0.996917	0.863079	0.549686	0.786918	0.968941
	DRB1_0301 LN(ic50) Formula		1	0.852959	0.501959	0.744783	0.970112			DRB1_1302	0.997643	0.798668	0.441335	0.758638	0.964973
	DRB1_0301 CV(9*0.5) Mean Estimate			1	0.758811	0.712771	0.849553			DRB1_1501	0.996191	0.850256	0.494408	0.66698	0.954296
	DRB1_0301 PLS Pred Formula LN(ic50)				1	0.506422	0.523858			DRB3_0101	0.997006	0.858647	0.450494	0.737101	0.935354
	DRB1_0301 LN(MHC_II_pan Pred)					1	0.820095			DRB4_0101	0.997439	0.805893	0.603551	0.795066	0.975569
	DRB1_0301 LN(NetMHC_II Pred)						1			DRB5_0101	0.996624	0.879393	0.55279	0.789005	0.964851
											Method 2	PLS	Net MHC II Pan	Net MHC II
	Method	DRB1_0401 LN(ic50)	DRB1_0401 LN(ic50) Formula	DRB1_0401 CV(9*0.5) Mean Estimate	DRB1_0401 PLS Pred Formula LN(ic50)	DRB1_0401 LN(MHC_II_pan Pred)	DRB1_0401 LN(NetMHC_II Pred)			DRB1_0101	0.839416	0.573059	0.749017	0.804075
	DRB1_0401 LN(ic50)	1	0.995723	0.84433	0.491434	0.636354	0.945335			DRB1_0301	0.852959	0.501959	0.744783	0.970112
	DRB1_0401 LN(ic50) Formula		1	0.860989	0.521884	0.64782	0.950433			DRB1_0401	0.860989	0.521884	0.64782	0.950433
	DRB1_0401 CV(9*0.5) Mean Estimate			1	0.782965	0.638625	0.85176			DRB1_0404	0.927454	0.630963	0.774749	0.958635
	DRB1_0401 PLS Pred Formula LN(ic50)				1	0.462168	0.542589		Method 1	DRB1_0405	0.889614	0.554345	0.690835	0.94987
	DRB1_0401 LN(MHC_II_pan Pred)					1	0.780623			DRB1_0701	0.884725	0.588071	0.804408	0.963601
	DRB1_0401 LN(NetMHC_II Pred)						1			DRB1_0802	0.844765	0.622643	0.772345	0.974169
										DRB1_0901	0.871833	0.428357	0.681651	0.958924
	Method	DRB1_0404 LN(ic50)	DRB1_0404 LN(ic50) Formula	DRB1_0404 CV(9*0.5) Mean Estimate	DRB1_0404 PLS Pred Formula LN(ic50)	DRB1_0404 LN(MHC_II_pan Pred)	DRB1_0404 LN(NetMHC_II Pred)			DRB1_1101	0.878857	0.578496	0.790318	0.970272
	DRB1_0404 LN(ic50)	1	0.996257	0.91171	0.598358	0.768605	0.954106			DRB1_1302	0.817287	0.474321	0.764621	0.967031
	DRB1_0404 LN(ic50) Formula		1	0.927454	0.630963	0.774749	0.958635			DRB1_1501	0.865725	0.524091	0.678004	0.959359
	DRB1_0404 CV(9*0.5) Mean Estimate			1	0.792386	0.767756	0.915232			DRB3_0101	0.871555	0.479421	0.738247	0.937229
	DRB1_0404 PLS Pred Formula LN(ic50)				1	0.612862	0.661042			DRB4_0101	0.829361	0.641208	0.799332	0.977172
	DRB1_0404 LN(MHC_II_pan Pred)					1	0.863269			DRB5_0101	0.89393	0.581244	0.79301	0.965831
	DRB1_0404 LN(NetMHC_II Pred)						1
											PLS	Net MHCII Pan	Net MHC II
	Method	DRB1_0405 LN(ic50)	DRB1_0405 LN(ic50) Formula	DRB1_0405 CV(9*0.5) Mean Estimate	DRB1_0405 PLS Pred Formula LN(ic50)	DRB1_0405 LN(MHC_II_pan Pred)	DRB1_0405 LN(NetMHC_II Pred)			DRB1_0101	0.77885	0.756104	0.79913
	DRB1_0405 LN(ic50)	1	0.9967	0.876234	0.526468	0.682412	0.946586			DRB1_0301	0.758811	0.712771	0.849553
	DRB1_0405 LN(ic50) Formula		1	0.889614	0.554345	0.690835	0.94987			DRB1_0401	0.782965	0.638625	0.85176
	DRB1_0405 CV(9*0.5) Mean Estimate			1	0.761086	0.707418	0.88434			DRB1_0404	0.792386	0.767756	0.915232
	DRB1_0405 PLS Pred Formula LN(ic50)				1	0.56745	0.58378			DRB1_0405	0.761086	0.707418	0.88434
	DRB1_0405 LN(MHC_II_pan Pred)					1	0.801601		Method 2	DRB1_0701	0.818944	0.738163	0.85091
	DRB1_0405 LN(NetMHC_II Pred)						1			DRB1_0802	0.832892	0.683953	0.836214
										DRB1_0901	0.63233	0.638169	0.851874
	Method	DRB1_0701 LN(ic50)	DRB1_0701 LN(ic50) Formula	DRB1_0701 CV(9*0.5) Mean Estimate	DRB1_0701 PLS Pred Formula LN(ic50)	DRB1_0701 LN(MHC_II_pan Pred)	DRB1_0701 LN(NetMHC_II Pred)			DRB1_1101	0.819857	0.729416	0.85983
	DRB1_0701 LN(ic50)	1	0.997481	0.868428	0.558908	0.801171	0.963242			DRB1_1302	0.721618	0.690028	0.797854
	DRB1_0701 LN(ic50) Formula		1	0.884725	0.588071	0.804408	0.963601			DRB1_1501	0.761731	0.649363	0.861879
	DRB1_0701 CV(9*0.5) Mean Estimate			1	0.818944	0.738163	0.85091			DRB3_0101	0.702724	0.698556	0.832647
	DRB1_0701 PLS Pred Formula LN(ic50)				1	0.515479	0.565793			DRB4_0101	0.89524	0.683475	0.821614
	DRB1_0701 LN(MHC_II_pan Pred)					1	0.87543			DRB5_0101	0.795315	0.753591	0.877396
	DRB1_0701 LN(NetMHC_II Pred)						1
											Net MHCII Pan	Net MHC II
	Method	DRB1_0802 LN(ic50)	DRB1_0802 LN(ic50) Formula	DRB1_0802 CV(9*0.5) Mean Estimate	DRB1_0802 PLS Pred Formula LN(ic50)	DRB1_0802 LN(MHC_II_pan Pred)	DRB1_0802 LN(NetMHC_II Pred)			DRB1_0101	0.622558	0.651635
	DRB1_0802 LN(ic50)	1	0.997306	0.825706	0.587284	0.77036	0.973161			DRB1_0301	0.506422	0.523858
	DRB1_0802 LN(ic50) Formula		1	0.844765	0.622643	0.772345	0.974169			DRB1_0401	0.462168	0.542589
	DRB1_0802 CV(9*0.5) Mean Estimate			1	0.832892	0.683953	0.836214			DRB1_0404	0.612862	0.661042
	DRB1_0802 PLS Pred Formula LN(ic50)				1	0.499039	0.609948			DRB1_0405	0.56745	0.58378
	DRB1_0802 LN(MHC_II_pan Pred)					1	0.837483		PLS	DRB1_0701	0.515479	0.565793
	DRB1_0802 LN(NetMHC_II Pred)						1			DRB1_0802	0.499039	0.609948
										DRB1_0901	0.409287	0.437621
	Method	DRB1_0901 LN(ic50)	DRB1_0901 LN(ic50) Formula	DRB1_0901 CV(9*0.5) Mean Estimate	DRB1_0901 PLS Pred Formula LN(ic50)	DRB1_0901 LN(MHC_II_pan Pred)	DRB1_0901 LN(NetMHC_II Pred)			DRB1_1101	0.531552	0.576462
	DRB1_0901 LN(ic50)	1	0.997374	0.859729	0.402614	0.673303	0.956044			DRB1_1302	0.465196	0.480595
	DRB1_0901 LN(ic50) Formula		1	0.871833	0.428357	0.681651	0.958924			DRB1_1501	0.506772	0.554977
	DRB1_0901 CV(9*0.5) Mean Estimate			1	0.63233	0.638169	0.851874			DRB3_0101	0.40117	0.484625
	DRB1_0901 PLS Pred Formula LN(ic50)				1	0.409287	0.437621			DRB4_0101	0.567134	0.642815
	DRB1_0901 LN(MHC_II_pan Pred)					1	0.772389			DRB5_0101	0.550631	0.582033
	DRB1_0901 LN(NetMHC_II Pred)						1
											Net MHC II
	Method	DRB1_1101 LN(ic50)	DRB1_1101 LN(ic50) Formula	DRB1_1101 CV(9*0.5) Mean Estimate	DRB1_1101 PLS Pred Formula LN(ic50)	DRB1_1101 LN(MHC_II_pan Pred)	DRB1_1101 LN(NetMHC_II Pred)			DRB1_0101	0.902759
	DRB1_1101 LN(ic50)	1	0.996917	0.863079	0.549686	0.786918	0.968941			DRB1_0301	0.820095
	DRB1_1101 LN(ic50) Formula		1	0.878857	0.578496	0.790318	0.970272			DRB1_0401	0.780623
	DRB1_1101 CV(9*0.5) Mean Estimate			1	0.819857	0.729416	0.85983			DRB1_0404	0.863269
	DRB1_1101 PLS Pred Formula LN(ic50)				1	0.531552	0.576462			DRB1_0405	0.801601
	DRB1_1101 LN(MHC_II_pan Pred)					1	0.864971			DRB1_0701	0.87543
	DRB1_1101 LN(NetMHC_II Pred)						1		Net MHCII Pan	DRB1_0802	0.837483
										DRB1_0901	0.772389
	Method	DRB1_1302 LN(ic50)	DRB1_1302 LN(ic50) Formula	DRB1_1302 CV(9*0.5) Mean Estimate	DRB1_0302 PLS Pred Formula LN(ic50)	DRB1_1302 LN(MHC_II_pan Pred)	DRB1_1302 LN(NetMHC_II Pred)			DRB1_1101	0.864971
	DRB1_1302 LN(ic50)	1	0.997643	0.798668	0.441335	0.758638	0.964973			DRB1_1302	0.848963
	DRB1_1302 LN(ic50) Formula		1	0.817287	0.474321	0.764621	0.967031			DRB1_1501	0.789819
	DRB1_1302 CV(9*0.5) Mean Estimate			1	0.721618	0.690028	0.797854			DRB3_0101	0.824414
	DRB1_1302 PLS Pred Formula LN(ic50)				1	0.465196	0.480595			DRB4_0101	0.857706
	DRB1_1302 LN(MHC_II_pan Pred)					1	0.848963			DRB5_0101	0.863367
	DRB1_1302 LN(NetMHC_II Pred)						1
	Method	DRB1_1501 LN(ic50)	DRB1_1501 LN(ic50) Formula	DRB1_1501 CV(9*0.5) Mean Estimate	DRB1_1501 PLS Pred Formula LN(ic50)	DRB1_1501 LN(MHC_II_pan Pred)	DRB1_1501 LN(NetMHC_II Pred)
	DRB1_1501 LN(ic50)	1	0.996191	0.850256	0.494408	0.66698	0.954296
	DRB1_1501 LN(ic50) Formula		1	0.865725	0.524091	0.678004	0.959359
	DRB1_1501 CV(9*0.5) Mean Estimate			1	0.761731	0.649363	0.861879
	DRB1_1501 PLS Pred Formula LN(ic50)				1	0.506772	0.554977
	DRB1_1501 LN(MHC_II_pan Pred)					1	0.789819
	DRB1_1501 LN(NetMHC_II Pred)						1
	Method	DRB3_0101 LN(ic50)	DRB3_0101 LN(ic50) Formula	DRB3_0101 CV(9*0.5) Mean Estimate	DRB3_0101 PLS Pred Formula LN(ic50)	DRB3_0101 LN(MHC_II_pan Pred)	DRB3_0101 LN(NetMHC_II Pred)
	DRB3_0101 LN(ic50)	1	0.997006	0.858647	0.450494	0.737101	0.935354
	DRB3_0101 LN(ic50) Formula		1	0.871555	0.479421	0.738247	0.937229
	DRB3_0101 CV(9*0.5) Mean Estimate			1	0.702724	0.698556	0.832647
	DRB3_0101 PLS Pred Formula LN(ic50)				1	0.40117	0.484625
	DRB3_0101 LN(MHC_II_pan Pred)					1	0.824414
	DRB3_0101 LN(NetMHC_II Pred)						1
	Method	DRB4_0101 LN(ic50)	DRB4_0101 LN(ic50) Formula	DRB4_0101 CV(9*0.5) Mean Estimate	DRB4_0101 PLS Pred Formula LN(ic50)	DRB4_0101 LN(MHC_II_pan Pred)	DRB4_0101 LN(NetMHC_II Pred)
	DRB4_0101 LN(ic50)	1	0.997439	0.805893	0.603551	0.795066	0.975569
	DRB4_0101 LN(ic50) Formula		1	0.829361	0.641208	0.799332	0.977172
	DRB4_0101 CV(9*0.5) Mean Estimate			1	0.89524	0.683475	0.821614
	DRB4_0101 PLS Pred Formula LN(ic50)				1	0.567134	0.642815
	DRB4_0101 LN(MHC_II_pan Pred)					1	0.857706
	DRB4_0101 LN(NetMHC_II Pred)						1
	Method	DRB5_0101 LN(ic50)	DRB5_0101 LN(ic50) Formula	DRB5_0101 CV(9*0_5) Mean Estimate	DRB5_0101 PLS Pred Formula LN(ic50)	DRB5_0101 LN(MHC_II_pan Pred)	DRB5_0101 LN(NetMHC_II Pred)
	DRB5_0101 LN(ic50)	1	0.996624	0.879393	0.55279	0.789005	0.964851
	DRB5_0101 LN(ic50) Formula		1	0.89393	0.581244	0.79301	0.965831
	DRB5_0101 CV(9*0.5) Mean Estimate			1	0.795315	0.753591	0.877396
	DRB5_0101 PLS Pred Formula LN(ic50)				1	0.550631	0.582033
	DRB5_0101 LN(MHC_II_pan Pred)					1	0.863367
	DRB5_0101 LN(NetMHC_II Pred)						1

## Sheet: With Training Set
Allele	Method 1	Method 2	PLS	NetMHC II Pan	NetMHC II
DRB1_0101	0.95975	0.832474	0.540258	0.752534	0.810575
DRB1_0301	0.996579	0.839453	0.476165	0.737084	0.967427
DRB1_0401	0.995723	0.84433	0.491434	0.636354	0.945335
DRB1_0404	0.996257	0.91171	0.598358	0.768605	0.954106
DRB1_0405	0.9967	0.876234	0.526468	0.682412	0.946586
DRB1_0701	0.997481	0.868428	0.558908	0.801171	0.963242
DRB1_0802	0.997306	0.825706	0.587284	0.77036	0.973161
DRB1_0901	0.997374	0.859729	0.402614	0.673303	0.956044
DRB1_1101	0.996917	0.863079	0.549686	0.786918	0.968941
DRB1_1302	0.997643	0.798668	0.441335	0.758638	0.964973
DRB1_1501	0.996191	0.850256	0.494408	0.66698	0.954296
DRB3_0101	0.997006	0.858647	0.450494	0.737101	0.935354
DRB4_0101	0.997439	0.805893	0.603551	0.795066	0.975569
DRB5_0101	0.996624	0.879393	0.55279	0.789005	0.964851
	0.994214	0.851	0.519554	0.739681	0.948604

## Sheet: With Method 1
	Allele	Method 2	PLS	Net MHC II Pan	Net MHC II
	DRB1_0101	0.839416	0.573059	0.749017	0.804075
	DRB1_0301	0.852959	0.501959	0.744783	0.970112
	DRB1_0401	0.860989	0.521884	0.64782	0.950433
	DRB1_0404	0.927454	0.630963	0.774749	0.958635
	DRB1_0405	0.889614	0.554345	0.690835	0.94987
	DRB1_0701	0.884725	0.588071	0.804408	0.963601
Method 1	DRB1_0802	0.844765	0.622643	0.772345	0.974169
	DRB1_0901	0.871833	0.428357	0.681651	0.958924
	DRB1_1101	0.878857	0.578496	0.790318	0.970272
	DRB1_1302	0.817287	0.474321	0.764621	0.967031
	DRB1_1501	0.865725	0.524091	0.678004	0.959359
	DRB3_0101	0.871555	0.479421	0.738247	0.937229
	DRB4_0101	0.829361	0.641208	0.799332	0.977172
	DRB5_0101	0.89393	0.581244	0.79301	0.965831
		0.866319	0.550004	0.744939	0.95048

## Sheet: With Method 2
	Allele	PLS	Net MHCII Pan	Net MHC II
	DRB1_0101	0.77885	0.756104	0.79913
	DRB1_0301	0.758811	0.712771	0.849553
	DRB1_0401	0.782965	0.638625	0.85176
	DRB1_0404	0.792386	0.767756	0.915232
	DRB1_0405	0.761086	0.707418	0.88434
Method 2	DRB1_0701	0.818944	0.738163	0.85091
	DRB1_0802	0.832892	0.683953	0.836214
	DRB1_0901	0.63233	0.638169	0.851874
	DRB1_1101	0.819857	0.729416	0.85983
	DRB1_1302	0.721618	0.690028	0.797854
	DRB1_1501	0.761731	0.649363	0.861879
	DRB3_0101	0.702724	0.698556	0.832647
	DRB4_0101	0.89524	0.683475	0.821614
	DRB5_0101	0.795315	0.753591	0.877396
		0.775339	0.703385	0.849302

## Sheet: With PLS
	Allele	Net MHCII Pan	Net MHC II
	DRB1_0101	0.622558	0.651635
	DRB1_0301	0.506422	0.523858
	DRB1_0401	0.462168	0.542589
	DRB1_0404	0.612862	0.661042
	DRB1_0405	0.56745	0.58378
PLS	DRB1_0701	0.515479	0.565793
	DRB1_0802	0.499039	0.609948
	DRB1_0901	0.409287	0.437621
	DRB1_1101	0.531552	0.576462
	DRB1_1302	0.465196	0.480595
	DRB1_1501	0.506772	0.554977
	DRB3_0101	0.40117	0.484625
	DRB4_0101	0.567134	0.642815
	DRB5_0101	0.550631	0.582033
		0.515551	0.564127

## Sheet: With Net MHCII Pan
	Allele	Net MHC II
	DRB1_0101	0.902759
	DRB1_0301	0.820095
	DRB1_0401	0.780623
	DRB1_0404	0.863269
	DRB1_0405	0.801601
	DRB1_0701	0.87543
Net MHCII Pan	DRB1_0802	0.837483
	DRB1_0901	0.772389
	DRB1_1101	0.864971
	DRB1_1302	0.848963
	DRB1_1501	0.789819
	DRB3_0101	0.824414
	DRB4_0101	0.857706
	DRB5_0101	0.863367
		0.835921
