# Supplementary material for: An integrated approach to epitope analysis I: Dimensional reduction, visualization and prediction of MHC binding using amino acid principal components and regression approaches
Source: Immunome Res. 2010 Nov 2;6:7. doi: 10.1186/1745-7580-6-7 (PMC2990731; doi:10.1186/1745-7580-6-7)
Supplement: Additional file 9 — Table S6: Random 15-mers from Staphylococcus aureus COL along with the output from multiple prediction schemes. [file 1745-7580-6-7-S9.XLSX]

## Sheet: COL_random_1000
peptide	DRB1_0101	DRB1_0301	DRB1_0401	DRB1_0404	DRB1_0405	DRB1_0701	DRB1_0802	DRB1_0901	DRB1_1101	DRB1_1302	DRB1_1501	DRB3_0101	DRB4_0101	DRB5_0101	DRB1_0101 PLS Pred Formula LN(ic50)	DRB1_0301 PLS Pred Formula LN(ic50)	DRB1_0401 PLS Pred Formula LN(ic50)	DRB1_0404 PLS Pred Formula LN(ic50)	DRB1_0405 PLS Pred Formula LN(ic50)	DRB1_0701 PLS Pred Formula LN(ic50)	DRB1_0802 PLS Pred Formula LN(ic50)	DRB1_0901 PLS Pred Formula LN(ic50)	DRB1_1101 PLS Pred Formula LN(ic50)	DRB1_1302 PLS Pred Formula LN(ic50)	DRB1_1501 PLS Pred Formula LN(ic50)	DRB3_0101 PLS Pred Formula LN(ic50)	DRB4_0101 PLS Pred Formula LN(ic50)	DRB5_0101 PLS Pred Formula LN(ic50)	NetMHC_II Pred LN(ic50) HLA-DRB10101	NetMHC_II Pred LN(ic50) HLA-DRB10301	NetMHC_II Pred LN(ic50) HLA-DRB10401	NetMHC_II Pred LN(ic50) HLA-DRB10404	NetMHC_II Pred LN(ic50) HLA-DRB10405	NetMHC_II Pred LN(ic50) HLA-DRB10701	NetMHC_II Pred LN(ic50) HLA-DRB10802	NetMHC_II Pred LN(ic50) HLA-DRB10901	NetMHC_II Pred LN(ic50) HLA-DRB11101	NetMHC_II Pred LN(ic50) HLA-DRB11302	NetMHC_II Pred LN(ic50) HLA-DRB11501	NetMHC_II Pred LN(ic50) HLA-DRB30101	NetMHC_II Pred LN(ic50) HLA-DRB40101	NetMHC_II Pred LN(ic50) HLA-DRB50101	NetMHC II Pan Pred (LN) DRB1_0101	NetMHC II Pan Pred (LN) DRB1_0301	NetMHC II Pan Pred (LN) DRB1_0401	NetMHC II Pan Pred (LN) DRB1_0404	NetMHC II Pan Pred (LN) DRB1_0405	NetMHC II Pan Pred (LN) DRB1_0701	NetMHC II Pan Pred (LN) DRB1_0802
AADDVPAQFPKINQG	4.93773	5.71199	7.41735	5.04115	4.79222	6.06492	6.96125	5.04496	6.2919	5.82414	5.07888	8.27645	6.1747	4.8059	5.53038	5.77024	5.40599	4.7395	4.74753	4.9583	6.80496	5.03479	4.82556	6.81377	5.17868	8.6342	5.62206	4.49962	7.75991	9.08798	8.74485	9.50797	9.8415	9.67563	8.63743	8.96076	9.20461	8.6127	9.46744	7.34543	8.20996	9.48447	9.26151	9.98882	10.4725	10.4364	10.4108	10.6149	10.3581
AAGAGETIIMGRFDI	9.31785	5.53477	6.92294	5.95992	5.37262	5.80085	11.8956	9.00047	8.32382	7.57461	9.29649	8.32812	6.95514	7.71586	7.01844	6.94733	6.57977	6.33445	5.12513	6.84353	9.92293	8.18034	8.40797	9.44908	7.30643	8.83752	6.49549	8.61233	7.21942	10.1045	8.118	8.65802	8.2956	8.59302	9.38778	8.58821	8.32354	9.40215	8.77098	9.50305	8.29195	7.70765	8.92091	9.78216	10.4159	10.356	10.0263	9.91946	10.1761
AAIIALALDHRGTQL	4.91236	4.15643	7.93338	4.5119	5.77735	5.21311	7.94133	7.58646	5.21374	8.65741	7.42307	9.05196	4.73744	1.51254	4.49762	4.90773	4.91909	4.52367	4.02182	5.1625	6.91916	5.9939	5.17338	8.2116	4.88299	8.08025	4.00521	4.07661	3.82428	3.86073	4.79414	4.23411	6.59181	5.9509	6.67998	8.11534	4.57883	8.42315	5.16307	8.96035	4.98224	5.66053	4.21833	5.40146	9.4382	8.71977	8.92415	8.81617	9.15732
AAISYVLIRDTPQSQ	3.48454	5.16839	3.91659	3.41334	2.53298	4.62163	4.94377	3.44428	2.57858	8.51979	3.21609	8.39978	3.82971	1.64533	4.49009	5.1834	4.20295	4.32684	3.77639	4.57904	4.39212	4.58903	2.99235	8.01901	4.64739	9.00142	4.84243	3.13769	2.5096	4.25703	2.65324	3.57795	2.81541	4.7766	4.91412	7.49721	4.12552	6.13881	6.73886	7.85961	4.01277	3.53515	4.51459	4.45667	6.44946	5.96214	5.28923	8.13063	9.23089
AALLDKMKIKYRQQA	4.03453	4.50193	7.5085	5.39976	1.99504	7.12678	7.29996	4.14629	6.07362	6.77533	5.69601	4.78224	4.60684	5.00861	5.87918	5.94572	5.46691	5.03691	4.30809	6.75616	7.80565	4.95675	4.32292	8.2496	6.40808	8.47273	4.68147	4.24129	5.49594	5.97483	8.55117	8.26878	8.27431	8.39679	7.25319	8.29869	4.11251	9.22162	5.34996	9.41433	4.30136	4.38701	6.7049	6.18372	9.76128	9.38497	9.28088	9.74808	6.33379
AATATMGVIVALPDT	3.86448	7.76724	7.87264	3.6598	6.64383	5.51477	6.80801	5.11016	8.18464	7.98273	4.90742	7.25134	3.77238	6.77761	4.12697	6.30165	6.03534	3.8733	4.21814	4.67662	8.31294	6.00967	6.78556	6.91624	5.51669	8.32119	5.46562	5.98036	5.69373	9.64243	7.65525	4.48074	5.16364	7.07157	8.06199	7.37187	8.78046	9.30871	7.88077	9.26668	7.59634	9.52473	6.28749	9.96134	6.57712	4.18935	4.29073	7.57482	10.1829
AATILNKTAGGNTPK	1.66057	7.42354	6.06498	5.74765	5.11271	5.62554	5.56998	6.61122	4.01956	7.28482	7.55358	11.5269	7.30139	6.67913	3.79679	7.37255	6.14024	6.46817	5.48565	6.14933	4.9409	6.75254	5.04649	7.16194	7.21658	10.161	5.62836	4.88213	7.21715	10.2708	7.37857	7.3667	9.16182	6.78026	7.00615	7.37231	6.95683	6.40836	7.64588	10.485	7.30041	7.08649	6.4277	10.2685	9.6217	9.75912	9.64096	8.0973	9.60374
AATKSSTLSVLLTLI	5.26111	7.09324	5.52045	5.8416	6.35897	1.49085	6.91678	6.19525	6.44157	6.11555	6.57383	7.33689	10.9945	7.17545	4.25132	6.86605	5.81037	6.15409	5.00088	3.31488	6.47475	5.97891	6.78978	6.70737	5.78142	8.07746	5.84952	6.4179	5.21765	9.19962	7.20712	6.11258	6.6182	3.99452	8.7913	6.68673	8.23151	6.96328	7.54729	9.10981	7.83471	9.10141	6.3247	9.95149	7.95546	7.20154	6.73509	4.03389	9.78378
AAVIGFIFPQHVATL	6.11091	5.90774	5.16219	2.44013	4.02305	5.40233	6.15302	8.83655	5.62444	5.96633	5.57341	7.37626	2.24376	3.56853	3.25226	6.50324	5.08055	2.76708	2.78624	4.9571	5.5847	6.29494	4.10358	7.85926	4.18574	7.50837	2.04195	4.61302	2.18605	8.06379	5.45447	3.88156	5.3959	3.01062	5.30529	5.06006	4.22244	4.61413	2.75366	7.97989	3.23868	4.83231	4.12746	9.27125	9.02261	7.39023	7.87691	7.38147	9.63252
AAYDLKVLKDDKQFF	8.01541	5.98831	2.81477	7.59518	4.84323	6.17172	6.87975	6.00159	4.39155	7.82977	7.95061	8.40394	3.79847	2.22587	5.1718	6.17922	4.02518	5.47054	4.10623	3.58631	6.19857	5.16845	3.91061	8.02963	5.80641	8.13981	4.519	3.22566	6.91899	2.85071	7.25672	7.81157	6.7132	8.91258	8.79728	8.5296	7.51698	7.85112	8.73227	3.89182	7.00995	6.84033	6.79969	4.39605	8.63397	8.03737	7.80939	9.73077	9.70383
ADGPISTFFTNGLIV	1.13912	4.22476	3.87907	6.92903	3.23705	4.16457	5.25118	7.44362	7.13144	6.16576	5.27153	7.43106	3.69328	4.0353	3.85666	7.08938	4.74099	6.67412	4.74383	4.59506	6.21276	6.55368	6.79165	6.89502	6.7007	8.31591	3.78952	6.69754	5.8693	9.31488	5.49512	6.3976	5.39997	4.69866	7.94073	5.25802	8.53119	5.52026	4.03777	9.15813	7.83027	8.77643	4.76354	9.71302	6.54358	4.50568	4.87756	6.0858	9.87283
ADRNHPYGHLKSENI	7.85336	6.37203	6.46727	7.70236	4.69398	4.46251	6.08216	7.99129	5.34206	10.8599	7.5788	7.43347	9.61425	4.68614	6.02079	6.81995	5.26761	7.1478	5.77072	5.78717	8.56879	4.11826	5.30089	7.45915	7.17674	8.10078	8.25556	4.60804	5.67881	10.4525	6.9862	6.42924	5.26373	3.49043	9.442	5.35753	7.70819	8.22545	7.05237	9.7723	9.16981	7.04795	3.04405	10.2425	6.76485	6.79168	5.76186	5.20032	8.27724
AEAKAAAKQNLGTLN	6.20935	6.13674	7.02851	7.04428	7.71212	8.48421	6.81331	7.09639	7.84466	6.74025	10.4559	12.045	7.79799	5.17575	6.2099	7.16135	8.01885	8.65459	7.12462	6.73422	7.17614	6.38978	7.63839	8.14792	8.57855	10.6247	6.69719	7.19842	7.21097	10.3626	8.58817	8.68303	8.0308	8.66778	8.91398	8.48312	8.9674	9.11287	9.20699	9.98392	7.63983	8.30018	7.28593	10.4988	9.9674	9.69344	9.87673	9.15029	10.0899
AELKLSFSILPILMI	4.12788	6.1983	6.06434	4.80077	3.52473	-0.285441	8.88395	4.88937	5.93217	4.76588	6.09062	5.37541	5.32267	1.35304	1.51334	5.29411	4.67726	4.40485	3.86267	2.32773	7.70728	4.94417	5.19783	6.16116	5.10346	6.77452	3.75942	4.03891	3.61362	7.2443	4.83151	3.86493	3.43399	2.23001	7.38132	5.04019	5.79515	6.23363	5.10352	7.50511	3.77276	7.38987	3.10593	7.39662	4.68139	3.91262	3.07777	4.24161	7.9639
AFLGTAVFSKFMDKG	-1.538	3.45757	6.61272	4.39434	1.91696	4.87813	5.45785	7.02011	4.99145	4.95928	4.20836	7.22152	4.69877	5.93256	3.66868	4.32025	5.86018	3.09702	4.78574	3.88818	5.83255	3.5801	3.45843	7.88066	4.75646	9.73403	5.80684	3.98122	5.50452	7.75893	6.30555	7.21045	6.50549	5.27043	7.53935	7.01831	6.67633	9.30802	6.66696	8.68569	8.22916	3.36384	6.20492	9.17582	8.32896	8.78404	7.34998	6.24248	9.62582
AGLATFVLGSNPVGW	-1.08496	8.70417	0.867036	5.12906	5.82115	7.06243	7.47831	4.97095	8.41582	6.54023	2.39135	9.90892	4.45874	5.11721	2.91457	6.54794	4.6997	3.59111	4.04607	4.08349	6.18682	4.49367	5.17591	6.87278	4.99773	7.73284	4.16168	4.6239	1.93152	8.92392	3.52342	5.92986	5.98444	5.63729	6.97186	5.33946	5.93754	5.13932	5.30131	8.51409	8.07953	7.30243	3.27261	6.82382	4.43094	4.54457	4.67665	6.17983	7.18325
AGSDLLGTNHALSLA	7.5337	5.33708	6.25573	5.17987	5.1426	3.32611	6.33503	6.14185	4.8944	6.89008	2.77328	7.78714	6.69619	5.66877	4.07326	6.08189	5.65641	5.52446	4.74534	3.69022	7.35249	6.07993	5.80711	6.93318	5.43593	8.36232	5.52447	5.66691	3.61631	6.45787	7.02669	7.34955	7.06416	4.52613	6.91899	6.1717	6.41624	4.0413	7.38293	8.92597	8.09505	7.93322	3.63653	6.59162	7.96087	7.25455	7.21182	6.2904	8.61968
AGSKALTDLIVKTME	5.63045	4.16205	7.26326	5.94737	4.58781	5.72712	6.32615	8.72098	6.87929	6.21276	7.23475	8.85726	5.81595	8.34322	5.91375	8.4678	7.09214	6.2664	4.01893	6.50443	8.63817	6.72465	7.17519	8.35341	7.29747	8.76731	5.85231	7.32062	5.06006	5.21221	5.8263	7.32955	6.6937	7.27863	8.04154	7.36973	7.65459	9.02919	7.86254	8.37309	6.34739	8.26098	5.40587	7.67003	8.71825	8.52609	8.5711	7.4215	9.92412
AHRILDSGIKGKQYL	0.188628	5.28642	1.05894	6.68089	4.84629	3.77788	9.35254	1.82832	6.95333	6.0215	5.40785	6.58446	6.25369	4.78263	3.84349	6.24174	4.927	5.85175	5.17799	3.94794	7.87578	5.08264	5.51836	6.2563	7.35962	8.81352	5.94661	4.27269	7.59509	6.25767	6.62923	8.52993	7.04325	8.09444	8.88478	7.84381	6.83475	8.2457	6.51338	9.16815	7.02242	3.88362	7.45894	8.37494	8.8641	9.47034	9.29073	8.93216	8.99383
AHSFPILGTIIGSFI	4.21666	6.49761	4.63681	3.72184	3.1817	0.340349	7.6079	4.27722	5.64353	6.35513	6.20489	8.636	4.72318	7.0784	1.20626	6.62257	4.80046	4.27113	3.74805	2.67962	7.83538	5.27576	5.33552	5.83	5.5416	8.04596	3.71223	4.529	4.56331	7.18463	7.1463	4.55177	5.81443	4.02535	5.81204	6.77548	7.19571	8.19817	6.411	7.59544	6.95664	7.08582	3.69635	9.50074	7.72792	6.384	6.96869	7.24222	9.02348
AIFIYKYSYNKNAES	2.46003	7.00687	2.33238	4.32546	1.91114	2.18317	6.87128	5.38424	3.25903	8.63227	5.66073	8.3481	4.08897	0.293475	3.21056	5.55325	3.49156	3.74085	3.0952	5.06447	5.54382	4.97378	2.67588	8.04524	5.84754	8.02054	4.54271	2.9396	5.06828	9.09358	4.37071	2.74727	4.56331	4.91998	6.45975	4.71133	4.36437	8.01988	3.16125	7.93891	7.50296	2.20827	4.20529	8.34216	4.14234	5.21385	4.64564	6.11253	7.0889
AIIHGFILAIGLILP	5.23709	7.56741	4.11443	0.0575481	1.70562	1.25477	4.13626	6.46493	1.18634	6.34825	3.55355	6.86235	4.75138	1.52287	-0.0550141	5.86319	4.17299	0.656968	2.25725	0.515215	5.0609	3.64946	3.14026	6.44585	2.86263	6.91855	3.29415	2.49524	4.27388	9.11933	6.62407	5.08636	5.51181	5.69205	7.96207	6.61177	7.54009	5.70611	5.76738	7.36448	7.06578	7.15937	3.15615	8.06312	6.85779	5.6385	5.06594	3.32432	8.45144
AIKAQRFSLNYHYPT	3.7565	3.9045	5.77655	6.36624	3.35789	0.913351	8.60775	11.0719	5.77212	9.2053	4.26237	8.28146	5.41902	4.37602	4.84366	6.66975	5.94616	4.67867	5.02623	5.22683	7.36981	6.15194	4.45045	8.34499	5.83729	8.8975	6.03062	4.00566	5.29632	6.96536	5.24492	5.27862	5.3627	6.35019	6.48647	6.53015	3.11352	7.28674	4.75445	4.03954	4.57368	6.0542	3.77161	9.34721	6.9503	7.55556	6.13805	6.59715	7.70152
AIPETGGLTKYIEYT	4.40655	3.69009	6.00341	4.93263	3.02847	1.49456	4.68947	5.53101	7.57817	6.40532	2.98441	9.44689	9.20233	5.00923	4.73586	5.06495	5.98935	5.05502	5.89037	2.68998	6.65645	4.00673	5.15677	7.42844	5.31656	8.93257	7.04972	4.30933	7.96846	10.4135	9.36451	9.31346	9.02619	9.09927	9.03721	8.8143	8.94996	9.61308	8.55851	8.90903	9.22823	9.14734	8.82375	10.5142	10.1967	10.1802	10.2893	9.90248	10.295
AIRLEHLLSKDEIIY	6.17054	6.5509	4.86914	4.31165	5.02863	3.9975	4.14093	6.74316	5.18802	6.3337	4.2578	6.59148	3.51415	3.91981	3.89276	7.02853	4.8547	5.08118	4.91137	4.23359	6.50522	5.90446	4.61032	7.7836	6.12421	7.29612	6.98478	4.09888	5.0733	5.91916	6.34581	5.94175	4.29456	4.77912	7.41968	7.19444	4.51852	7.29628	7.08095	8.28185	5.37064	5.64721	4.45574	6.45183	7.06336	7.05547	6.45022	6.31713	8.78847
AIVIIFIALTTTFFG	0.644137	5.03703	5.2539	-1.84388	2.29355	0.989344	5.22667	2.8485	3.2004	5.27754	3.59486	8.18321	2.48335	1.58697	-0.862195	4.98714	2.47303	0.187836	1.77892	0.742255	5.41216	3.1402	2.48431	5.37978	2.86802	6.94454	1.77432	1.29215	2.58022	8.23798	4.90156	3.2581	4.08598	2.92852	6.80228	5.91566	6.18785	7.30364	4.59915	5.42009	7.7553	7.18326	4.85383	8.69315	7.1681	5.89905	6.29571	6.15494	9.36603
AKDERTSEFEVSKLN	8.12525	9.40865	9.74084	10.3279	6.35895	4.28131	10.1361	7.3582	9.5859	6.51917	7.23601	10.72	7.58992	8.45014	7.91456	9.17093	6.88446	8.63699	6.70476	6.61608	8.70078	6.85258	7.92859	8.82004	8.89226	9.69159	7.31726	6.98446	8.67418	9.88037	8.20054	9.86233	8.9958	8.16764	9.9572	8.87815	9.66052	9.91432	9.24303	9.80157	8.47044	7.7991	9.34385	10.3697	9.93948	10.357	10.0306	9.74159	10.4761
AKDILNKSNGQNKTK	8.58371	6.23734	4.94829	7.73658	6.07376	7.12466	6.50802	7.44151	7.3523	8.13152	10.4453	12.1031	7.43156	4.24639	5.73521	6.26536	6.08945	8.07558	6.90813	6.68518	6.30722	7.09537	5.41803	7.59105	7.78157	10.8392	6.81744	3.6272	7.3964	10.0298	8.07153	8.66128	8.93979	7.90817	6.17149	9.03801	7.85764	6.56583	8.35182	10.3194	7.80889	7.9148	8.0101	9.08786	9.39849	9.60591	8.84733	9.29873	9.35337
AKNYPAADESLKDAI	8.16895	5.67525	4.80781	8.95032	6.54728	7.09686	7.15218	3.63669	7.61492	4.77681	8.30902	8.67456	6.64338	5.8218	5.61441	5.39642	4.09598	7.41276	5.87519	4.21533	7.68843	4.44302	6.31903	6.48992	7.75561	9.16045	6.04703	5.15851	8.43936	9.30054	8.71059	8.86046	8.70138	8.44014	9.36439	8.89181	9.43854	9.52414	9.22114	8.94635	9.31292	7.688	8.30916	10.1504	9.83529	10.07	9.40498	10.5648	10.5004
AKQDAKTTLGTLDHL	13.1218	6.43441	6.20692	4.48307	3.97558	3.78849	9.4219	6.20352	6.66645	7.49159	7.79192	10.0648	7.77559	6.15372	5.95763	6.98663	5.88299	5.77467	5.45053	4.3144	8.48055	5.62669	5.67446	7.24964	7.07541	9.11779	6.25019	4.81077	7.50621	9.16702	8.57486	7.53818	5.77051	7.2551	8.78177	8.71258	9.49874	9.37729	9.5374	9.8252	7.99504	9.24863	8.63343	9.7285	9.41645	8.68298	8.58268	9.64053	10.1084
AKSLGAKVKVVYSQT	1.9859	6.3099	5.77746	6.42373	7.17731	5.94755	6.49806	8.41713	5.20162	8.43201	8.03048	10.0407	5.11036	5.28976	5.76718	5.7242	6.52978	6.91678	5.68746	5.777	6.79218	7.46105	6.75989	7.4116	7.36227	9.32751	6.19615	6.42761	5.09191	8.52746	8.43979	7.50895	7.17725	7.54655	5.66227	7.81593	6.83012	8.57039	6.66019	9.11032	6.9301	4.3386	6.59367	5.62445	9.81603	9.71108	8.60832	6.93223	9.10116
ALAKFLASLMVVNGI	3.29647	6.26666	2.80963	2.26378	4.35404	4.73583	7.7974	7.56124	4.47308	5.15537	6.56202	8.49782	4.66303	4.43282	2.41763	6.84333	3.18256	3.78392	2.94426	2.82072	8.23111	5.43942	4.88087	7.02097	5.72979	7.45409	4.79707	4.59418	3.78191	9.46457	4.96145	3.19458	4.65966	3.2068	6.59796	5.08512	5.82245	7.86718	4.20916	7.11785	4.90602	5.14749	3.17136	7.49032	7.08436	6.12659	5.39798	3.55134	8.70808
ALANIGKITFNYRNG	6.82912	4.46491	6.80314	6.40751	2.05452	3.50279	4.18826	5.17349	3.587	6.16586	6.50894	10.3097	8.61496	3.56994	4.59009	4.35848	4.15151	4.90799	4.7045	3.29612	5.92883	5.13829	3.91836	7.33435	4.11196	9.36794	6.92	3.57623	6.56386	8.50518	7.29993	7.1866	6.99476	7.65364	6.9997	8.93919	5.84875	7.78402	6.2873	8.80614	7.92891	7.09158	5.70408	9.82685	7.19061	8.41995	7.95859	9.03819	8.94244
ALGWNYWFNWVVTVA	5.31491	4.75237	5.15517	1.80958	4.55813	2.10896	5.37294	2.80894	1.88052	7.71704	2.45416	6.06032	4.23381	4.88239	1.99903	6.79663	4.39817	3.6945	2.68844	3.17968	5.16019	5.20083	2.45921	7.5405	4.41038	6.83014	4.76268	4.0805	3.03013	10.0281	7.18235	5.79423	7.35257	6.25996	6.78818	7.02944	7.20601	7.37994	5.1665	7.01437	8.99443	7.93433	5.70548	9.85714	8.52912	7.98803	7.25293	6.35987	9.53341
ALIIFGPKKLPQFGR	1.83337	4.42939	5.27404	3.55013	7.14877	5.25991	3.1511	4.6	1.1312	7.10249	5.22814	9.35054	4.75845	-1.0504	2.15533	4.09321	3.45271	4.42095	4.66042	3.444	1.64836	5.0071	2.47629	6.83566	4.23357	8.59726	3.54942	1.56188	4.67656	6.68599	7.25177	7.37149	8.67677	6.21441	6.28488	5.08327	3.72086	7.35921	2.35138	7.48852	6.4082	4.33336	3.93496	9.0356	9.24182	8.78447	9.27082	5.97696	8.15141
ALMERSFDQYKYVKI	10.1826	4.36768	1.96901	4.36506	4.95615	3.19104	7.672	7.23259	3.1993	9.72792	2.50826	7.86328	6.03527	3.70857	4.86095	4.55828	3.57922	4.26782	4.54974	3.19645	6.05613	4.56801	3.34702	7.94333	3.86843	7.18633	6.04704	3.48262	6.28208	8.20825	7.19421	7.11273	7.16719	3.74715	8.44821	7.12649	6.65067	7.05099	4.8331	6.43807	7.3231	5.88304	5.22779	9.43896	9.13903	9.43074	8.56742	7.55491	10.0845
ALTDIGVTSTTAMVN	2.30681	6.08584	5.46234	4.61723	4.08665	1.13743	7.98789	3.31468	7.23993	6.07258	8.25548	8.51521	7.38922	4.85244	3.16771	6.22927	4.09851	4.9947	5.41639	2.81339	7.06702	3.52265	5.65976	7.17777	6.35734	8.43564	6.51923	4.69984	3.80888	8.30031	4.72562	5.17615	6.55791	3.68638	5.90263	6.92235	8.73295	6.64963	8.55922	8.66833	7.50999	8.84474	4.43414	8.03541	7.01371	6.96231	5.90618	5.06139	9.20406
ALVGLNDDVPTDEEI	8.87461	4.28687	6.83067	6.23068	6.16238	7.79913	10.4538	5.43396	4.39402	10.6133	10.3328	10.525	7.8086	5.38328	5.75143	6.62107	5.52481	6.21282	5.72769	6.50021	8.01054	5.18947	5.17903	8.79643	7.37554	9.23638	7.41277	6.1693	8.77368	3.79324	7.78222	7.16796	8.32627	9.76649	8.8708	9.21921	10.0509	7.89689	9.33769	7.93577	7.98881	10.3727	8.22195	8.3572	9.75024	9.35759	9.22559	10.3473	10.6265
ALYMSVFLLIIFIVG	9.2307	4.03695	3.24478	-1.56503	1.92886	-3.84216	5.81521	4.03637	2.01171	6.67567	1.1046	3.95328	3.41949	0.149674	0.0198567	5.54487	3.51739	0.0734662	1.36397	0.25971	5.22528	3.20574	3.34875	6.33717	2.62601	6.01728	1.77893	3.00707	5.17784	9.24918	7.23677	6.74782	7.84745	7.2831	9.85622	7.99399	8.56982	9.34939	8.33375	8.29924	9.05109	9.06528	6.92109	8.50251	8.95856	8.6041	7.48545	5.65571	9.75349
AMILLMSKRRALAKY	5.95371	6.82419	2.83306	3.13074	5.2259	5.92511	6.03383	5.78394	0.788738	5.60549	3.57394	10.3502	5.73329	4.48728	3.36833	3.82474	5.44466	4.91084	4.27654	4.79173	4.58004	6.48444	2.77735	7.8229	5.1705	7.8436	4.50421	3.30282	1.88707	1.77495	5.18627	4.66438	7.20742	4.77322	4.93015	5.50736	1.22378	6.29711	1.30833	9.22303	5.78198	1.96009	2.91181	2.5185	5.83542	4.99417	5.52784	2.81661	4.73567
AMLFCAGIGSDILYW	1.31502	6.40945	7.93905	5.97505	4.27165	3.95911	4.30334	7.21509	3.33074	3.50767	8.21551	3.52311	6.01744	2.77988	1.69134	4.22351	3.92124	4.27461	5.53863	2.25403	6.00062	4.9897	6.19148	4.9018	5.56262	5.90366	5.75966	3.62362	2.06686	8.87706	5.60323	5.9867	4.77068	3.3322	8.51308	3.39786	8.46096	7.28152	6.61673	7.63579	7.3629	6.3423	3.88957	10.0472	8.95726	9.57842	8.60497	6.54077	10.1708
ANQYGYAGLSAAYEP	-0.330207	5.54158	1.45114	3.42643	2.58352	3.78775	8.2559	4.78999	4.764	6.81214	7.77725	8.33628	6.77592	5.36211	3.56966	6.46067	5.26839	4.19311	4.28657	3.9474	8.52889	4.38104	5.70773	6.38484	7.09611	8.5338	5.2554	3.6619	2.50144	10.418	5.27249	4.77744	4.27667	8.15545	8.55227	3.62167	6.92363	9.5911	6.22634	9.05037	8.84503	5.47437	3.88998	10.4093	8.23093	8.57597	6.88679	9.74786	9.17409
APAKYKGVSPANAPE	6.93087	6.39819	0.701268	9.92572	6.04219	4.02857	5.61885	6.10984	5.88191	5.97584	7.27243	8.38714	6.94345	9.15907	4.38527	7.27332	5.43629	7.25815	5.31544	5.02762	7.68657	5.93644	6.69671	7.36562	7.97281	9.16079	8.29086	6.64937	4.06044	10.3837	5.41566	5.59285	5.32008	7.34582	6.01053	3.3673	7.72648	8.55343	7.78009	10.145	8.93571	8.04617	3.8401	10.5366	8.3744	8.5433	8.0708	8.91366	7.72435
APEDMAQKALHAIFD	1.67956	7.66206	7.24099	6.81968	7.11953	5.40927	7.5311	2.3569	5.08469	8.30373	3.9151	7.93422	7.09979	6.90594	4.52419	7.82133	6.97576	6.97269	6.75004	4.83537	6.52063	6.30715	6.57827	7.50779	5.93803	8.14893	6.42922	5.46138	3.054	8.93734	7.22599	7.63598	7.02785	6.88888	7.62408	7.47142	6.41346	8.45623	7.84804	8.83135	6.81025	7.43396	5.48247	10.2005	9.2824	8.42969	7.51672	8.12792	9.38984
APTKQPIVKPKEKTK	12.3597	5.96061	4.28096	3.80889	4.55558	7.19053	6.11362	7.67403	4.18812	6.93674	5.45658	12.2054	7.00969	2.88919	6.31814	5.89666	4.41192	6.27795	5.26642	5.73259	6.42853	5.75942	3.88514	8.74952	6.76611	10.1599	7.51823	2.73199	8.94418	9.84359	9.10789	9.52625	9.62535	9.65374	8.95315	9.36562	7.86334	9.48089	9.23522	10.5233	8.6857	5.15733	9.55397	10.256	10.5415	10.5464	10.4115	10.11	9.57464
APVIWRGPMLGKMLT	-1.75226	6.80663	4.55079	1.96549	3.58731	4.52322	5.65282	4.06217	4.62642	4.89941	3.81665	6.43008	1.59521	4.8785	2.09067	6.23984	3.70164	3.87131	3.7657	2.43956	6.35685	4.89608	4.10982	6.21423	5.06007	7.52896	3.38532	3.08463	5.05369	8.92783	8.01553	6.91988	8.17036	7.6748	7.20236	6.34423	7.17312	7.7749	5.05306	9.35295	5.71109	4.87977	4.37059	7.97612	9.1954	8.26393	8.24218	8.74097	5.46637
AQKVIPNHDKAAPTS	4.81699	5.24624	6.8913	10.123	7.54109	7.4442	3.47727	3.5472	5.30728	7.40689	7.58168	10.6416	7.39849	8.00687	4.87983	6.02547	6.78775	7.42536	6.86501	6.17784	4.30536	4.97841	4.8679	7.14823	7.25324	9.33172	6.385	5.56434	7.79003	9.06339	8.4527	9.00426	7.80254	8.11058	7.61604	8.67812	8.41065	4.84419	8.99562	8.63606	8.78951	8.57035	9.18967	8.82104	9.13254	9.26443	8.32019	9.23782	9.95885
AQRESGGNIHAVNPT	4.35044	7.34762	8.11469	7.91309	5.98322	5.68982	11.7588	6.57735	8.29174	8.48002	8.56237	11.2742	8.4616	4.80326	6.7461	7.57035	7.35467	7.29125	6.02315	6.20316	9.47054	6.34039	8.04541	8.84891	8.32173	10.0236	7.41422	7.2075	8.50979	10.6247	9.13125	8.19351	9.69528	8.6325	9.62999	9.1359	9.67149	7.79449	8.98673	9.90913	9.13734	9.99755	8.9604	10.5951	10.2773	10.4158	10.2643	9.54304	10.4505
ARFSTLTDPFQFESG	5.54621	4.60481	6.09517	3.91957	4.51659	4.09386	6.93628	6.18139	0.89423	6.84801	5.84226	9.62874	5.49067	3.51168	4.32728	4.7556	5.48222	4.00133	4.05656	4.02814	6.83118	4.52654	3.97461	6.83531	4.34928	9.61019	5.07009	3.30289	4.84733	8.2239	4.35157	4.12875	4.33598	7.30095	7.826	6.01884	7.52639	9.5249	8.33426	7.54898	8.24654	7.55071	4.33716	10.175	6.63588	5.95314	5.00937	9.36408	8.75612
ARVGEGIVSTIGSSK	8.34172	6.21014	6.2846	6.48965	7.23085	9.17532	8.48087	7.97294	8.47637	7.5083	7.35463	12.7725	8.35551	8.93561	5.23033	8.02513	7.39109	6.67428	7.3588	7.4322	7.25647	5.76927	7.68109	8.35909	8.48905	10.5348	7.76773	7.16731	6.90675	9.33633	7.0968	6.77878	7.0456	5.16593	6.26187	7.02037	7.50296	8.01632	7.20095	9.37935	8.57985	4.09268	5.57618	9.54813	6.87262	7.44628	7.62654	6.88214	8.72604
ASALGDSGSPASDST	8.77883	4.9725	6.7662	6.82379	6.69548	9.93138	8.0657	1.44883	9.72847	7.59051	5.66484	9.90445	8.53086	6.93587	5.57631	6.98426	6.40612	7.34285	6.36912	6.76629	8.37372	5.09541	7.40498	6.69958	8.38977	10.4852	7.73018	6.70904	7.60912	9.96824	7.32099	9.12215	9.07965	9.78968	8.70829	8.2768	10.0076	9.20257	9.38956	9.66042	9.6184	10.2845	7.76081	9.83366	9.37512	9.41137	9.48375	9.50171	10.3015
ASFKWYDFVYFIDTL	-0.190921	7.19086	6.99472	4.24217	1.87741	2.32825	5.62743	6.0111	5.54609	4.99173	5.97767	4.39495	5.46601	5.82644	2.57202	6.41202	5.38856	4.60439	3.2284	3.62625	5.93176	5.28872	3.38598	7.5675	4.32533	6.26667	4.20989	3.3093	5.6863	6.60935	7.35141	5.06323	4.93663	7.47506	8.16965	7.52305	7.32739	8.61702	4.97466	4.88884	8.14899	6.36078	6.14217	9.82955	10.1038	9.85357	9.07119	10.0309	10.3452
ASPKIFGVSSGASFF	3.11862	6.91288	3.05047	4.76117	4.11706	1.85499	5.77196	3.83688	4.27502	5.10362	4.18352	5.47692	6.89915	3.72729	2.60696	7.13012	4.55587	5.2216	4.19906	2.9193	6.92657	4.80628	5.19875	5.99849	6.54305	7.31728	5.7549	4.64518	3.54674	8.50613	5.15445	6.2774	6.77685	2.33214	4.18205	3.68135	6.80572	6.90264	5.70645	4.2002	7.35602	5.05306	3.32504	7.81437	7.87669	8.15314	7.9362	4.37902	8.11559
ASTMNSPLKYNPKEA	6.42184	5.71234	6.23619	3.39662	0.923596	4.52787	4.41682	5.95436	2.13825	8.77507	3.29464	11.8525	6.5109	3.94174	5.84572	5.4217	5.26224	5.54404	5.13919	4.65339	5.96736	4.8856	4.40745	7.01906	4.9948	9.65149	5.76209	3.92677	8.41786	8.27456	8.59702	8.87113	9.5341	8.91424	9.25808	7.93677	8.09251	7.1333	8.5881	8.24297	8.70856	7.79696	7.57731	9.15602	8.30375	8.35741	8.14924	9.44718	9.02618
ATAFYESMEYFELPN	10.9306	4.98598	5.59745	7.78362	6.30193	5.61473	6.70641	6.43198	10.4728	7.76678	7.47035	8.10603	5.76261	5.31476	4.8341	5.51051	6.65991	7.78985	6.17469	5.87176	7.36453	7.6525	7.37379	8.30657	6.99562	7.51201	5.85039	6.43852	5.62113	9.59103	7.09622	7.15579	4.46361	6.23637	9.57351	5.90835	7.96749	8.81708	6.50129	6.31987	7.89726	6.70894	4.16185	10.227	9.16565	9.69972	8.055	8.28092	10.1686
ATDKKIRPKAYIASW	-0.20711	9.25951	6.35554	9.27031	5.53963	3.80716	5.82011	8.91434	1.31954	9.27622	3.95411	9.27226	6.73182	4.78986	5.62795	7.18052	6.41552	7.55885	5.82396	5.57218	5.02886	7.10874	4.76954	8.49062	6.46021	8.0964	6.15603	4.88718	5.47981	9.85279	8.0994	8.48065	8.85948	6.94042	5.84615	7.19624	5.67367	7.2181	4.85593	9.10467	8.08795	6.96291	5.56708	10.2957	10.0952	10.1957	10.0241	7.85029	8.72096
ATELNNAMHSLQNGI	7.42941	6.6988	4.84056	8.3325	5.75245	4.09084	6.54425	4.81087	6.41953	7.32245	7.26507	8.24533	7.00149	8.09702	6.2215	6.67735	5.07096	7.09456	5.63631	5.83185	7.05041	5.45121	7.04644	7.18646	7.95568	8.11939	6.44919	7.01111	6.11788	7.9793	7.64764	5.73979	6.39576	5.4112	7.1993	7.11428	6.42924	4.56017	8.02316	9.08053	6.42714	8.2289	4.5586	8.91561	6.92466	6.6058	6.82912	5.63928	9.03733
ATGEVLEGGKIRYTF	4.98898	5.34824	7.39647	7.78483	8.27877	6.61419	9.02419	2.55879	6.77791	10.4199	9.5299	7.79523	9.17604	6.74748	5.381	6.30718	6.52411	7.04712	6.98533	5.5584	9.52347	5.48692	7.55943	8.25011	7.65567	7.90263	7.86781	6.08824	6.53872	6.22258	8.66368	9.9218	9.77155	8.81909	9.34195	7.72947	8.32647	7.92732	6.64483	8.90486	8.66259	5.2051	5.67453	6.24106	10.0044	9.60418	8.81866	9.44859	8.47632
ATIFVGLISVTFGLI	5.77154	3.76964	2.42116	2.38972	2.31775	-1.78161	5.58153	3.60489	3.55986	6.40627	4.92392	3.23894	4.81231	6.43556	0.951147	5.0026	2.86382	3.01231	2.7286	1.99044	5.30864	5.51667	4.6854	5.29234	4.10993	6.7567	3.04818	4.09449	1.8563	8.14957	4.62399	5.07016	5.49962	4.48413	7.00914	5.70145	6.29323	8.0038	5.97838	7.43709	7.73945	6.53422	3.71186	9.74689	5.92956	5.74432	5.62651	4.31935	8.42006
AVEKAAKLAQCHEFI	3.50463	8.3456	12.1154	6.89731	7.452	5.68822	8.66289	7.27853	7.23443	8.33905	10.4843	11.2567	8.80427	9.28659	6.40043	8.61833	7.6093	7.53437	5.49284	5.33552	9.20321	6.89461	7.20723	8.52277	8.03093	8.83002	8.20621	7.8051	6.80506	9.77402	8.55716	8.59759	8.53633	7.58426	7.52758	8.00303	6.40009	8.2925	7.1665	8.68705	7.08196	6.88275	7.54311	10.2643	10.1139	10.0427	9.87662	9.52562	9.27493
AVLLTPVVNSTLIRI	2.63707	3.6097	4.98447	2.55075	3.09664	3.1357	7.83476	4.94198	5.56549	3.50252	3.13406	6.22115	3.47223	5.1551	1.83048	3.27999	3.9111	2.7146	3.44693	1.6428	6.69494	3.10079	4.27512	5.29933	4.56456	6.30898	4.10861	3.36732	3.20275	6.2188	5.99546	3.32863	5.20456	3.627	4.74927	6.27118	7.77406	4.53689	6.54808	7.55742	6.01396	7.42058	4.21804	7.28972	6.54554	6.20557	6.18198	2.44669	8.58852
AWALFPLLLFVALFL	6.84728	4.88282	2.79694	0.0558261	3.06276	0.705343	3.35416	4.02934	1.05822	6.97518	3.79626	6.7661	1.30775	1.9014	-1.07903	5.81469	2.29993	1.41862	2.50358	0.0178633	3.59136	5.23139	2.02657	5.67323	3.09782	6.74545	1.21183	1.89462	5.26321	9.82158	8.35827	5.0113	6.87327	7.79115	8.89623	7.87789	7.92959	9.49054	6.79313	8.70694	8.3604	9.09337	5.97921	8.87784	8.97328	7.51791	7.52223	5.4432	10.092
AYFRGATFHLISYTV	4.52211	6.67327	3.81953	3.90544	3.0432	3.70206	3.51603	2.42575	6.53351	7.78373	3.51035	8.6379	6.42871	5.60227	3.42364	5.41169	4.7888	4.98074	3.99929	2.68453	5.99018	2.66028	5.28336	7.47313	6.22069	7.30368	5.37262	4.80598	2.87356	9.20885	3.28466	6.47343	4.33598	3.30322	7.32515	4.12552	4.31749	8.38517	4.88356	6.01664	7.37017	4.72028	3.45569	9.92552	8.03552	8.32084	7.97959	5.44605	8.59988
AYIEDIMNERVISVN	-0.840066	7.23353	7.43843	5.64517	6.72882	4.17633	7.82359	1.58446	2.27674	7.02929	9.71807	6.76767	9.49895	3.72192	5.2004	6.84443	6.99542	6.23684	5.83611	5.54059	8.85761	4.77439	5.92862	9.54496	7.43729	7.39989	8.46847	6.22697	5.42142	5.25227	6.10166	6.42292	6.30262	6.51249	7.35359	7.9179	6.40324	3.8221	7.68561	5.39408	5.72717	6.41706	3.61173	4.1889	6.50723	6.59422	6.04425	4.91229	8.02276
AYLTGFTRNQNDVIL	4.49065	4.96775	3.71806	1.56778	5.7244	2.64084	8.8272	10.4869	3.6667	7.51567	2.35835	7.79279	5.46085	-0.288388	5.1625	5.85089	5.12341	5.35929	4.88256	4.7102	5.62614	5.73196	4.16048	8.80387	6.18187	8.1851	5.31632	4.81649	5.01993	6.61647	5.19073	5.50574	6.1694	6.40125	6.70698	6.71441	6.5699	4.17899	7.99783	6.55122	7.8353	8.13664	4.23945	8.66307	6.76723	7.71548	6.34732	5.56103	8.67746
CIMPATLSIIKSYYI	5.21264	6.54469	6.32814	5.98098	3.02786	3.25426	6.47347	7.15907	2.867	5.59441	2.63406	7.47876	3.52159	4.13729	3.27246	5.94175	5.7059	4.87275	3.58551	4.09581	6.62607	6.36663	5.34077	6.4659	6.18318	7.63889	4.09773	3.69887	3.37074	8.10165	7.30438	4.40305	5.38266	1.98787	5.93595	6.38688	5.32252	6.24456	2.83321	7.39105	5.48314	3.8373	2.61374	9.07379	6.19324	5.10291	4.83913	1.53256	8.2939
CINDNVEVWLIKKGF	8.01321	8.55142	7.3896	11.1444	6.48475	7.6658	5.2367	7.51215	6.96738	7.75982	8.17408	5.74638	4.77686	9.61455	6.74579	8.48956	6.97878	7.71335	5.12099	6.52844	6.72267	6.68327	7.54794	8.23747	9.16887	7.31579	5.77618	7.05489	7.14811	7.13274	8.27124	8.70601	8.25213	8.87756	8.48694	8.42251	6.53219	6.07695	7.3713	5.96358	7.61495	5.49141	7.85916	8.9406	10.3197	10.3328	10.0175	8.91658	10.0286
CLDADTIVDQDAPYY	5.26599	7.32538	11.3427	10.3073	6.24713	6.66962	8.07494	6.15575	6.33065	8.77349	11.9398	7.52507	7.09338	8.02442	6.29918	6.87294	7.68603	7.91997	6.99178	6.00572	6.44132	7.57698	6.56017	7.67232	8.14675	8.07794	7.59639	5.74615	7.8167	5.04149	6.16226	8.54673	8.30867	9.01977	8.27972	8.77044	9.89078	7.26108	7.34588	5.04665	7.52989	8.43778	8.41508	7.81404	10.0171	10.1071	9.24463	10.3849	10.3739
CNHDIEGNVEDIAEG	8.42411	9.81241	11.8929	9.93299	3.11933	9.71323	12.4657	9.94085	8.98681	6.24293	9.56333	7.0842	9.74031	7.9801	6.86576	7.68552	9.37399	8.50149	6.22303	7.63633	11.6176	8.93015	9.71531	8.24594	9.77988	7.67082	7.88368	8.61438	9.13741	8.30031	9.53568	9.44878	9.47793	9.41913	9.21407	8.36073	10.3171	6.87771	9.61615	8.94887	8.688	10.3026	8.98107	9.98904	10.5596	10.5418	10.293	10.1198	10.647
CVFKFVFSLVAITTL	-1.09092	7.25464	1.3093	4.65793	1.75641	2.49398	5.14671	4.61839	3.31813	8.19067	7.06489	5.31071	3.18515	5.67853	1.10454	6.72254	5.07186	3.2866	1.96281	3.12829	5.83756	5.90266	3.60066	6.00572	6.02127	6.39907	2.57558	3.20048	2.17475	9.03545	5.27249	4.14313	4.07073	1.84055	7.65477	5.76205	4.45899	7.47165	5.79545	7.64779	5.8724	6.02345	3.21246	7.91391	3.30064	3.85736	3.63178	2.97195	6.64529
CYGFVQKGIQNMNAE	5.88346	7.19852	8.78065	9.21048	6.42992	6.26959	10.217	9.58498	9.70843	7.0646	7.76032	8.03915	8.3624	2.76498	5.28751	6.9985	7.55518	9.07737	5.73997	7.54591	8.78386	8.77465	7.95986	7.52816	9.94476	8.20031	8.48641	6.86756	4.66155	7.58716	7.06013	6.1297	6.84236	6.95911	7.8224	6.41706	4.3412	8.51236	7.59095	8.5649	5.14749	5.73302	4.41727	9.28781	7.53998	6.98666	7.23627	9.17193	9.15613
CYGYTFNTDKHGKVI	4.10791	6.48092	5.52169	7.52476	8.49433	8.9403	7.92041	6.95787	6.80648	6.66717	10.7912	4.54203	7.77741	3.52971	5.5973	6.8306	7.1399	8.76944	6.23774	5.69602	7.77843	6.51478	6.2822	7.0829	8.84613	7.80229	7.10883	5.24468	6.39459	8.11498	5.39635	5.71505	5.39272	6.34441	8.71072	6.11876	4.76899	6.93294	8.36234	3.40784	9.27156	4.01818	5.18962	6.1768	7.2737	8.24824	6.84989	5.5435	8.37473
DAIKGITGRYQAGFF	7.77941	6.11596	6.17719	7.61118	4.54143	6.12047	4.70938	2.74208	6.55426	9.71663	6.43454	9.31469	6.93598	5.43421	5.61074	6.60569	5.6934	6.84232	4.93971	4.88115	7.12836	6.44752	6.34119	7.83252	6.18201	6.74069	6.56117	5.29076	4.47847	9.25433	6.88141	8.04012	8.29145	7.38405	4.57058	6.89091	4.36945	7.49114	4.65681	9.0474	7.53503	5.31271	3.57683	9.60959	8.22141	7.62654	7.1311	8.16926	7.71201
DAMAVGNHEFDFGYD	15.1776	6.54418	9.68642	7.57041	7.00348	11.3975	4.75412	5.07479	5.29387	8.95911	6.30381	8.22243	5.8634	8.3871	6.37542	5.61206	7.67856	7.48805	6.41183	6.89485	5.83205	8.11079	7.09267	7.82385	5.5177	7.59536	7.41122	6.77715	8.44529	9.73941	9.06242	9.80193	8.83272	9.16051	9.8471	8.81879	10.0387	9.13687	9.45686	6.81246	8.39027	8.94916	8.88845	10.4181	10.4331	10.4484	10.0504	7.45515	10.5909
DASDKADVIEPESDV	6.50733	11.53	7.35071	9.70133	5.2037	8.3891	11.5105	10.7283	8.68526	12.2522	8.61065	11.0571	9.79111	9.75574	8.12442	8.29913	6.07966	8.66092	5.35801	7.65522	10.4626	7.90038	8.98321	10.0383	8.85659	9.12242	8.78813	8.98775	8.86432	8.58037	9.56132	9.90448	8.14317	9.50684	9.8948	9.53493	10.0957	8.95918	10.1303	8.69888	9.28711	10.2696	10.3752	10.4372	10.5512	10.6007	10.2175	10.4317	10.689
DDTFAVISVMTTLGT	2.55779	6.382	1.89959	4.70783	3.98037	5.57936	7.97118	6.14798	7.42231	7.52525	4.67192	7.49307	4.13325	5.41487	3.27805	6.3971	4.75628	5.29414	4.1267	4.83203	9.52567	6.55315	7.88721	7.05198	6.16675	8.22217	4.9056	5.50875	2.75366	8.88551	5.55528	2.85071	5.81144	5.01197	7.80759	6.92363	5.04084	8.51162	5.47855	8.30058	6.43262	7.83082	2.96785	8.4787	3.71844	2.46895	3.05164	5.0593	7.67804
DEAVQNAESIIAGLN	9.46022	8.31702	8.57256	9.3379	7.42898	7.56768	8.43146	5.39912	8.94471	6.83851	10.1669	10.5927	9.22826	8.15634	5.47298	8.44157	8.3799	7.98266	7.31141	6.51911	7.59427	7.58583	9.25249	6.69197	7.42645	9.32331	6.48131	8.41318	5.77455	8.40932	6.81969	8.3083	8.00707	7.42988	5.38679	6.40523	9.5914	4.46014	8.55534	8.84052	7.99429	8.81452	4.25135	9.82025	7.60274	7.76319	7.65013	7.87583	8.75861
DETVYIGGDLNVNKG	7.07136	4.55605	7.07584	5.0619	3.03609	5.85078	8.09455	5.01887	5.35392	5.72885	6.6616	9.63116	6.54328	5.57799	3.57278	4.88549	6.31074	5.26903	5.76511	4.01022	8.59449	5.02397	5.99955	5.27086	5.08503	9.29028	6.10324	3.8615	6.51664	6.06843	6.00881	7.67276	6.55336	8.27922	7.21392	8.1395	9.18288	7.31055	7.8309	9.35268	7.90588	8.14209	6.4474	6.64075	8.48498	8.65409	8.41151	10.1451	9.79147
DFFIACQFHPEFLSR	8.34957	5.83088	6.46304	7.0707	5.42284	6.28036	5.13705	5.62853	5.17526	4.62629	7.22873	7.22085	6.16399	6.11939	3.74231	4.45106	5.69311	5.24686	4.82365	4.0365	5.04912	6.1727	5.3964	7.80066	4.82429	6.85153	6.25386	3.97848	5.46214	8.62096	6.19338	5.31616	5.08451	4.7185	8.85478	6.31101	4.59915	9.00963	4.96074	5.8642	5.24913	5.73463	6.21683	10.1181	9.68446	9.75024	8.89775	9.59898	9.88062
DFGRDLFTRVVVGTK	0.0660781	8.20811	8.16765	4.29859	4.49603	3.03201	6.09881	5.37321	3.09845	6.83256	5.66289	8.53205	7.83675	7.1741	4.4458	7.45324	5.35163	5.1409	4.43926	4.37348	6.53702	6.38365	4.5053	8.58402	6.69079	7.796	6.82043	4.48228	5.70044	5.72162	5.58687	5.84354	5.71538	6.55777	5.71076	4.94378	5.59842	8.95341	6.30408	7.78147	8.43327	2.59525	4.75712	7.01371	7.4623	8.40837	7.59083	6.45042	7.67328
DFINGFHDTANAVAT	0.872995	6.60694	3.55148	7.72701	5.64155	7.01578	2.41237	1.96533	2.77973	8.52841	7.14123	7.80609	4.80127	1.17715	3.68688	7.09295	4.94034	4.74714	4.26555	4.64264	5.71202	4.34433	4.94244	7.92235	6.10177	8.05	6.07303	4.7904	4.63667	9.1738	3.85015	5.53022	6.84535	5.34472	6.19073	6.01323	6.55777	5.27913	8.11349	5.34281	8.1468	8.12071	4.12826	8.23537	5.91787	6.94921	5.90457	6.20146	8.15411
DFKQLDLKKIRQLTN	5.3253	3.89965	4.66217	4.63736	4.4086	4.7779	5.98978	3.78927	4.04205	8.08827	4.90738	8.73395	4.55423	2.64432	4.7066	5.3472	4.3989	5.45415	4.97343	3.55149	5.25494	6.93652	4.0095	7.74672	4.47447	8.78174	5.36204	2.72205	2.8094	3.96651	6.16057	6.64522	4.76814	5.86986	7.42261	4.62399	3.39115	8.36117	7.32178	7.99085	3.24259	3.75185	3.73409	6.54456	6.67818	6.24593	6.05399	7.39272	7.80972
DFQTTTSNAQLTLSM	5.99559	7.88751	6.80247	6.94993	6.50211	4.87894	7.63071	4.702	7.66879	6.41844	7.3107	7.44719	8.7494	7.00023	4.51592	6.61977	5.61603	6.70261	6.06032	4.29413	6.52779	5.78076	7.02596	7.20675	6.64296	8.43521	7.89341	6.27695	3.81551	7.99433	3.91801	6.63016	5.84673	3.23475	7.762	7.39462	7.71334	6.36027	8.98518	9.75062	8.00226	7.43685	3.85841	9.57421	2.88368	4.78866	3.58795	5.03403	7.96065
DFVEMFVGVGASRVR	0.649378	7.36163	6.9298	3.29628	5.92082	1.52932	8.40997	-0.840219	8.04904	5.94828	6.89069	8.91187	7.20334	2.50896	2.34102	7.6194	3.80376	3.70293	4.38702	3.07583	8.1381	3.22909	4.97213	6.97171	6.40773	8.17101	7.78415	2.5772	1.52606	8.43235	4.61215	5.57329	3.84374	1.54756	7.0067	3.03975	6.12818	6.29932	4.55388	6.99347	7.92418	2.96011	1.38629	7.99257	6.13611	5.71522	5.73396	2.31353	7.28496
DGKFVEANNNEIAKA	2.94979	5.29912	7.52571	6.44576	6.90378	7.04265	8.72761	7.95077	5.2681	7.63301	4.70032	7.88273	6.94876	6.47234	5.67771	5.60596	6.10798	6.52128	5.55885	5.35282	8.51077	6.9975	6.98166	6.08739	6.266	7.52904	6.22616	5.73546	5.66746	8.45325	5.51866	6.47574	6.64418	3.23475	8.68166	5.71307	8.99435	2.70136	9.07444	7.7137	9.1931	5.05306	4.19328	9.29787	4.8917	6.40845	5.67531	4.35978	8.60616
DGQYHVRIVDKEAFT	2.35718	8.34628	7.33801	9.91929	4.91972	9.29364	6.01821	8.9843	7.34229	9.3517	4.14644	10.6136	6.56676	5.5559	5.52538	8.30166	5.55379	7.88423	4.8401	6.98106	7.55041	8.30682	6.87107	8.90964	7.20103	7.16817	7.57126	6.20648	7.82975	4.97673	7.80718	7.93333	6.89244	8.25025	6.75355	7.52822	6.26701	8.8497	7.17143	7.08448	6.53277	8.22021	7.88232	7.38883	9.25167	9.94338	8.89321	9.91719	9.69993
DHKEIIDELTLLRFD	4.29818	3.89541	7.78078	7.9964	6.11817	3.77076	4.82326	4.09562	5.68914	9.55732	8.03562	9.19526	9.71905	6.07852	4.19103	6.56933	6.78117	5.92616	5.46855	3.49416	6.0032	5.22331	5.14711	6.61882	5.22698	8.45068	6.19345	3.40484	5.9682	1.16315	5.78229	7.45113	6.30042	6.29342	8.1145	8.4683	7.05134	8.17698	6.00117	6.00339	4.34899	2.6174	5.22725	3.6725	5.15213	5.05605	6.11512	7.39857	8.52815
DHVKVDSTLQSLKTE	6.53077	9.1548	6.07476	8.0646	4.65822	7.50261	7.02249	2.76	6.68864	6.22068	9.80283	10.9168	8.42807	7.41912	5.54132	7.01174	6.38263	7.32525	5.23554	6.09884	8.2676	6.82754	7.13808	7.25166	7.27466	9.89385	8.51824	5.70837	5.87886	3.23475	4.51525	5.71076	5.95246	6.83174	4.96981	7.57574	6.28711	7.27711	8.13332	5.90591	5.87886	6.43181	5.80601	3.67224	3.54875	4.91903	4.98381	7.97472	7.75562
DIKKSSPLLIGDSVM	0.78196	9.19543	4.08595	6.63563	5.22383	5.89524	4.65601	8.80563	6.55079	9.24132	7.38312	10.3051	9.46934	6.35338	5.14842	9.2304	4.75814	6.51738	3.70618	4.71728	6.81263	6.78439	6.45264	8.0244	7.54222	8.87527	7.51378	7.10711	4.6606	6.36355	6.65814	8.34882	7.70508	3.08191	6.32274	3.23475	6.83948	2.27213	6.09807	8.53615	6.01932	7.76192	3.56953	6.03117	6.6942	6.14519	5.99784	2.15871	6.2073
DIYKGKGIEVLNIYG	5.7672	5.20216	5.88731	5.98439	5.71283	2.47355	7.01053	3.53774	6.73386	7.72929	8.51443	10.8903	6.14388	4.65182	4.47641	6.08113	6.16298	5.58679	4.7878	3.19312	7.41403	5.01279	6.97145	7.47199	6.80148	7.15752	7.28702	5.90427	4.42245	9.98487	7.49981	6.65093	6.72767	5.92185	7.7107	4.75273	8.10198	4.62889	5.54205	8.26181	6.25498	7.76527	4.35234	10.0236	9.06578	8.83121	8.59891	6.72417	8.27334
DKAFKAVKIDKNKAK	8.61766	6.3117	3.6148	9.23947	4.81422	5.65795	7.9008	6.77268	4.44635	8.08528	4.46768	11.7882	4.97238	2.58445	6.48582	6.41398	4.03002	7.10807	5.42943	6.40412	7.92849	7.25933	6.14179	8.13841	6.91378	10.9293	5.37001	3.45889	4.71043	7.24394	5.45061	5.83481	4.53582	4.39445	6.53219	6.18456	5.30876	7.3462	7.30935	7.46376	4.74057	4.48639	4.93814	6.2494	5.3914	6.64788	5.25562	5.06031	8.02719
DKEGNFSEGLFKEVA	4.97096	8.44039	5.47569	7.9112	6.62677	2.4204	7.12076	5.52321	5.60053	10.6594	9.56484	10.1904	9.2803	5.33839	6.20954	7.89111	6.88173	6.05129	6.30552	5.26619	7.93583	5.71054	6.95346	6.89185	5.68307	9.28099	7.26531	5.82527	8.48007	10.1106	8.96069	9.59258	8.07496	7.85527	10.0087	6.03596	8.13335	7.56771	7.99776	8.76401	8.38537	5.92852	7.88913	10.3426	10.2421	10.3457	10.2262	9.73066	10.2876
DKKYKSGHRDIMGSR	9.2255	7.16382	2.61571	8.99421	8.52415	7.31387	8.24052	6.85017	10.8549	9.9942	9.38138	6.95855	7.11098	7.76398	8.11029	6.59368	7.04536	9.78425	6.79273	6.76315	7.57228	8.4795	8.03363	8.66295	9.13729	8.31017	7.76519	7.01466	8.63402	8.4042	8.43079	9.48688	8.97071	5.55683	9.32926	7.50186	6.14612	9.74825	8.56098	9.16112	9.19139	6.7848	7.86836	9.55938	9.86591	10.2179	9.7153	9.4157	8.18603
DKQNASKSDKSSVEK	6.66879	7.08736	8.04683	10.9032	6.57165	9.36083	5.51748	6.57765	8.55572	8.83983	12.2786	9.6116	9.33329	5.65483	7.93507	7.25795	8.24846	9.817	8.25071	7.54821	7.64472	7.05953	7.37399	9.334	9.3023	10.0588	10.3138	6.6091	8.30694	9.93786	9.16678	9.96356	8.73116	9.08674	9.63008	8.20169	9.19836	9.25457	9.54397	9.96678	9.50273	9.50979	9.18275	9.63815	9.24074	9.74159	9.09424	8.57814	9.97021
DKRALVTAGPTIEVI	-2.50175	7.71777	7.8927	5.30848	5.19342	3.90144	7.32379	2.24286	8.69746	5.49072	5.48675	9.57362	7.60754	1.9317	3.05873	6.20402	5.02943	5.45978	5.5038	2.52758	7.56891	4.67454	5.38442	5.34863	5.12787	8.42366	6.96204	3.69843	4.59107	5.67057	6.84938	7.10439	6.97326	5.20675	6.91968	5.46044	8.40602	5.41165	6.69962	8.95858	7.42178	7.40701	3.75467	9.4883	8.54503	7.84488	7.85278	5.67812	8.71923
DKYRDVLVPPFLIQI	6.17157	5.1232	6.1138	1.80355	3.45199	-0.752855	7.47181	7.59937	5.98621	6.26984	3.46524	2.63634	4.58141	2.6033	2.69844	5.30222	4.09185	3.36616	3.53313	0.616059	6.65181	3.76586	4.79525	5.69144	3.70607	5.94009	4.58647	2.61978	3.44999	8.35279	4.85826	6.83282	3.9982	5.31123	6.70845	4.25845	5.36924	7.62949	4.5326	4.92217	7.28386	5.42539	4.40207	10.0285	5.88694	7.05547	5.72107	3.59264	8.50456
DLFICLFLYLLLLQL	2.31744	2.4125	3.36344	-0.043506	3.38328	-0.487712	3.57468	5.35643	0.444043	3.62881	0.390349	3.59329	1.7444	-0.336094	-0.411529	4.60244	2.65071	-0.36154	2.04187	0.998754	1.74928	3.34044	1.09802	5.15906	1.62436	4.4504	1.82093	0.341052	4.75014	7.45669	6.18826	5.95506	6.15231	5.43547	9.6262	8.80916	7.90278	9.52215	6.60245	7.63448	7.5977	8.57624	5.18526	8.12749	7.34338	6.56339	6.19291	7.46121	9.27136
DLFSIKVIAISTAIV	1.14956	5.90202	3.42281	4.47401	0.761286	2.3831	5.51946	4.10596	3.66427	4.8214	4.16529	6.51327	4.9292	4.47276	1.66249	7.31229	3.53821	3.45752	2.96129	2.72619	5.93902	4.8256	4.96803	6.47861	5.04583	7.10377	5.19467	5.06911	2.57261	8.51565	5.19351	3.95316	5.49306	2.5416	4.55598	5.22521	5.14982	3.93574	4.1957	7.93984	3.44362	6.68524	3.81573	8.8931	6.72957	6.26109	5.4363	4.84576	7.73603
DLKPGEEKVTQEGQT	9.22162	8.02149	5.2347	7.92541	8.02941	13.1055	9.42911	7.99409	10.6572	9.89565	13.0788	7.26299	8.94951	7.97708	7.63284	8.18401	7.13163	8.488	6.25225	8.51921	9.48537	8.11945	7.70959	9.86504	9.24591	9.1538	8.93957	7.78339	9.12584	10.4712	9.63157	10.0577	10.1359	9.76938	9.95607	8.76927	9.85327	9.81581	9.95625	10.4549	8.7611	10.0921	9.01731	10.6476	10.5508	10.5432	10.4701	10.1867	10.5461
DLTIKQLRNIKSEDE	10.1623	7.79527	3.65063	7.17655	2.17101	5.57625	5.6249	7.37264	2.50387	9.34903	2.87263	9.55047	7.57057	2.42838	5.91802	6.14719	4.58472	5.55546	4.16457	5.46088	5.92919	5.72119	3.51999	8.14924	4.78035	10.0508	6.48408	3.68515	2.74727	8.43364	3.38777	4.14155	4.48976	7.63579	4.77407	7.21546	3.50856	6.88203	6.15571	10.2596	4.35799	4.24707	3.24493	8.5433	2.74406	2.49651	2.70672	7.09983	6.77329
DNKDTVKQKEAKFEN	10.3457	7.58405	8.10976	6.6829	6.80942	6.18705	8.13386	3.58125	4.63342	12.2355	9.35485	12.2251	7.97489	5.74767	7.92922	6.75396	7.30775	8.41495	6.43244	6.2649	7.16903	7.08937	6.4504	9.39407	7.60496	9.76584	8.3061	5.72646	9.04137	9.44943	7.8648	9.99745	9.77064	9.20632	8.93249	8.80873	8.55326	8.16942	7.88923	9.75536	7.98071	6.77297	8.64533	10.4681	10.0772	10.2217	9.99737	9.68489	10.0325
DNLQSYFSNFTQAVG	5.23079	5.64785	2.40959	2.92825	2.9002	4.43203	7.86739	7.59377	4.33957	5.5936	5.88345	8.66624	5.40003	4.79653	4.13842	7.25486	5.72227	5.09633	3.90615	4.89441	8.12341	5.40504	5.50548	7.66763	5.9645	8.15938	6.107	5.11245	2.76001	8.40613	3.59457	4.90305	3.23475	5.10837	6.09086	4.78999	6.3274	4.11415	2.91235	2.79728	7.76374	6.63948	3.42589	8.777	5.0115	5.10388	5.24465	5.67758	8.75731
DNSLDSTDNEKEVAS	8.7778	5.47421	3.99364	11.1484	5.25096	10.6953	9.62481	8.06023	11.4108	9.02462	7.12827	10.1829	7.58951	6.64091	7.99179	6.67005	5.79042	9.34203	6.93845	7.68667	8.78784	8.44181	8.63587	8.6163	8.59521	9.73917	7.94667	7.47934	8.5325	8.55445	8.83918	8.97112	7.16588	9.50202	9.84871	9.22259	9.09697	8.9004	9.80624	9.69617	9.25081	9.41711	9.73899	10.6146	10.1029	10.0968	9.61565	10.5214	10.58
DPIDITDPSGEVIAK	5.66082	9.29797	8.12148	3.79725	7.10709	4.35031	7.22274	4.79606	5.34737	6.07267	7.32613	8.6377	6.06226	3.24666	4.00773	7.08399	6.03521	6.49706	6.13388	4.51151	5.9916	6.28728	6.15001	7.50167	6.58801	8.39885	6.37936	4.23859	8.18245	8.38542	9.24147	8.67776	9.07704	8.32705	8.79041	8.28317	9.52655	7.3848	9.58611	7.8274	8.82244	10.2629	7.15761	9.93234	10.5169	10.1847	10.003	10.0201	10.5676
DPNASNTGEGSINTT	6.92299	6.0398	6.85507	7.21179	9.00198	7.31965	8.12573	4.20472	8.43519	6.41651	8.13984	8.86536	9.01692	5.89593	6.35366	6.16136	6.52533	7.44058	7.27915	5.2251	8.23662	5.81173	7.07694	6.73098	7.57696	9.59131	9.3907	5.78189	8.20996	10.5482	9.34457	9.39637	9.97523	9.60385	10.1223	9.2345	9.9349	9.6694	10.0345	10.5623	10.1776	10.4592	9.36203	10.7524	10.5538	10.5161	10.4567	10.3993	10.6287
DPNNQNPSPNPKPDP	8.01413	8.03431	6.62684	7.93507	6.27763	6.6931	5.74288	8.8874	4.91403	8.66881	7.2595	10.8199	8.07154	4.18177	6.7844	6.83342	5.10019	6.46678	6.09692	5.3476	6.22397	7.00409	5.13905	8.1098	6.34253	9.91969	7.59939	3.77841	8.08008	10.6513	9.30523	8.89118	9.16044	10.0638	9.83702	8.94007	9.91065	8.54073	9.90721	10.2222	10.1271	9.65635	10.5384	10.7342	10.4668	10.4547	10.2839	10.6696	10.6353
DPTLKDGERVAVNIV	1.17373	7.4022	4.92772	9.24708	5.85177	4.0736	7.46272	3.0262	8.0669	6.29096	5.48803	8.40899	6.20481	8.24909	6.05238	6.35704	4.75823	7.46314	5.4023	3.95432	7.83402	6.19045	6.80218	6.34243	7.23877	7.97018	6.2464	6.06514	7.80344	7.86588	8.5403	9.93369	8.2557	7.24029	8.11121	7.00115	9.2782	6.76215	9.33119	9.47405	8.40405	9.81187	6.65719	8.9789	9.96458	10.0344	9.14098	7.8002	9.66823
DQIKIASPASGQIKS	1.54372	8.25818	5.29305	4.22359	6.82871	4.59416	6.83621	5.73105	4.45805	7.84326	6.40552	11.5524	4.15807	5.60569	3.24918	5.99297	5.29114	5.08832	4.76353	3.69526	6.70207	5.16582	5.38838	6.50276	6.35253	9.52257	6.03949	3.9395	4.37701	8.35317	5.4359	6.68098	8.67919	5.82305	4.09933	4.75703	5.96204	5.46806	6.4273	9.94731	5.83364	6.78559	3.48308	9.48776	7.53013	6.99271	7.95113	6.25394	4.63084
DQSDDDINTPNVAED	6.60442	9.76434	8.36186	8.34587	7.42206	7.56972	10.7068	6.00979	9.11115	8.44217	6.6775	10.077	9.01288	7.29809	7.15864	8.00361	7.84879	8.01371	7.06493	7.1451	9.6995	7.04602	7.65776	8.47882	8.03381	9.43601	9.22849	7.15856	8.77994	9.95462	9.23829	9.41331	8.87544	9.8702	9.33089	9.50965	10.0308	7.27628	9.53587	9.60275	9.84274	10.487	10.2436	10.4946	10.514	10.4506	9.93072	10.6414	10.6176
DRLGIAERDAHGHIT	6.46675	9.8219	7.30686	9.73658	7.48175	7.83101	6.15471	4.24324	3.84234	6.63981	8.7063	8.85304	5.29122	6.21791	5.83591	6.47793	6.81617	7.89945	7.35882	5.53317	5.90253	5.17175	6.04641	7.45904	7.1324	9.52386	5.5452	4.93024	8.08327	5.90618	7.04734	8.64817	9.38465	8.48834	8.41294	9.10179	7.07386	8.60574	8.74294	8.33596	7.55087	9.05966	8.96722	7.3647	10.0928	10.2877	9.3485	10.3909	10.1592
DSDSDSDSDSDSDSD	7.82706	9.10678	7.92673	12.7942	7.25942	11.498	8.82978	8.64789	11.2873	8.56547	10.5094	10.5503	9.57433	8.14022	9.09753	8.24912	7.72776	10.3741	8.3088	8.55158	8.35961	6.35014	8.52612	8.17043	9.22326	10.8148	10.4019	7.33564	9.45796	9.819	9.87264	10.3802	9.14324	10.3147	10.511	10.161	10.286	10.2642	10.3257	10.0915	10.1891	10.6741	10.6919	10.7314	10.7483	10.715	10.6231	10.7753	10.7948
DSIGSLSFIVLILLF	4.56046	7.85053	7.02378	1.60823	5.73213	2.91643	7.02409	5.0006	7.36872	8.0946	1.2567	7.40216	4.11559	3.87328	3.04697	6.78058	6.38531	4.08569	4.31651	3.24791	4.6001	6.86743	6.27925	6.68524	4.01113	7.01833	2.99738	5.20842	5.4476	8.77702	8.10428	6.80661	7.09374	7.33674	9.20478	7.69061	8.47431	8.40293	6.12271	7.94789	7.1376	8.55693	6.64778	9.97648	9.05194	8.33069	8.1553	6.41364	10.1702
DSKNKPANSDIKFEV	9.01727	4.36461	8.03537	8.17655	4.9259	6.34919	9.68895	7.70002	8.11119	7.19214	7.72433	11.1697	9.08636	5.82237	6.59272	6.70298	6.4395	6.87834	6.02453	4.07052	9.26442	5.00743	7.41879	7.0473	6.77925	8.34904	7.37888	6.08393	8.58298	9.34378	9.24808	9.98485	9.0292	8.20702	9.70524	9.12426	9.36663	7.81416	9.64684	7.54317	9.39487	8.43281	9.91633	9.60104	9.90334	10.3345	9.7246	10.0429	10.0582
DSNALIDQQNTSIKV	10.1935	7.28648	7.7856	5.93448	5.64674	8.07346	7.35731	5.78241	6.46399	9.07276	7.02307	8.67306	6.53676	5.66717	5.21131	6.07721	6.32046	6.79955	5.46234	5.74328	5.97266	6.15486	5.38967	7.60137	5.74961	8.77062	5.42854	5.48668	3.95124	8.5614	6.14547	7.58954	7.42815	5.60507	6.77274	8.18758	9.12358	4.59714	7.82188	9.15302	4.7032	7.71526	4.98292	7.97601	8.91214	8.89105	8.89775	7.17752	10.2052
DSRAFGLIDEDQIVG	3.99498	8.23516	6.99058	3.37277	2.70889	5.98127	6.6897	11.095	5.92664	7.14231	4.83099	8.47634	4.90382	5.78031	4.58901	6.13064	4.38079	5.64723	4.81002	3.7763	6.39582	6.16217	5.81244	7.21351	5.31853	8.03203	5.55194	4.93102	7.1695	6.37468	7.30921	6.82914	5.83802	8.49183	8.45031	7.08707	9.20107	8.38679	9.33342	5.98167	7.70341	9.14338	5.77799	9.16706	9.49003	9.58676	8.21026	9.3999	10.3026
DSTSDSNNIIDFIYK	4.9035	7.04428	7.31335	8.13526	6.13978	7.6876	6.66874	8.79589	8.82576	7.50234	5.72584	6.50286	5.15282	5.94449	6.9863	6.81615	7.71351	7.5049	6.99588	5.72355	7.80308	8.62671	8.10483	7.63119	5.91244	8.30769	6.94752	6.07573	8.49595	8.90163	8.92252	9.16526	7.88533	7.82445	9.78222	9.13138	9.20661	6.95702	8.93655	6.7511	8.83758	8.06117	9.60537	9.99856	9.39806	9.98655	8.8931	9.18426	10.5991
DSVENINSAAHVLEM	3.8186	7.09993	7.16482	7.8223	7.53375	3.74713	11.0066	9.44196	8.82276	6.34897	6.11868	6.79832	7.73165	5.72146	5.10175	7.42033	7.33953	6.46946	6.08335	4.97574	10.1791	5.87181	8.50266	7.2001	6.46454	7.39445	7.28261	6.3802	4.50092	6.47374	6.88438	7.1705	7.38473	5.67332	6.31716	6.69084	8.04581	2.98062	7.91081	7.8266	7.5515	7.29472	3.96765	9.11815	8.06074	7.1549	7.73895	5.35015	8.93162
DTNVSDTKTSSNTNN	9.06873	8.40027	8.18633	8.54128	6.845	11.2711	7.22405	8.4921	9.01307	8.28158	8.53854	11.7192	6.59528	6.75588	7.10008	7.7265	7.50315	7.62417	6.83672	7.53348	6.85337	6.86088	6.60084	7.98482	7.84148	10.9864	7.44496	6.29055	8.53234	9.35124	7.99645	8.35293	7.94048	7.72987	7.97903	9.50358	9.13227	9.48559	9.76815	10.2644	9.4898	10.0856	9.34288	9.6546	8.90424	9.59996	8.74	9.66195	10.3267
DTTSQALDSIALVTP	6.78721	5.52645	6.56777	4.1885	6.48693	3.66738	6.72535	4.46588	6.85462	5.76871	3.84112	9.21506	4.78368	5.06323	4.49688	6.4558	5.69421	5.09254	5.80031	3.69546	5.88266	6.20457	5.53518	6.36953	4.79375	8.80747	5.93602	5.06766	4.3281	9.07279	6.27664	6.16247	7.64291	6.55891	8.13432	6.55094	9.03168	8.23247	8.13929	6.49345	6.85097	9.4057	4.68435	9.78151	9.20763	8.3876	8.7519	7.65023	10.1792
DVLKGMINHNENFVD	8.98513	6.08798	5.26519	6.50022	7.30187	3.41919	10.619	5.66677	8.55461	6.86816	6.56922	7.93495	7.51075	2.38946	5.84469	6.39055	6.01762	6.20448	4.72544	5.21524	9.11916	5.29875	6.79985	8.60114	6.92661	7.41257	7.25437	5.34451	5.91269	8.60879	6.76481	5.23804	3.86912	7.53187	7.55113	7.57394	8.18983	3.97406	6.46319	7.54083	6.77924	8.86227	3.8319	9.557	7.05298	6.01557	5.60606	8.58409	9.79579
DVPTALAMATVVGGA	1.48803	6.61777	4.0018	4.22054	3.16841	2.97591	6.19059	5.34052	5.07029	7.49462	8.21332	9.01327	5.55253	1.24591	3.23457	7.47969	6.14474	4.33124	4.17481	4.26315	6.23823	5.00738	6.3754	6.30806	6.10004	8.18627	5.83491	7.01443	4.59208	9.95211	7.5474	5.51585	8.31397	7.70652	7.03703	6.43117	8.89935	8.90156	8.16479	9.34265	7.8848	8.8622	3.80042	9.93018	8.37191	7.60392	8.26004	8.71847	9.04447
DVSYGKMYKEIIAYS	5.80853	7.42415	5.7489	4.99433	5.48852	5.86413	5.39025	5.54174	4.18093	8.97679	7.31138	10.9422	4.99726	6.05342	5.20329	6.85623	6.93607	6.12998	4.55923	5.49596	6.03541	7.61804	5.49658	8.41748	6.34782	7.91977	5.27137	6.14704	5.40358	9.40796	6.16584	6.5685	6.6927	8.56686	5.68867	5.89798	4.07584	9.17072	5.44068	7.91739	7.23064	5.74492	4.17562	9.78909	8.74271	8.45035	6.97454	9.18134	8.17499
DYAKQLGVDGFETDV	1.72648	4.81764	4.57583	7.42278	5.44718	2.93564	7.361	4.77801	9.12374	8.64492	5.44768	7.58367	10.0647	7.23079	5.15078	6.014	4.83466	5.95214	5.14806	3.86667	9.14221	5.15637	6.78038	7.3881	7.4387	8.10675	8.13178	5.58908	5.40627	8.38934	7.37951	7.84502	7.04543	9.32029	9.28196	7.38498	6.95072	9.64203	8.96559	9.10954	7.47415	8.0758	4.56861	10.0678	9.32805	10.0267	9.56717	10.3466	9.06048
DYNRYHQNKLHLDNQ	6.9541	5.13261	6.28591	6.87199	3.14371	3.72082	6.60003	5.20266	5.68195	8.52443	5.74681	8.34945	7.28911	3.23459	5.53268	6.15436	5.38644	6.62081	5.18682	3.64714	7.13836	6.35693	4.38241	7.42129	5.14922	8.00153	7.367	2.88067	4.35671	9.57094	7.01094	8.01928	4.57265	4.78248	9.51859	5.45447	5.60286	7.32995	4.85671	7.92132	6.58645	5.21003	5.68212	9.89534	8.71879	9.43398	7.37866	7.73733	8.89689
EAIFMLSDGFNETEL	10.1475	5.88111	4.08291	6.50112	4.28458	8.42267	7.27819	7.30562	6.75954	8.36006	1.65334	7.34431	2.90785	4.31552	3.66045	6.00256	4.81761	4.95149	4.05345	5.32568	7.63061	6.73398	5.27938	6.56234	5.71121	6.78731	5.03083	3.72288	5.04019	7.72824	6.11589	4.40305	3.60821	5.9962	8.32324	6.4105	7.4342	7.94147	5.93331	7.67397	6.89335	6.1068	5.71565	6.82209	8.51008	7.96888	6.49003	7.77909	10.3275
EAINNVIKHANASKV	10.9981	4.58477	7.50678	7.15474	6.42595	8.32124	6.61055	6.20699	5.64498	6.82426	8.29952	10.195	2.9726	7.10518	5.46849	6.66605	5.97185	5.63418	4.56409	5.71913	7.21809	4.68975	5.27177	7.15323	6.20641	8.44154	5.40526	5.18639	5.58237	9.00281	6.0956	6.44031	8.11836	3.41773	4.35927	4.30271	4.99586	1.72277	5.7589	8.48921	6.70171	3.97029	2.92906	8.1368	5.95402	6.24302	6.47813	1.805	6.7709
EARIAYEADMRKPLY	0.820394	6.33702	6.31323	10.0082	5.56214	6.85759	7.16149	8.04127	6.39132	9.63459	6.76283	5.02218	5.46682	1.78164	6.16082	6.64839	6.48153	7.84138	5.5633	6.33465	7.47715	8.2553	7.49027	7.99803	6.51381	7.0454	6.00432	4.69956	7.64979	4.21213	5.65003	7.03571	7.64012	8.77646	7.80008	7.69088	5.99595	8.598	7.31741	2.89037	7.23936	2.59525	6.25231	7.3621	9.0106	8.6635	8.83467	8.62975	9.33606
EDLVRQFKEIPLVDY	10.2623	4.5193	3.79034	2.51599	5.1121	5.05154	7.20533	9.00431	4.93537	7.10644	4.44184	6.63253	5.18165	4.60452	4.59087	5.79468	6.9145	6.16899	6.11244	5.08996	6.40556	6.39936	4.96529	7.04521	5.42784	7.29695	5.44453	4.15571	4.12713	7.25418	5.56107	6.11213	5.44372	4.11087	6.7985	6.61002	5.66885	7.05376	5.16878	7.44472	4.29592	6.76319	4.50258	9.30198	5.8454	6.88982	5.19273	6.30068	9.00519
EDRHVDDRFNKMVMD	10.1313	8.74467	5.83717	10.749	5.42582	7.56234	7.37661	11.2309	5.21186	11.5943	9.45065	10.9977	7.44737	5.07499	7.45083	7.92772	8.31732	8.92935	6.11234	7.45585	7.64354	8.86483	7.72244	9.2277	8.30495	7.39904	6.86373	6.86346	8.88689	7.61471	8.51178	8.65805	7.37111	8.70874	9.25993	8.33632	8.21211	8.28165	6.97532	8.45099	7.47789	9.15381	9.22159	9.71162	10.3185	10.4699	10.0149	8.76835	10.243
EDYESDILEKRQSRR	7.29379	7.38722	5.93086	9.38052	8.05835	5.85016	8.85756	10.3838	8.39313	8.90672	7.80616	11.2209	8.98706	8.29222	8.25844	6.80729	9.20106	8.69228	6.98475	8.08392	9.30547	7.60841	7.29247	10.1201	8.23123	9.23878	9.13301	5.73008	9.24269	6.02151	8.47069	9.76932	8.49478	8.88638	9.41442	9.33756	5.85822	9.96912	7.18235	5.94568	8.29695	7.15094	9.26974	7.40981	8.80427	10.0263	9.48105	10.1779	9.43301
EEEAVVEENVVLLTE	10.951	8.14942	11.0694	7.25808	6.09866	13.0067	6.47976	5.61422	10.2345	8.0746	10.7406	7.93129	6.32591	12.0553	5.77594	7.22288	9.49871	8.61886	7.08232	7.39271	7.86141	7.85493	9.66132	7.17332	7.90624	8.02129	7.1432	8.55492	5.91404	5.53655	7.4672	8.48239	8.03073	8.0335	8.97833	8.42233	9.88983	5.80513	8.44225	7.19384	7.7289	8.77233	5.49549	8.10434	7.43059	7.8597	7.55134	7.26148	10.0359
EEGAGGDFGRQQRQQ	7.32162	8.26602	8.87906	8.00078	6.43062	10.3739	6.40646	9.31221	9.509	12.0606	10.1052	11.5324	6.82025	5.61442	9.02829	6.87336	9.40485	10.0118	7.93288	9.2529	8.72134	8.86617	8.60919	9.75303	8.16059	11.9844	9.43113	7.52555	9.70009	10.1005	9.63747	10.4117	10.1398	10.0857	9.35964	9.76782	9.01714	10.2877	9.87004	9.9443	8.47023	9.96119	10.5265	10.6094	10.6896	10.7187	10.6256	10.788	10.6727
EEIPFEKERKFNPDL	9.48059	6.50555	9.28381	11.0425	7.22909	11.7924	3.57699	6.73392	6.4207	8.87258	8.92283	9.55353	7.2552	6.86204	6.81466	5.80984	7.5357	9.23779	6.92168	7.36373	5.71469	7.85116	5.99735	8.01705	7.98019	7.71882	6.19817	5.50152	9.45329	8.72333	9.19929	9.1665	9.10519	9.51677	9.29063	9.4615	7.31042	9.32592	8.78272	7.24907	8.437	8.32831	9.6362	10.4235	10.3518	10.5319	9.9873	10.4433	9.9278
EEPKKPSKPVEQGKV	3.63214	8.88855	5.40312	10.28	3.95773	8.3427	9.44104	12.3992	4.95155	8.59171	8.94124	10.1384	5.42424	7.09828	7.17818	7.85497	7.16961	8.02411	5.01932	6.29591	9.13798	7.75172	7.47177	7.27527	7.91579	9.76784	6.1218	6.86792	9.14367	10.6143	9.84576	10.2469	9.99761	8.26429	9.58527	7.70621	9.29328	8.93302	9.74811	10.3924	9.36947	9.64894	10.0547	10.5918	10.5883	10.5574	10.4325	10.019	10.3505
EETDSSAIDIDYHTA	-0.242606	6.09711	11.404	7.5452	6.44554	4.60234	7.68925	9.06438	9.79971	5.95068	7.5707	9.68517	7.34189	7.95708	7.0845	5.63481	6.90455	7.28359	6.20191	4.23759	9.17867	6.14548	8.12841	6.69462	6.48105	9.48859	7.5742	6.14614	8.23443	9.25077	8.93575	9.69689	8.82685	8.53495	9.69285	9.63652	9.87345	8.68675	9.69319	6.26644	8.75414	10.3334	10.035	10.5802	10.3934	10.5336	9.73315	8.67595	10.6988
EEVQFDDGVGDFRLL	5.85762	6.99168	5.25922	7.3726	7.16275	4.24272	7.3095	4.49887	10.489	5.23415	9.04661	6.78206	9.12756	5.56535	4.4848	6.21708	5.67747	7.46304	6.26021	3.45246	9.33901	6.50722	7.40144	5.34099	6.66992	7.93676	6.7962	4.12975	8.13035	6.89102	7.80086	8.75841	8.66668	8.65088	9.77341	8.22831	9.71264	7.48964	8.49787	6.15634	8.86869	8.80106	8.10142	9.0132	9.38659	9.63739	8.88466	10.0074	10.344
EFALITGAALLARRR	-3.73709	5.66064	4.78089	2.52215	3.58125	2.77115	7.53338	6.33292	7.14526	4.4314	5.6475	7.12407	8.43175	4.11225	2.44914	5.13329	5.70812	4.8085	5.34869	3.56707	6.76961	5.58356	4.87397	6.01401	5.57846	9.02518	6.82525	2.14253	1.56862	6.25537	5.4112	5.68188	6.02029	5.21982	6.62194	4.29456	5.0363	6.44952	4.95301	8.98946	7.43408	2.78501	1.85473	7.36145	5.98431	5.78555	5.87417	5.0433	7.40159
EFAVIDEGPGISLEE	5.20092	7.94988	11.4064	5.71004	4.83865	7.13583	8.44525	1.4458	5.81681	6.6752	7.85809	8.32772	8.10609	6.8154	3.77636	7.22518	6.76018	6.57502	6.12025	5.63948	7.40024	5.96444	7.60549	7.42829	8.33208	8.04539	6.7628	6.42441	5.99968	7.10521	8.49108	8.35512	8.6689	6.78965	8.25088	6.55593	8.72108	4.36818	8.46794	4.41401	8.26837	8.25479	4.88537	9.28066	9.908	9.82977	9.68511	9.27796	10.1018
EFEFWFALIKVVTII	-2.10091	6.53689	1.5209	1.67395	2.27431	2.5932	4.84921	4.32973	5.73222	7.41366	3.58442	4.42017	2.85188	3.77392	-0.0180348	6.8091	3.4604	2.956	2.59596	0.715747	5.18276	5.34863	3.13173	5.15684	4.38793	5.82238	3.71799	2.46791	2.5177	9.41714	6.32364	5.40627	6.21441	3.05871	7.90784	6.44921	4.3386	7.74807	6.54002	7.8264	7.11721	6.0424	3.48124	9.95441	6.44144	6.6229	4.76337	3.13419	8.71674
EFPFVIKDEKDDTIV	6.9345	3.23131	0.954272	6.92466	7.41298	3.97735	6.08928	5.54007	6.17813	5.69303	7.40778	6.02988	7.57396	2.93373	4.46596	5.28448	4.59537	7.29555	5.34914	4.57192	6.00046	5.55229	4.798	6.74224	6.91952	7.06738	7.68127	4.43367	8.31874	7.02403	8.67628	7.67564	8.22352	8.7776	9.38624	9.30523	7.43744	8.56566	9.38358	8.7309	6.75262	8.55661	8.26014	5.54783	9.8539	10.0224	9.81105	8.55596	10.252
EFVMLFPFLIFAIVL	1.99574	6.46008	3.06294	-0.561408	3.31821	3.14995	3.95996	2.00318	1.22008	7.47467	3.44091	5.51744	4.62646	0.00564922	-0.365563	6.64138	3.45243	1.38634	1.91814	0.688934	2.59693	5.66706	2.86478	6.29573	2.52386	5.83204	0.902836	2.30529	3.01553	9.53546	7.2512	6.40142	5.68562	7.37676	8.68857	8.25489	7.42619	8.71251	6.41788	8.29292	6.97635	4.72384	2.35138	8.60897	5.90121	4.81915	4.50369	3.89671	6.48549
EGSIAPQIMFDTIAE	9.39021	7.50971	9.48127	8.54741	5.75367	8.57294	8.32271	6.40109	6.43565	8.92249	7.29617	6.08032	5.11532	8.77976	5.52017	7.42045	7.11941	7.88359	4.9498	6.96943	7.23601	7.68947	8.53273	7.7751	6.92601	7.70863	6.05172	7.7611	6.20799	9.54495	8.07474	6.38536	7.15313	8.37201	7.94026	7.21082	9.31993	9.23585	8.29782	8.39936	4.60116	8.85092	7.14224	10.1528	10.0924	9.63188	9.46752	9.17734	10.4731
EGTLKTLNTLLTMKQ	4.01582	9.02433	6.47857	6.4381	3.39569	6.38107	5.35569	8.19193	4.24895	6.62207	5.05143	9.89194	3.46876	3.6877	4.33243	6.18066	6.70614	5.31618	4.80204	4.70224	5.85083	5.91538	5.03254	6.34361	5.01432	8.72456	4.53231	3.94127	2.28238	7.42142	4.17746	2.52573	4.445	5.47017	5.826	5.71076	4.2017	6.20718	5.88416	8.51361	4.83469	5.05497	2.29556	6.48332	2.33795	1.94876	2.73177	4.36919	6.60547
EGYINENKKDNFTAY	7.64014	6.51025	4.03833	8.35607	6.3771	8.30157	6.03151	10.3607	6.18276	6.53827	7.25235	8.16273	5.22631	4.29211	6.97763	6.37626	6.89816	8.23327	6.29744	6.44999	5.59036	7.70994	6.16632	7.25964	6.77291	7.95364	6.00728	5.06105	8.29102	7.48381	8.3667	8.82102	9.3018	8.9216	9.53147	9.36376	6.90194	7.1825	8.90828	8.90297	8.24604	7.2634	9.66466	7.59375	10.2218	10.3724	9.86775	10.4616	9.35521
EHKIQKRTPKEIVFA	7.10943	7.43074	6.44093	8.43817	8.59443	5.8225	6.01756	7.92068	6.69685	3.92319	8.57817	6.73475	4.01286	5.8857	5.29014	7.3471	7.73732	8.18484	6.53988	4.8659	6.74635	7.12104	6.34627	6.4797	7.13857	7.71198	6.6993	5.84485	7.34362	8.09566	8.8117	9.39394	9.1894	5.81919	7.38206	6.784	6.96574	5.18178	7.92143	9.44194	7.33824	5.75479	7.71472	9.86721	10.0619	10.1141	9.82641	5.28761	8.25344
EIDGDSNKYVYNVEL	5.38516	9.69699	5.11782	5.32619	4.38308	7.40648	6.0669	6.57031	6.07846	8.77001	4.621	6.08386	4.94579	8.26432	7.72304	7.83655	7.09585	7.24975	6.72554	6.78276	6.67185	7.87575	7.19037	8.8136	7.58213	8.34297	6.28249	7.19449	7.49176	7.1872	8.57054	7.3372	7.59373	5.73786	9.02475	8.26261	8.11139	5.67846	6.93255	5.2528	8.45997	8.76686	7.30194	8.89462	9.38118	8.78415	8.68233	6.94175	10.326
EIENFKFFAQYSNFK	-0.0706096	7.05669	5.23191	3.9324	3.89215	3.4023	3.57156	5.41701	4.60147	6.29043	4.87606	9.45558	6.5766	4.03507	3.67094	8.29559	6.08351	5.40413	4.75413	4.71039	3.89439	7.37748	3.45984	8.38244	5.08968	8.81422	6.01693	3.28909	4.03424	9.70448	4.11741	4.36818	3.3673	4.53796	6.88244	6.1997	4.01638	7.85018	2.37024	7.23346	6.27946	2.02815	3.61281	9.62322	3.53369	5.67085	5.10964	7.33051	8.19295
EIGTLSGYIAASIMI	6.53185	8.77647	5.23193	6.55758	4.45375	1.91561	6.845	7.51748	5.01352	7.77297	6.77952	7.70758	4.86312	7.07204	3.1639	7.20772	4.68534	5.21889	4.77408	2.71415	5.64726	5.94584	6.17096	6.23072	6.42763	7.87207	4.34697	6.00051	2.84491	9.27531	6.20899	6.08791	5.63014	3.43721	6.20678	2.26176	7.45968	5.95194	3.56388	8.62856	6.67998	6.47435	3.12676	10.1653	7.99668	7.53002	7.82941	5.60009	8.95088
EILTTIADHYNRNLR	3.38532	3.38081	7.89187	7.6648	5.90525	5.33034	7.3871	6.51543	6.84525	7.39784	5.05407	7.41678	7.67425	3.52229	6.22941	5.55485	6.30069	6.74059	5.40351	5.70552	6.85933	7.04521	5.67272	8.27342	6.46613	8.37477	7.56173	4.18618	6.53872	6.85678	6.33541	6.43759	7.63095	5.3877	6.54492	7.65809	7.58837	7.57343	6.15783	7.83178	7.30546	7.35077	4.47734	7.74437	8.66037	8.91463	8.36239	8.68049	10.0622
EIMMKEIDILNEKYA	3.90227	7.20432	5.40975	5.67834	3.01537	6.65338	7.39981	6.47912	4.78654	8.20882	6.85973	7.53529	3.77751	4.78121	4.59049	7.10032	5.13313	4.34916	3.75468	4.56935	7.89232	5.73389	4.86315	7.307	5.59238	8.72114	4.81716	3.61214	6.40391	7.678	4.73883	5.47059	6.53044	8.71508	6.82133	7.35596	7.6829	7.73083	7.27406	8.64275	4.03424	7.80832	5.88229	8.34367	7.25985	6.60948	5.97749	8.98539	9.48657
EINEQFTTNATNADN	5.76073	8.07735	7.34447	6.27455	6.72122	5.36906	7.48455	6.56623	6.29234	7.71971	5.51897	8.34271	8.40686	5.16977	5.27693	7.62601	6.81039	5.87292	5.44607	5.43289	6.8157	5.82372	5.58686	7.86546	7.10289	8.72287	8.13236	5.23813	7.70756	9.34332	5.36411	5.75511	6.41477	7.42339	6.76099	7.73254	9.32253	5.95272	8.54278	6.90635	8.34771	9.88217	5.96776	10.2931	5.94957	7.95383	5.78068	9.56295	9.89609
EIQEDVRHSSNKPEL	9.40109	6.66619	7.19767	9.27358	6.30887	7.46257	4.36297	8.85814	5.6235	10.3691	8.85518	8.42564	8.97952	6.01989	7.20314	7.38053	6.00435	7.27467	6.25882	5.91325	6.10269	6.16979	5.8065	8.51719	6.98179	8.3941	8.16752	5.76359	7.9475	6.91711	8.47345	9.26087	6.87461	7.12044	8.4595	8.37641	8.32489	5.7134	9.22561	8.81644	8.39344	8.1612	8.30472	6.84286	8.73113	8.52317	8.04656	6.40099	9.45919
EISENNNRVNKDKEE	12.9114	7.07041	9.95126	9.50061	4.62812	6.82125	8.67355	7.03923	5.9025	10.6202	6.63292	14.1966	12.1207	7.82846	9.23568	7.99499	7.78728	9.45858	6.95413	8.87881	8.93989	7.64508	7.56778	10.1246	8.74251	10.4557	10.398	7.4283	8.18144	9.86722	8.68651	9.89535	9.28956	9.20509	9.48373	9.73017	9.06037	5.81919	9.43503	9.75427	9.26598	9.07132	8.96397	10.2704	9.17052	9.7352	8.98085	8.72615	10.1204
EKDKKDKKANENLGL	10.6409	13.7331	7.77296	11.5764	8.40269	11.1756	8.87744	8.48225	11.0631	7.87222	10.4469	9.24035	9.4628	8.33645	8.32201	8.83542	7.26415	10.525	7.61987	6.68309	8.67027	8.81595	8.41989	8.30772	8.81734	9.46158	8.41407	7.19767	8.53379	10.1138	9.30191	10.0653	8.87404	8.01892	9.25216	9.0088	8.15763	5.03695	9.25573	9.70165	9.23193	9.26251	8.88206	10.3869	10.1035	9.96339	9.96989	8.94179	10.0105
EKEQWTSPDKAIIGG	7.25061	7.70757	5.22238	6.67783	7.28691	-0.848	5.7248	4.54849	4.94603	4.55544	5.67668	8.71564	6.74135	4.65308	3.99819	6.14034	6.03526	7.30593	6.35222	3.19257	6.28683	5.74916	5.74873	5.98429	6.49119	8.2063	6.89816	4.68908	8.6008	9.00312	8.41034	8.38094	8.62628	7.72657	8.89512	7.20897	8.30422	8.85166	9.43922	9.1872	9.61776	9.4757	7.40776	10.4343	10.0363	10.1958	9.91178	9.90367	9.48527
EKGNYQQLLANQGAL	4.21569	9.75486	4.1635	6.18226	5.04947	3.38426	7.08872	6.78536	4.79705	6.90397	6.04128	9.70569	6.02419	6.72925	5.41896	8.93554	5.01965	7.35743	5.16937	5.62597	6.66161	8.40498	6.64094	7.69094	7.55884	8.93292	5.2364	6.269	1.54756	10.0311	3.98155	4.39074	2.5337	6.2832	6.99604	4.29183	3.90801	7.63371	7.50362	9.56371	3.75887	2.95491	1.51951	10.3137	3.71601	4.51994	4.41389	8.06398	5.23904
EKHYKERILTLILSV	2.24437	6.41143	2.89844	5.98479	4.35165	5.96391	6.39499	7.50201	5.70404	7.23263	6.14	6.26842	4.7588	7.38452	4.13328	7.79893	6.25699	7.06467	4.21939	4.59986	6.58894	7.02198	6.83528	7.24069	6.63772	6.9512	5.31037	6.04158	5.03825	7.74079	5.20839	6.49662	6.18436	4.32942	6.29046	7.56169	5.6204	8.12566	4.89035	7.94286	4.85047	6.63002	4.48774	9.61272	8.2226	7.64579	7.22318	6.46222	7.31893
EKIYVAKRDSSLPFK	9.64215	6.53675	7.25069	6.9754	4.83051	5.96637	1.06225	5.7184	3.87314	5.03888	7.61258	7.87288	4.92703	3.14017	4.59063	5.29076	6.52696	7.61308	6.35218	4.77728	2.72568	7.25585	4.41464	6.31224	6.18731	8.44503	5.58354	2.91737	3.19867	5.06133	5.9664	7.93909	6.89619	5.24965	5.28574	7.49404	3.36038	7.23548	6.61191	4.45551	5.85278	6.20778	3.91582	5.55389	6.31074	8.12825	7.55513	6.0487	6.54467
EKSTITIQIGKPTIN	2.02175	8.59504	5.2879	5.90569	4.29077	4.3722	6.07521	5.81877	8.18202	6.43897	2.28526	9.34303	5.8936	3.54374	4.62937	6.92306	4.73672	6.07288	5.15997	4.79071	6.46389	7.10724	5.82329	6.5899	6.05122	9.08695	4.85849	4.15903	3.53515	8.65855	6.12008	7.87698	8.02493	5.91889	7.05695	6.75937	4.64823	6.27269	5.44025	8.71531	4.40916	5.77672	4.15324	9.51221	8.13247	8.00058	7.78407	7.76254	8.91755
EKTYKSQLDDLKAFI	11.472	8.39932	6.59847	9.58197	6.38215	6.59105	6.52223	6.53469	9.54049	5.69534	8.6788	8.99614	5.06913	7.51241	5.88361	7.22289	6.01316	8.89123	5.96633	4.73288	6.69667	7.53724	7.03522	7.73426	7.97633	7.99674	6.61142	6.22224	6.07856	6.23735	6.23813	8.0754	5.36691	8.62152	8.94572	7.75027	8.42062	8.9351	7.38529	3.78419	7.0522	3.07269	5.14049	8.92848	7.77239	8.94027	8.27886	9.44134	8.69293
EKVMDWTTFIGTVAV	0.905469	8.99919	2.46121	0.398761	3.58374	5.77914	5.51736	6.47482	2.98833	7.34672	4.69132	6.95662	3.59859	6.00125	3.56407	8.33432	5.13458	4.8521	3.15643	4.42665	7.72968	5.80018	6.36885	6.61824	6.40525	7.14628	4.22631	5.72015	4.30542	7.80962	7.08707	5.26217	7.90511	5.41921	7.36695	5.1504	8.08724	7.93934	5.28117	6.42584	8.03207	8.98482	4.57698	9.90172	8.57024	8.43207	8.13409	8.33989	9.85628
ELDITGMTCAACSSR	7.34416	11.5072	8.81122	5.33842	9.15048	9.25208	5.43712	5.77977	7.53183	6.20959	9.23086	10.0004	6.3273	10.0075	5.00881	7.90029	7.39228	8.34205	6.70177	7.90818	9.36136	7.20731	8.08222	8.83891	10.2982	8.46474	9.37102	7.59349	6.38991	9.86637	6.60543	5.2133	8.86356	8.25536	7.25616	7.92132	8.69212	9.37076	8.50433	10.0405	8.37473	7.76874	5.20746	10.0098	9.21066	7.87453	7.91337	9.32351	9.90962
ELEMVLKEKGKSELL	3.16954	4.5626	6.91534	10.5728	3.71752	3.61199	2.99898	2.9682	2.71811	8.4743	5.03289	7.72195	4.85211	2.43223	4.76253	6.14823	3.57533	5.75082	4.96202	3.70007	2.72353	5.58429	3.24498	6.31981	5.15462	8.06123	5.29768	2.52801	5.98318	7.86369	8.55362	9.66018	8.52236	5.9449	8.57759	8.14601	3.7281	8.89315	7.72679	10.2792	5.21927	6.30262	6.01212	7.4862	9.34548	9.54413	9.25394	7.96779	7.23183
ELIHWISILPVIIFN	0.185872	8.46228	4.05862	2.35479	2.77967	1.19136	3.95772	5.30987	1.97621	6.94116	0.657435	5.96233	5.14603	3.15576	-0.226259	6.10794	4.45604	2.05974	2.65821	-0.407872	3.96996	4.59446	3.34721	5.36056	3.17469	5.47142	2.95268	1.86953	2.19722	7.48527	6.29101	3.92986	4.62693	3.33932	6.22079	5.47143	5.98846	5.97762	4.8235	7.57728	3.63759	7.69817	3.03591	8.95629	7.02507	4.82294	4.44453	3.34498	8.6503
ELILIVKAVTTSIVI	4.34836	7.2598	1.92581	6.00408	2.98335	2.11844	6.18397	4.45677	4.53659	5.39473	5.83578	3.02849	4.91558	3.96736	1.27416	6.22342	3.48024	4.84803	3.98363	2.71044	5.68467	5.03305	5.47108	5.81425	5.80198	6.16465	5.3598	4.15833	2.09186	6.22535	4.27388	3.34286	4.46476	1.16315	5.26113	3.39115	4.29183	2.45101	4.05872	7.79791	5.50614	5.36504	3.53369	7.45981	6.9226	5.67054	6.01178	3.18097	8.42536
EMGSRIPKGVLLVGP	4.78177	9.36142	5.07556	4.38725	7.1305	5.91637	5.45018	8.55303	3.70161	8.35175	6.08343	7.22227	8.16336	5.94016	3.59507	7.22651	6.61479	5.31002	6.1707	3.82744	5.38635	6.90308	5.67904	6.30971	4.95816	8.48603	6.42858	5.27832	5.10291	9.71042	8.85908	8.80949	8.8147	7.18098	7.2907	7.56471	8.26783	8.15128	7.73565	8.84409	8.19971	9.10074	5.31567	9.78887	10.194	9.88322	9.842	6.68067	8.99437
ENIYFTDSINFNPSE	0.204082	9.45077	8.89779	9.43842	4.90697	7.79984	8.23062	8.6047	9.00402	8.31224	7.99707	5.20497	4.70746	5.96899	3.8691	7.12555	6.28915	7.61855	4.68413	6.60258	7.62871	6.84785	7.36756	7.4236	8.06301	7.79487	5.6967	5.32668	7.52013	7.18235	2.68785	5.4223	3.96272	4.90379	6.05982	6.57744	7.51464	6.1401	5.78996	3.16969	7.48167	7.91422	8.14567	8.85372	5.42992	8.57889	6.16154	9.17669	9.95961
EQLLASLKKHHLLNN	1.10708	7.01504	5.69936	4.72116	3.86896	8.96109	7.68303	7.95661	3.27126	7.28171	7.06092	9.48078	2.58093	2.40262	5.13232	4.41698	6.6615	5.96968	5.12127	5.03925	6.2983	7.56393	5.63206	7.19941	5.25537	8.55813	4.10642	3.82367	2.83321	4.13836	6.73006	6.56822	5.53969	4.66814	6.95091	6.8141	1.98787	8.91718	4.56851	9.52461	4.7318	3.16125	4.0895	5.61775	7.06942	7.22545	7.26732	6.97227	8.80059
ERDIGLRNERLAQLK	7.06057	3.99637	8.08402	7.08779	6.17176	13.5196	4.63891	8.82613	8.89753	5.6033	12.307	11.8127	5.83357	5.09032	6.36215	7.09169	9.18614	9.68024	7.69112	7.9121	5.90477	7.83018	6.2882	9.1689	8.19619	9.43424	8.30554	5.38636	3.2068	7.24558	7.69074	8.54239	7.12938	8.33188	5.71472	8.03661	5.42978	6.51501	7.49254	7.17518	5.13285	6.43004	3.9058	8.22768	8.20604	6.80997	7.16432	7.29945	8.41768
ERGIYGKRWLDDELF	1.01021	7.38915	3.75839	8.15889	6.38821	3.64546	4.14453	7.13323	3.81623	6.59224	2.56077	8.11121	2.64549	3.51851	6.45241	7.05131	4.83847	8.2648	5.66765	5.61914	4.56361	8.59743	5.02891	7.37246	6.58844	9.56988	3.56752	4.5946	8.08601	9.13282	9.0263	7.98552	7.48257	8.04786	9.23803	7.14156	6.33097	8.87804	7.78854	7.23742	7.06561	7.14732	9.23847	10.1008	10.1006	9.59985	8.94287	10.0087	10.2665
ESGSTSTSLSNSTSG	12.9633	7.47096	9.08376	8.97549	6.91624	6.84221	8.91912	7.18161	9.97492	7.85498	8.50171	10.4433	6.10483	8.04943	6.76674	8.22092	6.49896	7.53161	6.23234	6.95003	7.88786	6.69928	8.15436	6.99648	7.95521	10.5831	6.52099	7.34541	6.5465	10.3794	6.79043	7.84338	8.02885	7.7746	9.15432	8.41028	9.39184	9.54862	9.81175	10.5162	9.52039	10.2108	6.62473	10.2858	7.38926	7.78851	7.2565	5.96699	9.64118
ESINVSSSKDRAQFA	8.04525	8.96888	7.13879	8.58848	6.0756	6.99969	8.10031	6.64808	5.57533	9.35794	5.94155	10.4704	7.76143	6.70821	6.50054	6.01719	6.33644	7.58537	6.52586	5.14918	7.04941	6.2066	6.89565	6.85818	6.55829	8.70524	6.3672	4.48954	7.81867	6.63909	8.02888	9.00128	8.65692	6.76111	7.77792	8.53052	7.63429	8.21222	8.79676	9.23636	8.28715	6.02731	7.66895	6.45649	9.30241	9.12215	8.88206	5.41867	9.30728
ESLKHAGYPFAKDID	1.56427	11.8984	2.86487	8.60521	4.7765	4.78293	3.91415	8.06142	7.2712	7.27713	7.17521	10.2849	4.51854	4.94618	5.70558	8.00559	5.76335	6.52705	4.39737	5.19959	5.7483	6.23849	5.84494	7.21184	6.55608	8.91023	6.06952	4.79645	6.17732	10.047	8.09175	7.84102	8.02011	6.61191	7.48358	4.62104	7.85314	7.59347	6.33328	8.57548	8.39699	6.55791	5.39526	10.2698	9.92888	9.94586	9.90248	8.77138	8.96516
ESMEAGLGIVAVILM	0.180745	10.7655	5.33877	7.4012	4.9544	1.96922	8.1689	8.09697	8.25701	6.25788	7.17838	7.1863	5.85718	7.85539	3.38934	7.84402	6.21101	5.46494	4.36011	3.59243	8.41576	5.93774	8.14487	6.72459	6.6898	7.32616	5.19448	6.4917	4.55703	9.98756	7.53171	7.13066	8.04186	6.67342	7.79041	6.37417	9.30175	8.9428	8.15975	8.82528	7.86173	9.44838	4.38565	9.84059	8.86984	7.81816	8.1276	6.49771	9.99867
ESQLAFQQRITDSLA	5.10423	7.1503	4.70233	5.72001	5.13138	7.9322	3.8999	8.36698	5.61963	7.14525	5.11003	9.32009	1.98302	4.23838	5.61008	7.02557	6.54293	6.85174	4.42699	6.50877	5.29648	7.49085	5.19903	7.47033	6.56512	8.24339	4.44601	5.14422	6.57018	7.91914	5.43721	5.92906	6.24164	5.08203	6.92668	6.14847	5.70011	7.66627	6.8398	8.51647	2.49321	7.88401	4.86569	9.84968	7.36491	8.74206	7.6063	6.36322	9.43809
ESRNYPLEKATSHLL	7.63983	6.07935	10.1813	6.80719	3.86306	2.76481	3.2489	1.85289	4.49379	4.72813	7.10313	9.71023	4.40037	5.35515	4.61241	6.89821	4.31701	5.53623	4.68204	2.5751	3.99579	4.50262	3.16754	5.56314	5.19409	8.14819	4.10953	2.29232	4.21951	7.76455	5.54869	5.81174	7.06698	2.23001	8.60873	7.1293	6.51885	7.38746	7.8148	8.0522	7.92563	5.20126	3.20478	9.95236	7.68702	8.74768	7.53846	2.49486	8.94049
ESYAYLFDSILPLYN	0.26391	7.2237	7.03788	1.87948	4.94164	3.48864	4.05634	4.55688	2.35756	7.03464	3.81996	5.12414	4.59085	1.25806	1.75681	5.92452	6.36213	3.51789	4.00116	3.21779	3.75249	5.59643	3.32072	5.94281	3.1225	7.49002	2.97685	2.24946	2.07944	3.77963	4.19268	4.55071	3.3673	3.97218	7.13449	6.48936	4.72916	3.89182	5.31025	2.33214	5.88694	3.9684	3.17513	5.58214	5.29496	6.15776	4.74953	6.60028	8.29325
ESYDGVEKAFAIQAG	7.07639	5.54911	7.38343	5.02357	5.34184	9.03879	3.9161	9.36321	7.17633	7.00742	6.4713	9.84043	6.31605	6.52851	5.27326	7.5321	7.86125	6.67616	5.16375	5.93767	7.71917	5.44375	6.83334	7.44143	6.53299	8.91446	6.54244	6.17651	5.7921	9.34032	7.83913	8.2622	6.63213	8.32552	5.82747	4.86059	6.20193	8.13985	7.58136	9.07328	7.74071	7.46451	4.5171	10.2781	8.3401	8.51766	8.39939	8.42569	8.05781
ETELTTKEILFKYVL	5.40816	6.65332	8.22662	9.48152	7.56655	2.07344	4.33614	8.20519	7.05311	7.63913	6.44152	5.82814	4.28388	3.81582	5.63206	7.28887	6.02551	7.2164	5.80678	5.1718	5.65538	7.39474	7.16244	6.48642	6.27182	7.21532	4.81151	5.64946	6.01347	7.60554	7.66115	8.42253	7.94747	7.63041	8.3978	8.66268	7.43	8.42648	6.66479	8.71654	5.70478	4.15104	7.83471	8.47253	9.11155	9.03419	9.21975	8.43531	9.62506
ETLSVMLQVASFKLT	-1.25015	5.91471	8.25207	0.279075	5.15209	2.98821	5.51489	3.28817	3.28552	4.968	5.19401	7.68972	5.31193	2.68838	2.96199	6.07969	5.6496	3.67078	4.23246	3.60927	5.78316	5.46087	3.91085	5.53229	4.35661	8.45338	5.14267	2.72126	3.4012	7.86477	5.32788	4.08598	5.49922	1.90211	7.46061	6.72659	5.16364	6.70368	2.68785	8.71311	4.58088	1.79176	2.49897	8.65323	7.29523	6.51178	6.77156	2.25129	8.37775
ETQLFGVFNHVPFGI	1.56168	9.0669	2.90688	6.76365	4.22542	4.81437	6.26891	3.79256	4.27698	7.19889	5.88078	4.14556	2.6612	3.58728	3.09413	5.6917	3.91444	5.47536	4.07558	2.81154	5.89522	6.07273	6.07332	6.23346	5.39575	6.68462	3.34184	4.87081	4.82911	7.7343	6.92343	5.6124	4.60116	4.67842	6.71016	6.45315	5.55451	5.26217	6.12905	7.25085	7.61011	7.74066	5.40493	9.01753	8.80514	8.60172	8.05846	7.69903	9.93786
ETVELDITGMTCAAC	2.49544	10.4318	9.38476	6.66808	5.2953	7.49796	12.7985	9.18411	9.25215	8.42468	9.34734	8.0543	8.60639	10.8144	4.31935	8.76751	7.26444	7.79141	4.50304	7.03113	11.2464	7.81438	8.96781	8.86143	8.36445	8.53007	7.7074	9.19693	6.62751	3.64021	6.75005	5.92586	8.85026	8.01648	7.96116	8.11316	8.91123	8.02063	8.22943	6.00364	8.00443	9.69721	5.69531	6.9912	7.75443	8.1645	7.80928	9.78151	10.2161
ETYIKDLSGGMKQKL	5.44756	6.77114	2.75377	6.96902	4.7733	2.70093	7.75338	5.28359	4.93611	5.89495	8.04287	6.91861	6.75454	3.69835	4.43438	6.56212	5.45796	4.77641	4.87827	3.80413	7.8782	4.94813	5.33597	5.69417	6.00458	8.78037	5.02319	3.25977	4.13836	5.59136	4.58904	7.07166	6.59646	7.28159	6.47866	4.68951	5.97635	6.36441	6.29563	4.61115	7.26031	3.29953	5.42058	7.56898	7.76038	9.12508	8.16017	6.83702	8.8509
EVAKYLIITFLVLIA	5.75788	9.37439	5.35666	2.12137	0.933547	4.04641	6.83183	7.14234	2.87974	7.4002	4.12646	6.39026	4.37823	4.21549	1.06424	6.41255	5.19822	3.60063	3.30155	1.66503	5.47483	5.76837	4.54848	6.19629	3.71796	6.34937	3.90728	3.98316	5.19905	9.59825	6.93722	4.99856	5.90345	6.18394	7.80433	8.41724	7.02856	8.64875	5.82068	7.88653	5.74556	7.15805	5.83262	8.08324	8.0431	6.02304	6.2956	6.27374	9.50193
EVENAYNTRKQEIQN	3.96105	6.58781	8.88129	8.67754	9.13481	9.13068	6.85851	7.81672	7.88859	10.27	9.74811	9.41082	6.92763	5.20424	7.73884	6.81673	8.60467	8.37308	6.52736	7.70529	7.28247	7.54165	6.59747	9.56152	8.1723	8.56213	8.51422	6.22795	9.22913	9.83617	8.82688	8.72629	9.21725	7.59835	8.99368	9.14153	7.24615	8.72253	9.2312	9.96394	7.52822	6.03596	7.60901	10.313	8.68179	9.0488	9.21672	9.3102	9.84935
EVIHLEQNNQGTWQA	4.9224	7.50561	13.3511	5.72075	3.39433	6.1674	5.88418	3.5067	8.52976	7.06431	8.55859	8.52495	6.06736	3.70555	4.32941	5.69362	6.25706	6.19112	5.22776	4.03592	6.57486	4.91597	5.23488	7.26414	6.25924	8.09693	6.02203	4.2131	6.39743	8.99535	6.54693	6.05491	7.06911	9.45084	7.37557	8.43564	8.32429	6.61271	7.98484	9.629	6.37383	8.51809	6.14066	9.28683	3.821	4.37021	4.64535	9.36885	7.80214
EVLVADKNKKVINKK	4.58817	7.88998	7.90959	8.23216	6.21072	4.58962	4.31605	7.13089	5.25106	6.43113	8.88712	12.7647	7.1412	6.48784	6.42295	6.0398	9.50494	7.39466	7.01975	7.20568	4.2413	6.85021	4.88572	7.88893	7.03113	9.61366	7.16383	4.98278	5.30231	4.47734	5.60249	8.98657	9.14509	6.84204	6.91672	8.25328	6.0956	4.7808	7.47011	4.41884	8.52254	4.8926	4.57223	5.55768	5.447	6.55084	6.58166	3.81529	8.344
EVQQTAKAENNVTKV	2.92117	8.85157	9.20461	10.5364	7.02514	6.85567	8.61712	5.89226	7.43947	9.38346	10.5434	9.19606	9.37655	5.63797	6.41591	6.11922	7.44978	8.85531	6.70074	5.92127	8.31317	6.26282	7.37053	7.40901	7.91289	8.50136	9.76311	6.87496	7.89253	10.0343	7.62686	8.71514	9.10832	7.86107	8.47006	8.64576	8.85309	6.1401	9.26717	9.72644	8.97514	7.78139	8.34573	10.2265	9.56977	9.83139	9.58427	9.73921	9.78638
EVSKDSRAFGLIDED	4.56618	10.3968	4.10188	7.37887	6.69646	8.69783	7.54869	4.7824	9.41144	9.78637	8.87329	8.83186	7.93861	8.7344	6.76802	8.25625	7.79051	8.06472	5.84301	6.92995	8.2654	6.6768	7.24448	8.29182	8.77313	8.51932	9.01517	6.78105	7.35	5.36784	8.65815	8.06724	6.39443	6.38063	8.70449	8.093	8.47393	7.53722	8.76784	9.1364	8.68374	8.92258	8.27551	7.87225	9.38356	9.59714	8.03358	5.28447	8.64251
EYGLFNKKKVTVPTK	2.85915	6.95963	3.38827	8.31966	4.71004	7.80284	3.74627	9.95279	4.75531	6.55769	6.24184	10.2725	4.93774	0.461257	4.30057	6.02144	6.11053	7.53795	6.30576	5.70482	3.46985	9.06614	4.15816	7.28043	6.41461	9.59721	5.5335	3.27956	6.12249	8.38931	7.05781	7.08582	8.014	7.85287	6.7417	6.66262	2.87356	7.32456	6.54334	9.65685	7.86515	3.66099	6.55148	8.42028	8.30775	9.45194	8.15378	8.20875	7.48599
EYVGDKKQDFENKRE	6.22463	10.0949	16.1725	7.77169	6.15472	8.98983	6.61743	10.4549	8.74636	10.3486	9.28827	11.7506	10.0498	5.10058	8.83144	7.16522	9.28603	9.32397	7.63564	8.72576	7.8054	8.22833	6.53874	9.26048	7.78695	10.6261	10.2632	6.22845	8.62653	6.20132	8.87869	9.63	8.53322	8.95121	9.34951	9.11467	8.15972	9.63817	8.55926	4.68306	8.47806	7.02144	9.41613	7.04216	9.88084	10.0667	9.08742	10.1299	9.60883
FAETERDTVFTTEYS	10.8597	8.48976	8.53869	5.46484	6.16044	5.77846	7.74381	8.42949	9.29721	8.42316	4.55993	10.3172	8.546	11.1176	6.89477	9.12069	7.62718	7.67548	5.8935	7.03412	9.15722	6.60209	6.94556	8.50181	7.30903	8.47039	9.04564	6.81172	8.42571	8.40263	7.74509	9.06911	7.92678	9.0797	9.68837	8.84815	9.20483	9.74581	9.45749	8.67084	9.3713	9.85081	8.58571	9.74862	9.45519	10.0125	9.36614	8.08757	10.1849
FAGFLCIVVIIGQDV	2.71683	6.97422	6.38347	3.74824	3.07458	4.61118	9.46819	-0.703309	10.5571	7.52443	7.44036	7.43937	3.26419	8.69418	2.01906	6.6026	3.75793	3.85345	2.47377	3.62895	9.6494	4.90596	6.10529	6.9483	5.24652	7.24517	4.00535	5.512	2.77259	9.2318	7.92244	6.17774	6.29674	5.10352	8.25442	7.13497	7.60763	4.61215	6.56794	8.03489	4.02892	9.00494	4.66636	9.61305	7.52483	7.07743	6.2375	6.03658	9.03603
FALYWKGLTRAGAVS	-0.663223	10.9917	4.83495	6.44257	3.32281	3.3634	4.46728	7.97536	3.24293	7.28479	4.24179	6.87997	6.16403	1.08585	2.17165	7.3817	3.96663	5.66681	3.32211	3.52074	5.7697	5.18739	4.65531	7.07761	6.63312	7.27909	4.9872	4.77647	2.7213	9.64518	4.82751	5.84383	6.95034	5.1358	5.14691	4.78499	2.45959	9.20638	5.63622	9.22312	7.72626	6.30591	4.00186	9.48916	8.08789	6.36928	6.15407	7.06478	5.71502
FATGKFVNQIGPKRL	8.1808	5.62738	5.50576	2.96326	2.98992	3.40591	8.69308	7.65381	4.53538	6.24866	4.85707	9.25465	6.20072	3.53456	5.20437	5.93973	5.34843	4.05742	4.41698	3.93609	7.07959	4.67364	3.3611	7.05362	4.54666	9.07099	5.04718	3.20385	2.80336	7.52989	4.45899	6.37792	6.71611	3.3569	7.39535	4.81218	4.49758	6.12556	4.83945	6.80539	5.39135	1.19392	2.9381	8.60378	5.1461	7.34284	7.12861	5.31434	5.38013
FATMIIVMLGVEKGL	-3.78291	6.72622	-0.903299	2.42896	5.79541	3.7014	6.9489	3.56153	5.64282	5.25491	2.69253	10.3605	4.96787	0.163991	2.66964	7.47229	2.8095	3.02106	2.41814	3.6358	6.11481	4.46764	4.28715	6.71245	6.00803	7.62772	2.09763	3.91885	3.421	8.31393	5.88888	3.99636	7.03615	7.80519	8.07648	6.35732	6.40968	7.78372	4.93447	9.17733	5.39408	6.33789	3.54096	8.7664	6.97735	5.91139	5.6069	6.32005	8.4127
FDPNLPIDGTEEVPG	7.95467	5.58038	6.38137	6.79241	4.63965	4.86885	8.73147	5.93387	4.5916	7.05696	7.28063	9.02662	5.24971	3.78004	3.98283	6.68274	5.44699	5.84492	4.72396	4.42227	8.71273	5.29786	5.66088	7.22607	6.83815	9.16347	5.32554	5.29329	8.549	7.78018	9.28139	8.31574	8.96838	9.61012	8.86213	8.31838	8.69571	8.60243	9.7294	6.5406	8.28939	10.2151	8.2715	10.294	10.4346	10.3683	10.2113	10.4884	10.0516
FDSLIPGWFKEFVHV	2.52741	7.44838	2.63138	3.28631	2.76069	5.68356	7.27234	4.868	4.96643	6.96752	2.67074	4.06767	3.91261	4.02478	3.79669	5.20571	4.68676	4.83098	3.65799	3.06434	6.97888	6.28878	4.99548	6.177	5.04906	6.83627	3.47939	5.0192	6.58796	9.69779	8.81013	7.78126	8.04879	7.82156	7.9747	5.50167	7.72046	9.04589	5.84499	7.89558	7.09813	4.18052	6.1532	10.3358	10.0136	9.87099	9.17885	8.42915	9.61381
FEIHDESINTIRVAL	8.62115	6.93222	7.32928	8.25425	7.80909	5.94934	7.72007	1.88635	8.41439	5.30592	9.69505	7.05004	5.35467	6.9268	5.76582	7.42466	6.28585	7.2638	5.90322	4.58588	8.33592	5.69697	8.32355	7.85117	8.23951	7.35879	6.75044	7.46803	6.07212	7.23454	6.70417	6.63463	7.49298	7.26235	7.47738	8.71897	8.54566	5.68392	8.54265	8.60185	6.29821	8.55887	6.4686	8.48011	7.81209	8.70938	7.92516	7.02994	9.9542
FENTVVTNISVDDAY	7.91362	8.77517	5.60857	6.13946	6.64762	7.11339	8.88748	6.1131	7.44936	7.0337	6.98469	10.698	8.03922	6.23734	5.76071	8.50802	6.38234	7.35481	5.88428	6.73561	7.84437	6.17407	7.09821	7.69888	8.82463	9.47943	6.46289	6.63147	7.11745	6.42325	7.43485	5.35138	6.04168	3.17388	6.46319	7.09531	8.69654	4.73092	8.91173	8.20048	6.20476	9.5527	6.33769	8.36196	7.27046	7.42767	6.46395	6.76387	10.2804
FFFIITIIILIALVY	8.60524	5.36314	1.69382	-0.63829	2.87078	-0.269546	3.51487	2.32015	1.54026	3.27103	3.27276	4.72256	1.26869	0.594724	-0.989497	6.12499	2.5886	1.72792	2.42356	0.846701	3.47614	3.53203	3.30969	6.02467	4.1935	5.38667	2.02032	2.51853	4.63473	9.56822	8.24133	6.29582	7.21832	7.53059	9.37086	8.79076	8.51575	8.55972	7.37488	8.42661	8.57897	9.28937	6.39655	6.74613	7.74112	6.26109	6.50939	6.57658	9.26043
FFIKDAQYNLFMQVA	2.10312	7.59588	6.25514	5.14304	2.89282	3.03655	4.43016	6.76382	3.25469	7.18779	5.18365	7.50342	6.69874	5.43113	4.03617	5.99923	5.07022	5.40798	4.81091	2.81935	5.16667	4.29158	4.28079	7.53119	5.60972	7.63585	6.76692	4.28098	4.21656	3.54674	5.98419	5.58949	5.38907	3.78419	6.81903	6.03548	6.5442	6.55692	6.26264	4.27667	5.74236	6.12709	4.47495	7.11357	8.98107	9.34472	8.41346	6.98752	9.50117
FFISRAYNWYELDAK	3.21246	7.02445	1.62238	0.682235	3.85019	3.57971	5.0161	0.733865	5.30496	7.12593	3.27203	9.37772	5.23579	-0.197882	4.97862	6.34712	3.86763	4.70515	4.34246	4.0628	4.1671	5.25015	2.79966	7.84948	4.68755	8.69084	5.62198	2.64264	4.86522	8.34055	4.92725	5.87718	4.3	4.80484	8.36707	6.28357	5.56949	6.96527	3.97968	7.15156	8.20686	5.63622	5.07016	8.88358	7.16291	5.88151	5.23015	6.30912	9.28867
FFKIIGVSLVPSILI	4.44909	5.9028	-1.25891	3.2438	6.80789	3.09786	7.27289	4.49389	4.10485	6.25499	6.95215	7.55183	2.3103	2.82601	0.749442	5.73339	1.37658	3.31844	3.24613	0.805683	5.67588	4.24616	4.89795	5.63457	5.11339	6.94657	2.84438	3.37901	2.30259	7.25975	4.99451	3.64284	4.59006	2.18605	3.76815	4.30676	5.6204	5.32301	5.00596	7.65752	3.60278	6.39443	2.56341	7.06402	5.57769	4.73462	4.12552	2.67896	7.79003
FFSFKTHYGHASFTN	5.86938	6.57604	1.02523	5.99429	1.62365	4.46981	7.43624	6.3571	6.78729	8.12717	5.26115	8.9894	6.10383	3.41307	3.63147	6.81633	4.56175	6.48157	4.40741	4.29669	6.42511	5.83066	5.1764	8.87798	6.70451	8.91086	6.56563	5.16369	2.19722	10.2875	4.8235	7.20452	5.87774	4.86445	8.25855	6.01004	4.00369	8.69467	6.55834	8.3679	9.34956	5.54908	1.99198	9.13579	6.29224	7.21592	5.80967	6.95776	5.73677
FFWVWGHPEVYIVIL	7.79752	3.56745	6.2435	5.46964	3.71546	1.44495	6.91507	4.33191	4.61426	6.2816	3.64839	4.18312	4.14725	0.416279	0.640604	4.52814	3.27082	4.11549	4.45	0.679296	4.31637	3.90595	3.39391	6.55896	4.45	5.26138	3.5409	2.56889	3.76352	8.44686	7.39713	6.42584	3.73529	4.7484	7.17541	4.50756	6.75379	5.71241	5.79697	7.16418	8.37618	5.62221	4.26605	7.76784	7.66711	7.89855	5.76142	8.39864	9.28672
FGFLMIFGILGGHTY	7.95071	6.59	-0.286948	1.27711	3.80282	6.35728	5.39504	5.15342	4.56095	6.65055	4.65834	7.61652	2.51666	1.3441	0.614522	6.72265	2.86451	2.3454	1.87876	3.06894	5.80274	2.90282	2.44045	5.8094	4.63424	6.74687	3.16246	1.52813	2.09186	9.92054	5.98116	4.4403	5.34901	5.93489	5.9449	7.40622	6.35211	8.09557	5.46595	7.95546	7.81149	5.43372	1.63511	9.29863	3.46167	3.8906	4.38838	6.57161	5.20021
FGQEEISRQINNVSD	5.13902	8.55484	7.77149	5.90672	6.25596	10.894	5.84031	3.78232	5.72948	10.1825	4.61481	10.3274	7.43702	8.90537	7.34589	8.02292	7.01773	7.42669	5.73877	6.87865	6.68695	6.28089	6.92764	8.79481	6.92037	8.43036	7.10058	7.02495	7.59065	9.22687	4.87596	7.10373	5.76801	8.08727	5.99421	7.94701	8.70629	6.76515	8.03612	9.18625	5.37759	8.81009	5.09534	9.89782	4.35247	5.31684	4.44394	7.84369	8.07285
FHGRIQYNVEDLQQM	3.96148	7.0286	4.53921	8.1792	4.69873	4.38551	10.7191	5.44874	7.8876	9.05068	8.37995	8.36241	7.43689	6.58505	5.13985	6.37558	4.88894	7.47628	4.66038	4.80067	10.1542	6.8292	6.10124	8.14788	6.88042	8.30154	8.03813	5.47713	6.93264	3.78419	6.44604	6.93702	6.48738	7.64262	8.16968	7.21288	8.42383	6.87503	8.64106	4.75531	5.00863	8.59299	6.6097	8.80059	9.15461	9.17766	8.72897	8.03206	9.32135
FIFLAVFGCIALFTM	2.43221	4.13669	2.08216	4.63297	2.99804	0.354828	7.32311	1.89606	8.8899	9.00597	2.6938	5.24569	5.9604	0.0361736	0.208763	3.92761	3.52743	3.14781	2.96384	1.34361	8.15486	2.70187	5.10854	5.69757	4.66834	5.53184	6.01359	3.76428	3.03495	9.53819	6.87534	5.41254	7.15266	6.01274	8.02823	7.4253	7.10159	8.2797	6.68073	6.374	8.52728	7.42506	4.78399	10.1905	9.75825	9.06449	7.94399	8.89689	10.1985
FIIIMYFVKIKWYSI	4.75801	1.87002	2.17086	0.172262	1.8275	-1.69566	4.61996	5.62014	1.88465	4.5337	0.152442	3.31961	2.73546	0.967792	0.520641	2.70266	0.768572	1.14453	1.74277	0.250377	3.601	3.71876	1.09462	5.11829	1.38491	5.69617	3.12074	-0.15635	3.14845	7.05142	6.11479	3.85015	4.67189	1.8718	6.05491	7.17664	4.14472	5.61859	2.44235	7.57363	6.07741	2.06686	3.52282	8.06246	7.37346	7.67241	6.58004	2.463	7.45223
FIISFIIFHLILFIM	4.84163	2.60926	8.24367	0.222704	2.3557	-2.19086	4.49925	3.92726	1.57977	4.36238	2.66266	6.37078	1.61459	2.73222	-0.210113	4.6025	3.66957	2.09067	2.76227	-0.212971	3.50115	3.13908	2.4501	5.80892	2.32701	5.03241	2.90585	2.38579	5.41965	8.63186	6.45928	5.00663	6.0965	5.65879	8.32281	8.67674	7.79379	7.37193	4.01998	7.22213	5.24597	6.77913	6.60202	8.37267	8.63602	8.29022	7.38169	8.57521	10.0789
FILMKLSPGNPVDKI	-0.265314	3.74463	5.51807	2.1864	3.8007	1.27884	3.33806	4.8488	2.97746	7.1382	6.99171	8.44788	6.118	3.18004	2.20703	4.93994	4.07144	3.65864	3.64858	2.21349	6.07392	3.27185	2.83972	6.49029	4.50463	8.73154	5.81987	2.20025	2.27213	8.47138	4.2312	3.02529	4.62399	3.42751	5.87014	5.17332	4.24992	2.25129	3.86283	5.95168	5.33078	6.32239	2.4998	7.04616	4.23816	3.96119	3.93535	2.87639	5.77713
FIYHKLRYKTKKIPL	5.32582	3.24994	2.30284	4.38049	3.69512	0.190408	1.08706	3.74673	3.70002	7.8563	3.44163	7.627	4.51126	0.429102	3.82958	5.39511	3.12818	4.74313	3.48167	2.26651	2.0608	4.02169	1.65385	7.99425	4.03143	7.64986	4.15782	1.82335	4.21065	7.95202	6.39426	6.99796	6.30919	2.12823	6.65891	6.69208	2.64617	6.83701	3.90197	8.90103	5.93198	2.99573	5.38004	8.95456	9.35705	9.62138	9.22711	7.54269	6.65795
FKIRETQGNNGWCAG	9.30674	5.03226	7.62154	2.68135	7.921	1.0184	8.1731	4.88088	8.58421	6.67232	9.2168	8.00136	8.72565	8.94522	5.21005	6.18387	4.413	6.63862	4.84735	2.89359	9.53021	3.57316	6.51476	6.92706	7.7052	7.09473	8.91669	5.55965	6.98221	10.5157	8.15165	7.13863	8.91714	7.20526	8.53572	8.85269	8.90567	6.5966	8.57189	10.0307	7.89614	9.00925	6.36874	10.1058	7.13153	8.30245	6.88765	8.83478	9.09792
FKSEPPVEKHELTGT	0.758595	7.79381	1.69611	6.87656	6.26213	2.79921	10.5086	7.79357	6.7879	7.7911	5.79721	10.2879	7.14802	4.41586	7.00797	6.1067	5.14463	7.33691	5.68399	4.6759	8.6794	6.63152	6.74405	8.33823	6.61942	9.07821	6.14265	5.777	7.64224	8.59451	7.62584	8.64622	9.08064	9.37975	9.69072	7.22614	8.91532	9.92258	9.68601	9.24147	9.16755	2.2192	4.97611	8.40134	6.48494	7.96844	6.5795	6.35911	6.98385
FKVIPPYGHNSHRMH	2.43426	1.32431	6.6908	4.56202	2.98791	6.09939	7.00853	-0.84438	4.00597	8.66268	2.1947	6.99514	7.72673	5.72839	4.92471	5.40072	5.08526	7.0726	4.90381	4.81591	8.98144	5.40798	4.68724	8.12034	7.51208	9.13082	7.5125	3.26866	4.68951	9.78664	6.56315	6.53539	7.44979	5.64297	8.56484	5.17671	3.79324	9.41874	6.85688	6.78807	8.65382	3.64806	4.04059	9.76442	5.60962	5.23309	4.61759	5.92892	7.32639
FKYLGKKLLQSVPLV	3.78194	8.98551	2.30961	6.88143	2.03376	3.93011	2.76448	7.59965	4.39066	5.37153	5.21923	9.06451	4.82304	1.28159	3.46762	7.20327	5.45806	6.62553	3.98905	4.46724	5.27727	6.17687	5.09422	6.90105	6.80623	8.49405	5.24108	5.01314	2.23001	8.95965	6.26606	4.44383	6.0362	2.05412	6.48753	5.71109	2.04122	6.94148	4.90749	8.2038	3.79324	3.04452	3.43721	8.19252	6.09944	5.59579	5.60907	4.88045	5.55953
FLISAIVTIPLVLLI	7.00409	6.11385	5.4841	2.36005	4.11701	-1.03581	6.57432	2.88457	7.08548	5.10963	5.44651	9.82826	2.83722	0.796965	1.08599	5.81264	4.41271	2.62969	3.61423	1.70247	5.48217	3.61573	4.40771	6.50768	4.42102	6.54226	3.61525	3.86651	3.45947	8.16761	5.76048	4.4055	5.4223	3.04452	6.86443	4.90897	7.72188	5.76111	4.39692	7.90459	5.5672	8.09694	4.75574	8.57825	6.92877	5.33826	5.88996	3.52724	9.67797
FLKFTESRYMKFVGG	-2.07314	3.52858	1.77824	4.87879	3.45392	4.24712	5.99469	7.24318	6.98395	7.79058	1.37968	6.25	5.15198	5.7118	5.03415	5.10367	3.22982	5.31116	3.41611	3.37648	5.90568	6.74988	5.13067	7.39109	4.8328	7.15643	4.58667	5.04958	3.71601	4.15732	4.492	5.42847	5.55683	1.80829	7.50977	4.37701	3.65584	6.71913	4.18205	5.49962	7.39781	3.4012	4.33179	7.06315	7.10275	7.95643	7.25174	2.22246	8.6766
FLNIAKGLVTLKLFN	-0.585245	5.25857	4.13835	4.14563	5.51216	-1.5032	6.9772	5.9552	6.70228	5.48246	4.67857	7.48597	5.59074	4.18063	2.8821	6.53306	5.22711	4.84889	4.82613	2.89549	5.72489	5.46246	6.15366	6.86439	6.15962	7.72199	5.67472	4.988	2.78501	8.62551	6.06958	6.23028	6.3006	4.21951	5.56183	5.96332	4.09601	7.97708	5.71998	8.40508	4.92943	3.49347	3.23001	7.43871	6.9397	6.169	6.92434	4.51535	7.27663
FLRKHAEIIFSYLIG	-3.33774	4.4686	2.26505	5.56775	3.17042	0.481135	6.70346	4.16649	7.02738	6.55713	2.33181	3.94051	5.19392	2.5818	3.27284	6.78777	3.60426	5.12014	3.71345	2.06119	6.34072	4.85931	5.73183	6.96238	5.50149	5.72597	6.79989	5.02777	4.08766	8.14378	6.80284	7.21598	6.27174	3.96081	7.43071	6.78818	7.7128	4.33467	5.56529	6.62314	6.56639	3.73767	3.41082	8.9472	7.36037	8.00707	6.38767	4.47175	7.89454
FLTGITEPLEFSFLF	5.5423	7.21443	2.91924	6.32475	7.26718	7.46262	8.38561	5.24353	8.55831	7.67179	7.91619	6.73098	1.91526	5.00644	3.85705	7.30444	4.93627	6.11629	5.45289	4.0768	5.22433	6.46207	5.73591	8.60082	6.24101	7.43382	4.28628	5.20773	3.64284	7.63757	4.95442	7.1897	5.52983	5.27913	7.44676	5.57708	8.44098	5.85679	8.34828	7.65293	6.5107	7.38969	4.47893	9.17679	5.94298	6.38745	5.27336	8.04472	9.83961
FMYLRYKRIAAKSNK	-0.133609	9.67405	5.73722	3.21257	2.98714	2.05529	1.38049	5.77458	0.170967	6.6437	3.93825	9.68747	5.25718	4.01826	3.82223	7.60589	5.07405	5.07181	3.67905	5.63424	3.12257	5.55622	2.48324	7.40331	6.53102	8.77526	5.4446	3.36567	1.97408	7.69966	4.07414	4.49647	5.23751	3.34286	4.48413	5.51986	2.02815	7.39566	4.20469	8.7967	4.21804	1.50408	2.41144	8.46604	5.49872	7.34013	6.47218	4.2576	5.73003
FNPLVKKDDSYVKTT	9.90035	4.66161	8.72874	9.06668	6.65218	6.48316	4.93319	3.79209	5.46135	7.79565	7.6835	8.7977	6.256	5.86287	5.43001	5.62008	6.72221	8.41623	6.88563	6.36606	5.28114	5.98351	5.07297	6.69887	7.5461	8.96916	6.99861	4.34979	7.51349	5.6269	6.85699	7.373	7.59825	9.09945	7.29872	8.12578	8.17273	6.71174	7.12279	6.66058	8.54529	7.24258	7.37563	7.28528	7.95968	9.1148	7.77228	9.26443	9.62765
FPKKLLVLIYQATMV	2.51783	6.67219	5.15253	3.67817	5.30053	4.94126	8.32177	5.94666	4.35272	6.5613	3.87341	6.73369	3.29358	3.73264	2.27613	6.79212	3.06768	3.937	2.26338	1.86254	7.5906	4.46002	3.95285	7.16707	4.69973	6.90666	4.5391	3.54564	3.43721	8.38062	4.81947	2.77259	4.10264	4.27805	6.92638	7.38194	5.55335	6.30134	4.0656	8.64132	3.83514	6.31463	3.65894	8.85263	7.63281	5.22822	6.40629	5.9642	8.96711
FPSKLPLINLRMNNR	1.81776	4.23202	3.84276	4.52836	3.08175	5.0661	7.9069	3.92903	3.9761	6.9683	5.13003	9.42096	5.48509	1.66263	4.49878	5.16041	4.55171	5.67348	4.29121	3.95885	6.49979	7.11657	3.65619	8.18253	4.80701	8.62997	6.66814	2.54097	4.73004	8.21124	5.6812	3.69635	5.89578	7.21627	7.41686	8.51555	4.39445	7.84	4.28772	9.17188	2.87356	5.30281	4.5183	5.72139	6.55214	6.03376	6.89209	7.84142	7.27771
FSHAMVRTSMFDSGD	6.49309	7.56589	7.87163	5.96904	6.05634	7.90024	5.07436	5.8719	7.49915	10.8281	7.58443	9.82994	6.20474	9.63346	5.47805	8.8641	7.45995	7.88736	5.6649	8.78827	6.44277	7.77445	6.85491	9.64138	7.52555	8.78091	7.29654	7.05578	5.4689	8.88243	6.60177	4.71761	4.51634	5.51423	6.56611	6.0781	5.05178	9.46949	7.55003	8.60663	5.08821	7.61268	4.14978	9.81224	5.54557	7.12201	5.2374	5.34877	5.42341
FSIIMLSPLILLSTG	5.87386	5.14295	2.67717	-0.940441	3.39119	5.38384	6.59244	4.16492	3.28776	5.61494	1.39532	8.30889	1.40127	3.14705	0.68667	6.03384	4.1903	2.11239	2.3469	2.82099	4.32328	4.48718	3.5588	5.11773	3.41019	7.003	2.01293	2.90096	2.83908	7.36188	6.61526	3.5175	5.42451	5.41432	7.39627	6.41034	6.01664	6.94216	3.82864	7.49432	3.46574	7.43991	2.72195	6.81516	6.91622	5.02559	5.82733	4.11251	8.49547
FTGGVTPAAKPSDKT	11.5759	8.26699	6.3608	7.29891	5.34046	8.92518	6.884	7.77186	4.35931	8.41013	7.89423	10.484	6.22662	6.23023	5.38073	6.54024	6.32468	6.5165	6.59921	6.46031	6.46758	5.65225	5.11059	7.70957	6.52125	11.1146	8.34279	5.01339	5.74652	10.0722	4.77576	7.35167	8.25299	9.55477	7.81496	6.76088	8.58133	9.65426	9.40822	10.0192	9.78663	7.26508	4.50125	10.1619	4.76123	6.34082	6.11988	9.2402	7.8187
FTIACISVSWLWFFL	7.73168	4.18456	5.61385	2.28759	7.51971	0.489587	7.05092	7.82559	6.10868	5.78316	0.329446	3.92921	6.29148	1.9495	2.37077	4.35543	5.38282	3.62802	5.44798	1.79798	5.43722	5.16916	5.49656	5.42403	3.17957	5.05901	5.78948	3.5481	4.81705	7.24893	6.32095	4.30946	5.71307	5.67057	8.02516	6.60584	7.02314	8.65975	3.88978	5.9799	5.50003	7.02971	5.06538	9.51719	6.36344	6.24302	5.31783	7.2737	8.87449
FTVIGLILLSLTFLP	2.57926	4.81961	-0.0246744	-1.35265	2.23421	1.53616	4.36644	2.52685	2.67121	5.73632	6.30891	9.13747	2.03475	-1.74448	0.845578	6.13233	3.90978	1.69468	2.75655	1.8723	3.5426	4.23858	3.39031	6.30188	3.75735	7.75663	1.11225	2.09442	4.74319	6.49693	6.29194	4.22098	5.27249	6.2104	9.15208	8.59493	6.03044	8.40014	4.56331	8.16309	5.84499	7.54761	4.54446	8.76056	6.87608	6.0344	5.18817	6.21273	9.31442
FVFNSAAVRADALNN	5.57053	7.76972	8.19552	3.31406	5.81441	3.59507	4.44424	3.90334	6.51809	5.65955	6.7879	8.54524	7.11938	4.66874	4.60096	5.09228	5.13638	5.44702	4.87974	3.59333	5.84722	3.62618	6.2491	6.94788	6.61549	7.98531	6.12567	4.86375	2.74084	7.95592	5.31419	5.97863	4.39568	5.17953	6.78638	5.36457	6.2521	4.68951	6.46847	7.68612	7.16881	3.42751	3.00717	7.13424	6.10765	7.14052	4.8729	6.2177	7.30432
FVKDGFQYNFTSNGT	3.0799	6.97431	4.65986	5.27671	3.07755	5.9561	4.73078	5.73217	2.34233	9.49592	6.54519	9.60622	6.47996	3.8454	5.4855	7.96653	6.50809	6.45475	4.54647	5.96687	5.22824	5.14635	4.63352	8.80975	6.2701	9.218	7.14776	5.73294	6.72779	8.39079	5.29531	4.50976	5.40313	7.66814	6.40357	5.32739	6.44746	7.90802	7.47022	5.80151	7.79206	8.67012	4.97646	9.39579	4.88817	6.57961	5.93315	9.60266	8.79832
FVSDSLVSVVNGIIS	5.01927	7.93524	5.37917	4.87079	3.89453	2.18414	8.31617	3.75052	8.53303	6.17685	5.1873	8.88162	6.49037	5.19677	3.54057	7.61213	5.31507	4.90958	4.54832	3.43167	9.54431	4.65858	7.53658	7.31778	6.49189	8.01392	6.11419	6.20792	4.90527	5.42142	4.78999	6.09176	5.12753	3.60821	7.24993	6.37298	7.73263	5.52625	6.7477	3.14415	7.40768	7.77695	3.77712	7.13759	5.343	6.6467	5.5659	2.19611	8.95585
GAFFLGLVVALIYIF	10.0218	3.10693	-1.66661	2.45323	4.91812	-0.534486	6.57236	1.14566	5.05483	6.1599	5.30921	3.73826	7.24271	1.51986	-0.483355	4.31372	2.85474	2.3162	2.84104	0.278388	5.1697	3.50086	4.19043	4.42562	3.82212	5.53489	1.88084	2.16948	2.91235	8.33219	5.33417	5.98268	5.14342	5.54791	8.08243	4.32942	7.00697	8.5215	6.67897	7.01544	8.51715	7.42082	4.5401	8.43986	7.89714	7.10048	5.83185	6.20189	9.06762
GAGGLADKIGRVKMT	6.50484	6.47321	9.31883	8.07089	5.25846	7.92785	8.04878	4.88626	7.18531	9.36198	2.71463	8.19467	4.64052	5.03427	6.12469	6.62306	6.94509	7.06665	6.82199	6.71166	7.09102	7.2303	6.32406	7.77334	6.40558	9.97424	5.04978	5.51889	7.18508	8.26763	8.73894	9.79587	9.64858	8.96042	9.25678	8.48995	6.2102	7.66049	8.8244	8.2667	8.09028	6.28077	8.19219	9.11858	9.99964	10.256	10.0509	9.62733	9.38183
GALANAAIATFLVEA	1.42469	5.19562	7.15876	0.952868	6.32276	5.23748	7.3815	5.57678	8.17777	6.58012	1.70195	8.24646	6.69581	7.59944	3.55702	5.42739	6.44851	3.55697	5.04772	3.50457	6.95323	4.14148	6.55111	6.27751	4.98704	7.52889	5.06149	6.09727	4.62791	9.36626	7.77792	6.78253	7.14069	5.26889	5.22521	4.92071	8.768	6.69332	7.25898	7.81545	8.4226	6.2186	5.14102	10.3629	9.99758	9.67451	9.49198	5.70668	10.0531
GALLLYLPFTGKKPI	-5.97327	4.92489	4.45963	1.52691	-0.0933465	4.54999	4.64485	3.63306	0.798861	3.88639	3.62853	9.87707	2.56333	2.28803	1.58507	5.79861	2.64237	1.94332	1.24544	3.34541	4.23741	4.11499	1.06799	5.91528	4.07697	8.6203	1.16942	1.27089	3.24259	9.13348	6.05561	4.96215	6.43839	5.57329	7.49931	7.01661	4.70139	8.97263	4.02177	8.7613	7.55475	3.7305	5.72939	10.1496	8.63851	7.94951	7.98943	8.97782	8.77917
GASIGSTIMGYLYAI	5.60854	6.07757	3.50764	5.63989	4.27102	2.41093	6.88916	2.25819	7.00774	7.41278	6.16945	7.18156	6.95273	4.96581	4.44797	5.18666	4.99511	5.70931	5.47443	3.83498	6.35358	5.14981	7.43694	5.88789	5.78759	7.3452	4.40123	6.12396	5.43372	7.97934	8.23422	5.1156	8.09855	5.70211	6.96243	5.93118	8.13235	8.77278	5.4519	7.3735	8.33414	5.52146	5.21602	8.53529	9.35987	9.71865	9.45108	7.45234	9.883
GATVYVSNNPAEQGR	4.12108	6.81865	9.08711	6.4454	8.19079	8.57224	7.8676	5.97878	7.9511	8.52726	8.04767	10.7694	7.18693	3.74274	5.38064	6.81841	6.60601	7.26016	6.48051	7.00135	6.12178	5.92477	5.76011	7.86401	7.65596	9.94644	6.72829	5.40071	3.98341	7.79647	5.28371	5.0026	5.2486	7.37174	4.48751	5.31763	7.16325	3.44042	7.46417	8.70211	8.15171	6.00315	5.22019	9.20406	6.34579	6.40455	6.61283	9.40282	8.05121
GAYGLGATKLEVATK	5.59387	6.0306	6.20736	5.72129	4.97048	6.46719	5.65367	8.71258	6.28749	6.67093	4.39325	10.5818	3.44929	4.13817	4.61858	5.89144	7.00844	5.73136	6.10413	5.62977	5.26245	6.41225	5.74249	7.13279	6.02819	9.13481	4.69655	4.98319	4.1972	9.17554	6.73614	8.23316	7.89339	7.75842	8.40628	6.95902	6.93974	9.49641	8.69639	9.31206	7.34968	7.06176	3.86807	9.61143	8.35633	9.20038	7.92495	8.88542	9.86472
GDEVNFTMGVSDRHS	13.3742	5.09675	4.05868	3.17657	3.38172	5.1971	8.90165	4.55569	6.32798	6.94198	6.30517	9.55099	6.95875	3.87567	5.47105	7.10075	6.93272	5.03233	4.95771	5.94026	8.67202	5.75222	5.63664	7.90188	6.21217	10.4055	6.69709	4.76885	7.28379	7.18819	3.63231	5.27964	5.43808	5.14808	8.79361	4.29183	6.60921	5.73689	6.99439	8.46314	7.88544	6.83012	5.27346	9.297	4.25064	5.96289	5.70744	7.36394	9.28077
GDVRTSISKTNGKDA	5.48273	9.82211	4.05554	6.82466	3.23002	5.9164	8.0624	7.18653	5.98615	9.60011	7.11566	12.9118	7.15389	6.28347	5.77141	6.0925	5.30545	6.29626	5.21472	5.4687	8.79024	4.26155	5.55233	7.57254	7.42552	10.3681	6.12397	4.24885	7.54592	9.58724	8.10889	8.51587	8.75726	6.82187	7.70899	8.30941	7.27469	7.85756	9.16922	10.1163	8.17597	7.32561	7.09183	9.60785	7.20565	8.10466	7.54539	7.43427	8.26436
GDYLVKQLSQNPQLK	3.44455	5.90359	8.95835	7.39524	6.24671	4.83721	5.02444	5.84368	4.94898	5.78539	6.27009	10.389	5.95148	3.77839	4.26315	6.4367	6.4832	6.84512	5.55875	5.9142	5.10795	6.42183	5.04472	7.19834	6.62903	9.21773	6.06422	3.72174	4.10264	9.64632	4.93159	4.58395	5.76362	5.16593	6.47805	6.46537	4.94521	5.63764	7.30175	9.35871	3.43399	5.6747	5.82526	9.31918	7.75356	6.75814	6.88236	7.51596	7.55794
GEKLGFVKTTIEYAL	8.68235	7.32847	2.78215	6.62245	5.28976	5.99491	7.61343	5.84027	7.24311	7.01385	7.18451	7.32684	2.60413	2.54578	4.26669	6.47686	6.65107	5.51692	5.30203	5.61258	7.86283	5.30298	5.91638	6.9739	7.27013	8.85203	3.82198	4.89148	3.7495	7.32712	5.9664	3.77963	3.17388	3.35341	4.90156	5.1665	5.1801	7.8282	5.62654	7.70967	5.2486	6.61687	4.32863	9.26054	6.09077	6.91666	4.60866	4.53185	8.87687
GELGKKFNFIAMSIV	-0.054014	8.9511	4.34299	4.18677	3.67247	4.29737	8.1525	9.22748	4.71227	8.05084	3.55161	7.38779	5.41978	5.52181	4.69225	8.01924	7.07095	5.75094	4.46195	5.93012	8.08704	6.27607	5.9895	7.53323	7.08366	8.84038	4.64584	7.14057	2.99573	9.65502	6.06192	5.58274	4.16976	1.58924	6.87585	6.50787	5.34233	7.84882	5.0219	7.80037	4.14789	5.65284	2.08567	9.70783	7.23616	6.23662	4.59127	2.95021	8.96462
GGAIALGHPLGATGA	1.2612	2.1723	2.87715	4.89844	4.3636	7.71399	4.04246	5.26948	6.10955	4.87323	5.29027	8.89381	2.60435	3.91353	3.80431	6.6701	5.20442	4.34454	3.90059	5.22101	5.09296	4.81013	5.60003	5.96295	5.61851	9.13522	2.99572	6.13361	3.41115	9.0075	6.09357	7.29811	8.6145	8.04154	7.56393	4.10099	5.5393	6.66568	6.81135	10.1438	7.34278	7.74032	4.27944	9.89263	8.37916	6.75002	7.48242	9.30349	8.70375
GGGNQVTIKEANSNN	9.04501	8.63714	7.11518	6.62518	6.30444	9.18816	6.76021	8.33795	6.80044	9.09272	9.25329	10.7032	7.19818	9.2467	7.41692	7.66964	6.9738	7.53724	5.48267	7.80425	7.6134	7.56493	6.87018	9.81153	8.09553	10.1731	7.56983	7.59627	8.51597	10.2371	6.8055	8.06146	9.30017	9.49716	7.32211	9.2931	7.49821	9.03185	9.30553	10.1615	8.48875	9.3882	8.45414	10.2974	8.58279	9.26411	9.20125	9.77599	9.71811
GGHDGHYGHVAVVIG	1.84376	6.12815	8.22329	3.46582	6.49239	4.52494	8.23538	6.1537	7.53892	8.65331	4.98135	10.2241	8.06047	6.62346	5.13626	8.27981	7.87942	6.41592	5.09427	5.79367	9.59578	5.79032	7.69259	8.41558	7.86397	7.21129	7.35303	7.98433	5.81949	10.4026	7.70382	6.59769	6.59633	6.2192	7.8222	5.84325	7.98132	8.33673	7.84604	8.06262	9.72059	8.85452	3.57431	10.4586	7.73528	8.24294	7.21474	7.37379	8.17045
GGMDLLPGFFAGYMI	-1.14303	5.97888	7.23929	2.74226	5.48773	2.92488	7.38388	4.20294	6.55595	7.69678	3.92924	9.12716	2.66529	5.93551	2.20201	6.9927	5.00641	3.66888	3.03616	3.04142	6.65218	4.47406	4.46528	6.79918	4.84751	6.99879	3.55617	3.72116	4.2032	10	8.15012	6.26947	8.08172	6.07281	7.262	6.49103	6.98592	9.31181	4.79248	7.92646	8.60674	7.6475	2.71005	9.47315	8.47697	7.75973	7.69535	9.52844	9.23998
GGSNESNGNTELIAR	8.63377	7.97155	9.77537	11.1431	9.49219	7.70954	9.32511	9.3003	9.33306	3.3784	11.4546	8.65191	10.3344	5.73601	7.507	7.15129	7.78065	9.59172	8.37011	6.74865	9.00212	6.79972	9.85714	7.45317	8.54955	7.97978	9.52618	8.01885	8.60696	10.3349	9.34515	10.0327	9.3487	9.46463	10.002	9.39928	10.066	7.55224	9.85367	9.84958	10.036	10.2261	9.5253	10.6205	10.3087	10.4582	10.0576	10.1851	10.6025
GGTGSFMLFVLLVFG	6.27156	8.35014	12.8724	4.43644	5.65455	1.79648	7.26239	3.65744	5.81243	10.5371	3.48161	7.74867	0.702858	3.9021	2.87105	7.37523	6.78889	2.6081	3.00075	3.95343	6.31903	5.49418	5.21621	7.53085	4.16775	7.18007	2.31966	5.83636	5.42935	10.2391	8.49536	7.24451	7.75422	8.69976	9.79409	8.45319	9.26866	9.75954	7.26739	8.16502	9.58888	9.68242	7.13759	9.78681	8.95975	7.75594	7.28614	6.89361	10.0054
GGVAAFIDAEHALDP	7.56416	6.69143	8.93618	6.3991	5.13169	6.8596	10.0581	7.8465	6.76242	7.60671	6.25752	9.52072	4.02814	4.98149	5.1139	6.53982	7.2405	4.38078	5.01339	6.85437	8.29839	6.90159	6.19249	8.73304	5.43632	8.78418	4.22826	5.51568	6.30024	6.98638	5.63085	5.64827	4.87825	7.47545	6.98212	4.73532	7.82289	8.46212	7.00225	6.08062	7.08381	7.5484	6.81299	9.94792	9.83572	9.32351	7.87453	9.61262	9.95052
GGWLQSRNTNLQKDD	2.99229	6.23564	7.8779	7.80017	4.44407	5.62849	6.74989	5.16591	5.61391	9.47301	9.31817	9.4875	9.90124	2.91924	5.81903	6.50659	7.3107	7.31033	5.22432	8.14437	5.81451	5.308	4.87718	8.51863	7.76049	9.24169	6.50109	4.71446	3.7281	8.00166	5.33127	5.70278	5.86107	2.12823	6.83647	6.58493	7.20229	5.25645	7.80143	10.1085	8.20155	7.49992	3.73385	8.97154	6.42024	7.09896	6.18611	4.76559	9.46536
GICSLFGGAVATTMG	-0.69426	5.55058	8.90735	4.04627	1.83566	3.59409	8.2811	6.83762	4.74924	8.69916	4.01075	9.94142	7.86259	6.32494	1.71165	6.94571	5.08187	2.65467	3.58467	3.32018	8.02407	5.08431	5.49634	6.55778	5.25864	8.70424	5.74524	4.85327	2.71469	9.62101	4.23555	5.56949	6.19583	4.2442	6.96706	3.8416	7.52445	8.30075	5.45233	8.63416	8.77349	3.74005	2.78932	9.91784	7.4161	8.29769	8.08833	5.70993	8.85004
GIIGGLFCIILSTLL	5.01593	3.55686	5.91559	1.19358	6.69602	4.14795	6.25525	4.75248	4.31791	8.37096	6.62217	8.20501	4.31829	5.67757	2.75701	6.81484	4.61947	2.68128	3.22943	4.29163	4.99438	4.82894	4.85363	7.69642	4.88945	7.26371	3.69177	5.55491	2.66723	8.22145	5.63907	5.24122	4.76644	3.31054	8.58817	6.51026	7.02322	8.87397	5.94463	7.3543	6.82437	5.71406	2.32239	9.90724	6.12464	5.77256	5.4177	2.3466	8.88899
GIIVKNESTLVTLGH	4.34967	10.3593	9.19036	9.1987	9.70069	3.74375	7.99229	5.41347	7.4055	7.63592	8.26468	7.27793	6.73172	8.79742	3.96856	7.46854	7.09192	6.83149	5.9875	5.8074	7.38368	4.7009	7.86951	7.5448	7.8507	7.99675	6.58147	7.39232	2.67415	4.91192	4.64535	6.26777	6.65518	5.00126	5.50574	5.69541	7.80747	1.79176	5.43503	6.84503	6.10747	8.30271	2.71734	7.28712	4.72677	5.35536	5.48886	3.73146	8.32712
GIKWHDGNELKIDDW	7.47101	3.89245	3.3389	7.35567	3.30621	5.83558	9.18881	4.91425	7.08661	4.43679	6.80057	6.23436	9.63803	3.83132	5.42818	4.39533	4.15778	6.9849	6.1412	4.20231	8.15368	5.71366	5.44432	6.32316	6.62805	6.61747	8.16016	3.57437	7.39486	9.17046	7.90474	9.32487	9.19752	7.25347	8.38647	5.39408	9.49564	5.94777	7.09755	7.97015	8.56016	8.92634	5.97317	9.42803	9.35857	9.63512	9.39903	8.86302	9.68738
GILVMLIGHTLLRTI	5.63302	2.44186	3.47412	0.695003	4.99718	-0.71415	5.71002	-0.220026	3.58117	4.26067	5.21637	6.9096	4.2711	0.832592	1.19551	3.43172	3.27856	2.01476	4.00039	1.51976	5.79056	1.41176	2.48819	5.09395	3.85788	6.43919	4.52089	1.28013	2.12823	4.53045	5.4161	3.7329	4.71223	3.89995	6.94322	6.62167	5.39226	7.48874	3.7612	8.18783	4.87367	4.55388	2.64048	3.24999	5.56613	4.98757	6.73878	4.93188	8.99156
GIPRAANVAYEIGTR	2.50441	4.48556	6.60946	11.4238	3.96044	8.29056	7.69024	6.78248	5.29877	6.49929	8.96772	8.29995	7.74826	9.49435	5.0125	6.64778	6.48322	7.26289	5.27217	5.46145	8.4658	6.91382	7.7473	8.53303	7.48325	7.8766	8.75184	6.96479	6.69666	9.82189	7.4524	7.37381	8.50115	8.27252	5.14342	6.90585	9.2414	6.34546	8.46579	7.55103	8.2943	9.09033	5.1959	9.94716	8.35698	8.28838	8.62747	8.69477	9.60006
GLDLPFPIKINQMLG	1.47076	1.90769	3.32833	-1.07021	1.05717	1.76245	3.51435	4.98946	0.938074	7.95381	1.36801	9.21232	2.45143	-1.10207	2.18303	4.91348	3.26512	2.75521	2.48459	1.39129	4.03161	5.01305	2.31556	6.36711	3.0127	8.12299	3.46764	2.11973	5.66677	9.62167	7.72484	7.01419	7.88431	6.79391	6.77651	6.24514	7.65406	6.8973	5.41743	8.10467	4.10759	8.44542	4.65253	9.48678	8.71576	8.12187	7.6551	7.28733	9.45108
GLDVSTQQVAQSGRY	6.41168	9.21608	7.98654	7.48731	5.71125	7.75287	7.81841	9.0847	6.86023	9.52961	11.9037	10.1193	6.67037	8.79133	5.97424	7.34343	6.77714	6.41709	6.32177	6.96086	6.95431	6.79032	6.17785	8.66219	7.4982	9.11411	6.88786	6.5492	5.81084	8.78568	7.37017	7.27156	8.6939	8.05804	6.08495	8.09343	8.0618	7.90212	8.90104	9.87404	4.2017	7.20207	5.63039	9.06524	7.76157	7.88329	7.43892	8.0326	7.15166
GLGTVISILIAFGGL	5.04241	8.74115	2.40334	2.95774	7.23098	4.64494	5.79642	6.91801	3.9212	7.22868	2.39722	8.34097	4.0829	4.57831	2.71363	6.50284	3.74264	3.13472	3.38164	3.49457	5.54282	6.61197	5.15643	6.85307	4.93548	7.27148	4.62963	5.83228	3.7612	8.97208	7.35039	3.54962	5.81144	6.42697	6.36578	6.60624	6.92156	8.9018	6.00092	8.10077	7.48178	8.08905	4.19735	9.03711	7.36978	5.6676	5.92663	5.31424	8.83781
GLIIGIVRGFEWYPF	4.32877	1.09894	4.58387	3.16028	6.73426	-0.156705	6.97072	6.5248	3.60306	4.89899	1.56209	5.86406	2.97082	9.23382	2.75015	3.33641	3.95076	2.21551	3.46256	2.19262	6.0513	5.13751	3.76397	6.17696	2.2818	7.09701	2.88914	2.34746	5.83656	7.80454	6.99558	6.56555	6.43069	6.47559	4.70773	5.67778	5.33368	6.86547	3.18221	7.66786	6.62021	5.91188	6.92931	9.14087	9.51102	8.54957	8.48866	8.48141	9.46449
GLLIVFAYFFLGSAS	-2.04847	5.11039	3.51152	-0.429349	2.75084	6.93987	2.27953	4.47661	1.31434	4.87906	2.48332	9.7351	0.886492	2.97366	1.13159	6.64739	4.22254	1.72916	2.03073	4.32264	3.3611	4.50681	3.01083	7.21561	4.32944	7.42704	1.91762	3.66654	3.7329	9.3035	6.72251	5.86335	5.35659	7.62983	7.47857	7.71602	7.70917	9.24287	6.04192	8.12089	8.66264	6.296	5.46679	9.65286	8.38165	8.17943	8.11137	5.39181	9.33909
GLNPEDIKNIGDIKD	8.63562	7.43006	5.66596	7.04338	5.85497	8.07766	8.33475	5.15032	5.4398	8.41286	6.14234	10.2761	6.74583	6.74935	5.83238	6.95476	6.27647	6.15135	5.47401	6.55061	7.53658	6.25326	5.31187	8.69589	7.5083	9.20572	7.54943	5.67795	9.02787	9.72605	8.6395	8.2968	7.9148	8.96257	8.35496	9.37813	9.71557	8.04863	9.12911	9.41652	8.67507	9.18837	8.00155	10.4909	9.57745	8.94157	8.71782	10.0963	10.2142
GLQDIHRNLNEKQLQ	5.8343	6.88271	2.02358	9.39203	5.33522	5.98052	5.78185	5.06406	5.13866	9.50391	7.7692	9.88332	8.61969	7.69471	6.24311	8.32011	5.63355	6.95397	4.93418	6.43425	6.75267	7.03813	4.93904	9.48729	7.0195	8.82118	6.90502	4.99744	6.63213	6.71125	7.02918	8.5526	8.18524	8.68228	7.63569	8.41248	6.33806	5.49141	8.59122	9.50388	5.93092	7.99467	6.40326	9.47066	6.05636	7.55415	7.0268	10.0067	9.20298
GLVCLFMMKLVLAIT	3.31535	4.54536	8.04817	0.180198	4.23037	-0.309335	4.09971	4.58031	0.848094	5.02148	6.70721	8.08212	2.96193	3.61236	0.85181	6.03009	5.06093	1.45854	3.28673	2.01704	3.0482	4.05547	2.60352	6.93496	2.94419	6.51476	1.96797	3.60274	3.48738	8.75968	6.29968	4.14789	6.5903	6.01689	8.34108	7.87812	7.08204	7.96332	3.63759	7.46336	6.35905	8.05712	4.77988	7.2696	6.2826	6.30134	6.22333	4.89095	8.39994
GLVILVVTMLSLNVI	2.33868	6.429	-0.0259304	-0.126199	5.56031	0.515172	7.84359	3.30479	6.75498	3.23999	3.56239	6.80719	2.21857	4.48356	0.970744	4.64752	2.19931	2.24586	2.80437	1.58615	6.55656	3.67977	3.86525	5.55085	3.92801	6.63732	3.06993	3.14014	2.34181	7.7296	5.15618	3.23475	5.26165	4.22683	8.96873	6.7518	7.05953	6.37554	3.13114	8.54945	5.03109	7.9096	3.49681	7.3726	5.82571	4.13581	4.08429	5.67713	8.94806
GMEMKEALIEAGGTR	15.6796	12.8318	7.13497	7.17549	6.07258	5.82248	8.64575	5.96395	9.88518	8.45838	8.35164	8.15315	9.46715	9.07572	5.37856	9.38774	7.01096	7.18774	5.13191	7.17714	8.40112	7.80108	8.03093	9.62976	8.99646	9.61655	7.61435	8.14283	6.64223	9.88797	8.03758	8.48082	8.47704	9.10137	7.70283	8.00293	8.9066	9.01413	8.83358	9.81141	6.14419	7.63959	6.07964	10.4449	8.7096	8.96181	8.47405	8.29704	8.85869
GMSYLYNSDVKHYHD	3.6557	4.08957	3.03517	4.61941	2.04634	5.62584	10.162	10.677	5.31047	9.7812	8.477	7.91822	4.45959	5.94001	4.04442	4.26511	5.54382	6.2044	4.9251	4.78179	8.96391	6.90958	5.2525	8.01923	6.63164	8.42472	7.11729	3.31682	5.04149	5.17332	2.89591	3.66356	4.28772	6.75274	6.94928	6.38063	5.00058	7.70733	5.02322	4.19419	7.25616	3.97968	3.53631	6.90897	5.56276	3.40751	3.71186	5.19556	9.38843
GNDESLNLNLKDMLS	7.10528	5.95239	8.50352	3.85468	5.29035	7.61979	6.68197	5.54701	9.05168	7.45162	5.78836	10.8084	7.37954	1.043	5.5421	6.73551	6.82021	6.49665	5.79659	4.75554	6.81446	5.5496	6.17584	8.25634	5.95095	9.45006	6.41267	5.12243	6.14483	3.31054	8.28994	7.486	6.32794	7.76047	9.03505	6.82914	6.9186	7.13895	7.29445	8.64176	4.86059	8.78177	6.68532	6.14607	9.3089	8.49233	7.80258	9.00335	9.82111
GNDLVFSLIALVLLG	-1.72685	7.63833	8.06052	2.02163	2.78717	1.59506	4.16283	7.32018	6.26201	6.58051	5.93081	6.92682	3.14599	5.53079	0.901484	6.50963	5.97034	3.57477	3.93749	3.1424	5.46799	5.38966	5.527	5.3318	5.1699	7.12964	3.02873	4.50223	4.59714	9.23821	7.27115	6.02948	5.85134	6.10858	9.05328	6.48692	7.45478	5.70378	5.66122	8.05022	6.99512	8.27392	3.11396	7.79998	7.5402	7.02561	5.53149	4.0582	9.47629
GNKNQALQQLPNFQT	6.23944	5.18478	6.11181	5.65775	4.33332	4.08252	5.97403	8.95626	5.7106	7.99935	5.32351	9.98825	5.76012	2.3563	5.429	5.53783	6.13399	6.01581	6.06681	4.55468	6.45355	5.06802	5.2055	7.41955	5.9055	9.28249	5.77803	4.32387	3.95316	10.1126	5.719	4.1972	4.54542	6.84439	6.86024	7.11004	6.55308	8.16712	6.58645	9.58852	3.58074	5.57633	3.19663	10.4439	5.39454	4.06749	3.9862	8.1316	9.34385
GNSNVTIDAATSSES	-0.239663	6.96694	6.82025	8.35541	5.04785	7.24998	8.10183	5.52939	8.10015	5.53576	10.0029	12.0368	7.37723	5.85298	5.29038	7.59405	6.3956	5.92567	5.81039	6.88173	8.60175	5.51573	6.43333	7.6937	7.89756	10.0443	6.64151	6.54798	4.53582	4.48976	4.73883	6.15592	8.20901	8.25242	5.4161	8.51703	7.41968	7.27614	9.23741	5.48728	8.2675	9.39608	5.87372	8.74768	7.93706	7.94485	7.88102	7.76114	9.71887
GPIRVELGSWKAPYS	5.41759	3.68813	1.77213	4.4906	4.39665	2.83487	6.23648	6.18795	7.33088	8.00278	6.36658	6.36931	7.29878	4.33587	3.3069	5.56585	4.73845	4.86274	4.49916	3.8904	8.02114	5.39939	5.05861	7.51839	4.9159	8.07559	6.62173	3.15242	5.75953	9.21131	6.91632	5.32545	8.58955	8.51491	7.05263	6.30353	7.52693	7.67173	4.5819	8.25653	6.66772	3.11352	5.00112	8.62185	8.74541	8.36769	7.49886	9.21704	9.2758
GPRPALYNQYELIEK	6.27863	0.521264	6.76632	3.96425	7.42969	3.61092	5.23109	7.07572	1.48817	6.89988	4.36846	9.26157	4.24762	0.7409	4.80815	5.0042	6.43667	4.84137	4.7359	4.71825	6.22915	6.08854	3.72758	8.06807	4.847	7.57165	5.98567	3.01151	6.14354	9.22026	7.45147	7.1787	5.63014	8.39936	8.99577	7.47022	8.62152	6.21621	7.45518	7.80086	6.36956	7.22468	8.5354	10.213	9.46687	9.28499	8.44083	10.4718	10.3819
GQDNRNNAAWIGDKM	4.57981	7.4467	6.28339	9.43606	5.9346	9.37898	7.46369	3.59339	10.7109	9.40569	8.22284	8.31392	10.7091	11.282	6.32782	8.6337	8.18188	8.81979	6.93255	7.01317	10.0922	6.20572	7.85228	8.30019	8.17161	9.28195	9.36145	7.40869	7.76756	10.3815	8.90198	9.51335	9.3041	9.36758	9.54477	8.51617	9.24481	4.73532	7.56237	8.26529	9.2763	8.75508	9.51481	10.6529	9.39081	10.3941	10.1327	10.389	10.4181
GQFGADQHYGHVAFV	4.61457	6.077	6.499	9.37906	6.75913	5.31046	5.74235	6.27639	9.97097	6.21278	7.7107	4.85048	5.63955	10.3117	6.04414	7.43767	7.78094	7.06442	5.69953	6.49065	6.74903	6.73844	7.28272	7.91923	7.62226	8.07532	4.55744	7.89553	6.47743	6.70221	6.8414	8.908	8.74361	7.66599	9.51384	6.55962	5.86703	8.87135	7.95392	4.46591	9.26945	8.36119	7.99538	7.43113	8.49363	9.4553	8.35514	9.93645	10.041
GQGRGATIMAILQGA	4.25408	6.55752	4.141	4.5591	5.62986	2.57623	6.59767	2.36915	5.311	5.50196	10.3097	7.69294	8.17095	7.07832	5.02212	6.46386	5.70128	6.1288	5.25222	4.04202	8.22702	4.61976	7.68219	6.78419	7.34454	8.45554	6.20081	6.83192	5.32788	10.1888	7.47028	5.00797	7.689	8.21525	8.0206	6.99933	7.45853	7.89305	7.84549	8.05773	6.74665	9.1188	6.26151	10.4395	9.38172	8.96527	8.82191	8.2187	9.50052
GQITQNRDRVDRKYY	9.33802	4.82946	7.01517	8.80681	3.76233	7.28398	7.03749	12.0874	4.14054	10.4339	5.92317	12.0954	7.17332	8.23587	8.59321	6.2525	6.8197	9.01816	6.63593	7.93029	7.23291	8.15369	5.65298	9.5956	8.10649	9.41943	6.86169	4.93015	8.4258	6.66619	8.65434	9.62146	9.23638	9.03065	8.87469	9.56419	7.66153	7.29932	8.61358	8.61677	8.66988	8.61352	8.56742	7.98911	9.99986	9.9978	9.25967	10.3344	10.2913
GQQRLLDFVLSLIGQ	3.32611	4.4006	5.39259	5.99245	2.59054	3.78429	7.81277	4.17275	6.47354	4.73892	4.7109	8.79324	5.57973	2.44929	2.14569	6.47342	5.3067	5.33167	3.73645	3.1807	6.01304	5.38181	5.38316	7.04644	5.40224	7.1858	5.27006	4.70203	5.32155	3.62167	5.15098	4.92217	5.51866	5.38953	7.97298	7.68345	5.72293	7.68864	5.99943	6.70331	5.47143	8.39335	3.85757	6.04339	6.5463	4.88371	5.95661	6.1611	8.6106
GREDKPFDNKRLIDM	10.4824	5.47756	5.93123	8.33296	6.66795	4.93227	6.45628	9.38015	3.42099	10.0305	5.90108	9.81588	8.33399	6.40851	6.38443	5.22325	6.42867	7.25742	6.54417	4.68218	8.56788	5.71917	5.82488	7.93301	5.87456	8.51639	7.59318	5.01514	7.70693	9.1805	9.22434	8.58866	9.00874	8.32422	9.22257	9.0019	8.23172	8.59628	7.93962	6.9183	8.24046	7.8163	7.80669	10.1176	10.1174	10.2987	9.98514	9.17225	9.19497
GRMARLVGMILIAIV	-2.41179	3.72879	3.9364	2.61895	4.62928	3.41685	11.0871	4.06036	2.85454	8.66402	3.79064	5.28004	6.06285	6.86411	2.14675	6.54069	5.66731	4.28355	4.61603	3.36982	9.14806	4.7194	6.86424	6.12945	6.09374	6.51389	5.21307	5.69658	3.47197	9.5126	6.4511	5.11859	5.86675	6.31101	6.8399	6.34388	8.04853	8.29769	5.64827	8.33378	5.29732	8.52578	2.51689	9.65406	7.6986	6.42597	6.81766	6.22289	8.89256
GRRPDSRYGMVTMCI	5.0351	7.5587	6.32867	6.99058	2.30241	6.0454	8.85754	5.77959	8.55313	9.27494	7.18405	6.17863	8.40375	5.90188	5.92845	8.6896	7.37943	8.4352	6.08501	5.87278	9.25032	6.32562	7.65801	8.96242	8.84706	7.81669	8.09682	7.93408	6.86422	9.93098	5.97406	7.99159	6.40357	6.60205	9.74446	7.12512	8.26835	9.12406	7.46886	7.95216	8.58315	8.84461	5.10994	9.65979	8.29985	7.92733	7.55405	8.57284	9.88765
GSKIRLKLGDKTLIT	1.03385	6.32315	3.70598	7.16808	5.51933	2.70092	2.79458	7.62767	6.4585	3.98436	3.57284	8.68994	7.6258	3.0933	3.68792	6.63635	5.49925	6.45601	5.53497	4.22436	5.37923	6.19481	5.33203	6.77967	5.26311	8.05027	6.15699	4.17418	3.74005	4.87748	7.05047	7.72232	8.13605	5.83598	7.3233	5.05561	4.91118	6.41083	5.78383	7.9487	4.32015	6.16605	3.86283	6.90453	6.59206	7.23021	6.22786	7.97309	7.92765
GSLFYKRFSKKYNEI	3.12079	2.77595	4.91143	5.53008	2.10608	7.1721	6.66445	11.5727	5.01487	5.79123	6.91348	11.853	7.42391	3.57245	4.21629	4.9246	4.41466	6.12893	3.98674	5.02105	5.41355	5.6347	3.00894	7.47454	5.19763	7.57822	5.33561	3.2799	3.58906	7.99891	5.32203	6.44413	7.72339	5.12396	7.63041	4.87137	2.06686	9.03965	3.24259	7.69316	7.41511	2.24071	6.07	9.72871	7.55242	9.12032	8.1025	6.05767	6.45682
GSRVGTGNIAGVATA	5.04726	7.64843	7.56346	5.5353	4.39186	5.44988	6.5483	6.8264	8.63882	5.22646	7.63168	8.871	5.92228	6.20146	4.67897	7.65404	7.11427	5.3822	5.41687	5.95067	7.53995	5.20035	7.47704	6.38644	7.83998	8.86712	5.09484	7.45153	6.13837	10.2556	7.97484	7.64597	9.14873	8.86636	8.38174	8.26158	9.42332	7.58284	9.20129	10.0442	9.6894	9.41058	4.81405	10.1354	9.66044	9.56501	9.80456	9.00314	9.79244
GSSVGYKNIEFTFIE	4.33887	6.40341	12.1729	6.84042	7.84479	7.20498	8.77263	6.33179	9.81379	10.3541	9.34357	5.60504	6.08711	5.45947	6.04406	7.72311	8.83733	7.70341	6.21078	7.39346	7.74539	7.59104	8.2303	8.95959	7.31993	8.43425	6.10904	7.69652	6.22059	8.58914	6.69059	6.15634	4.99586	6.80937	8.02898	7.6255	8.18605	8.51095	7.06253	6.90655	7.03632	6.61994	4.22669	10.1617	9.90497	9.71508	9.2534	8.28481	9.81289
GSTSVSDSTSMSESN	10.2336	9.55065	8.41511	11.1949	8.57997	8.97742	8.57019	6.03446	10.6286	9.17867	10.1209	11.411	9.20175	6.43115	7.1048	8.07246	8.03041	8.53137	7.45808	8.1985	8.21681	5.60067	8.04735	8.12574	9.1888	10.0625	7.86773	7.57308	8.45293	7.74388	5.8944	8.39034	6.96499	7.28742	9.15011	7.79635	9.87898	8.22783	9.99519	8.05538	9.30011	10.2416	8.75742	8.45241	7.91521	8.85523	7.74188	7.84899	10.3069
GTAWGSASTAGIALI	3.81675	6.34234	5.8156	7.41216	6.17286	-0.347329	8.02221	9.17646	5.6676	6.80854	4.82582	6.21339	7.31565	5.64812	3.0977	5.86101	4.44415	5.9246	4.90344	3.04205	7.87756	5.54234	7.24409	4.88087	7.3132	7.78662	5.17693	6.095	3.78191	10.2989	5.99221	7.34207	6.87616	4.56747	7.8389	4.97189	8.09481	8.74913	9.00415	9.51451	9.66737	6.2186	4.57965	10.0743	8.02146	7.83363	6.70805	5.36574	9.65871
GTDSGGRDNFSRLLY	10.2354	7.08431	5.59743	9.84953	7.12465	8.83443	6.60077	9.25202	9.98188	10.4346	8.89671	8.8451	6.43744	7.50115	7.76862	6.91168	7.85113	9.46524	7.71903	7.72197	6.40586	8.66428	7.62988	9.39944	7.9612	9.21582	7.55555	7.66174	7.89234	8.74296	8.63473	10.0891	9.05175	8.79954	10.0806	8.11651	7.262	7.98456	8.75343	8.1107	9.12271	9.11325	7.91045	9.86526	10.309	10.4603	10.1957	7.75453	10.0287
GVDIASNHHINLISF	5.66688	9.38728	7.28292	6.48026	5.70337	5.86312	7.07118	4.56595	6.60164	5.76832	6.03101	7.09412	6.83308	9.27808	5.74997	4.99093	5.80033	7.25574	6.06238	5.24451	6.08145	6.62976	7.39311	7.12258	6.3072	6.84075	5.51205	7.25573	3.56388	6.70698	7.47964	8.5645	7.38219	3.6055	6.81739	7.36607	6.50024	3.50856	6.87894	7.8715	7.21986	7.71468	5.46692	8.73015	9.03311	8.7651	8.28936	5.47981	9.90735
GVEIDGKKYYNFYGV	5.00672	5.2666	6.54821	4.27201	3.28339	3.76517	5.40931	5.6274	6.85813	7.6756	5.98612	9.25233	6.50599	3.31649	5.7139	5.5281	5.65359	6.69108	5.67878	5.04878	5.4796	5.88451	5.94141	6.43387	5.22339	8.22309	5.64115	5.76523	7.65988	2.8848	9.00543	9.2935	7.26501	8.9177	8.58873	7.85582	7.37306	8.2585	4.90971	5.79118	8.93971	8.31855	9.32622	6.95463	10.4725	10.336	10.2648	10.3917	9.99726
GVKEDGSASKELVDS	1.17631	7.20829	5.56796	6.64725	6.52904	5.09256	10.1776	6.94652	9.46346	5.70383	9.9291	12.6178	10.5667	8.1321	6.27984	6.08971	7.25786	6.79413	7.28616	4.33381	9.45285	4.50625	8.15381	6.87351	7.08788	8.38677	9.35201	7.08485	8.79716	7.83775	8.37752	9.87506	9.20246	9.08471	9.42835	8.92251	9.48058	9.11515	9.2931	9.40156	9.39466	8.12077	7.70866	6.90464	7.71883	8.79226	8.83283	8.25668	9.42208
GVNVNADATTEEKEA	1.4423	6.61811	6.80357	11.4781	5.62488	6.07083	10.9823	4.76068	8.16817	7.15339	9.65876	10.6254	8.3594	5.77207	6.93781	6.82965	6.97132	7.11326	6.7692	7.1983	9.64475	5.48599	7.43366	7.95661	8.41108	10.0704	8.14397	6.63795	8.50482	5.71604	7.83305	8.6206	8.85676	9.94746	7.9092	8.65064	9.77519	6.82763	9.31215	8.50902	9.14622	10.1056	7.77196	9.28586	9.58611	9.89804	9.28369	10.0958	10.1856
GVQIKNESAEFGSSI	10.9018	9.27534	4.80416	9.94546	5.46058	5.8774	11.7295	6.70769	11.0116	8.6273	9.32317	8.63759	6.37566	9.17887	5.59589	8.36253	6.89143	8.14762	6.08534	7.36638	9.14642	6.33932	8.55766	8.46788	8.83837	8.44381	7.01544	8.45703	5.26837	8.77332	6.16395	8.81006	8.80365	8.89346	7.33661	7.71673	8.89749	6.62127	8.93205	8.59417	6.79883	9.19438	4.26113	10.0674	6.66065	8.03033	7.73041	8.97944	7.6709
GVWYDHIGIDKERRQ	12.008	4.44324	4.02656	4.81555	1.43659	8.57942	10.0141	7.00148	5.95527	10.1137	9.77637	8.01799	8.28967	4.06221	5.14433	5.61705	4.96814	4.34956	3.14058	5.79037	10.6449	4.68433	4.47163	8.87091	6.82194	8.46474	7.0893	2.32848	7.45697	5.59322	8.1669	8.41605	5.49881	8.16043	8.9958	7.4207	7.39492	8.83276	7.88114	7.64831	8.03191	6.13578	7.40549	7.99895	9.73704	9.92747	9.18913	10.441	10.0601
GYFQLFKTYFVTNEL	5.45112	6.30161	3.26033	1.90641	2.89734	3.13917	6.69958	6.99289	2.63669	7.44936	7.33737	6.4128	3.10866	1.22623	2.82814	6.22788	4.88883	3.42997	2.86442	3.63585	5.6501	4.78074	2.27614	8.07735	5.27508	7.34321	4.14353	2.61615	3.42426	8.48581	4.55913	2.76632	3.07731	3.06805	6.13144	5.20236	3.24649	8.75424	4.01818	7.50345	7.63434	2.61007	2.55334	9.77708	4.63453	4.50965	3.28354	1.99877	8.1711
GYYDKITHAHAYGGP	-0.169333	5.8254	3.72122	3.13148	5.12367	1.82399	7.80308	7.15507	2.66792	8.67362	9.68141	8.40222	8.36182	4.42534	4.90702	6.78353	5.10326	5.09243	4.23148	4.52567	6.68593	6.31899	5.16348	8.8403	6.23734	8.48633	6.88557	5.62541	3.56388	9.67445	5.71966	6.91304	7.23526	5.20565	6.91115	5.10534	3.19048	8.19401	5.7589	8.47666	8.43144	6.4151	4.30636	10.0337	8.07621	8.67238	8.88618	7.51109	7.75919
HFATLLVARIIQALG	2.74469	3.98108	5.8554	4.54788	4.00247	2.03356	4.55953	5.74713	3.62635	6.75298	4.6347	11.3864	3.31297	5.2542	2.3042	5.80172	4.45039	4.01521	3.82258	2.4639	6.01032	5.53247	4.77815	6.59001	5.55876	7.22797	4.27334	4.1646	2.37955	6.60746	5.51826	3.7542	4.69592	5.50858	4.10264	3.67883	3.88978	7.48701	5.42978	8.59695	3.87743	5.44631	2.3618	7.16486	6.16414	5.79724	4.9823	4.07176	6.91806
HIAVAISGSIYNEAV	2.76068	4.63186	8.26443	4.67448	2.25288	4.70358	8.96113	6.30778	5.98073	6.79942	6.89697	7.0086	7.67409	4.56275	4.09872	6.26701	5.26436	5.28092	4.8807	4.18443	8.00971	5.18906	6.96938	6.41743	5.815	8.81386	6.6311	5.61029	5.12456	8.78152	6.94995	5.22521	7.0076	4.09268	5.70744	3.83298	8.07062	5.97813	4.88129	8.80651	7.07716	6.01981	4.37311	9.16998	8.24153	6.93786	7.52397	3.3628	8.66664
HIPTNEILTSLSKDV	6.14074	9.02274	6.28334	4.91772	1.59725	4.16869	6.21685	2.96193	4.46011	6.47721	4.87247	9.92466	7.16626	6.10358	4.45216	7.30841	5.5585	5.20922	4.50295	4.40628	6.6816	4.21256	4.81655	7.0959	6.5895	9.07462	6.80313	4.82328	5.8783	8.84159	6.61029	6.72875	6.04335	4.3895	6.68173	7.28434	7.35883	4.77068	7.7553	8.55391	6.10502	7.38678	5.27842	7.78169	6.68197	7.43622	6.81613	3.36799	9.51643
HKIIGFTALVVILIG	1.61671	8.14051	2.64321	1.79529	4.48718	1.28583	8.14942	4.4882	4.49751	6.15933	4.31794	6.29889	4.37815	1.86857	1.39973	6.66747	6.05242	3.21321	3.1671	2.30821	7.39602	5.8312	6.43745	5.28638	5.19744	6.72016	2.92513	4.08513	3.85015	8.55906	7.05177	4.63667	6.75215	5.56068	7.93408	5.98921	7.60579	7.06613	3.54385	8.05373	5.73107	8.47422	4.11774	9.55938	6.68446	5.81183	4.98641	4.80648	8.61817
HKLNTLQSLDQRIAN	4.63073	7.77263	6.34609	5.16184	4.35754	4.86229	7.64097	8.3569	6.9765	6.79446	7.72234	8.82362	5.45219	7.28014	5.64261	6.87156	5.84083	6.72567	4.67786	5.60831	8.0026	7.12971	6.76908	8.46241	7.33851	8.59169	6.20479	4.68548	3.58352	7.10554	5.72457	3.82864	4.90156	4.89335	6.58133	5.78105	6.40009	5.71867	7.40592	9.19077	3.25424	7.23454	3.46542	8.01378	4.45586	3.37211	3.80644	7.33321	8.58279
HKQLPNTLNVDITEN	6.90504	6.21454	7.28726	6.15597	3.68686	5.70089	9.89117	10.3586	5.25776	7.46605	5.75801	6.75598	4.137	6.32962	5.08149	6.09045	6.47315	6.96986	5.06019	4.894	7.8151	8.06272	6.29201	7.11281	6.58869	8.86763	6.34563	4.4957	6.09176	9.68254	7.14952	4.94734	7.84306	6.72022	7.11469	8.73198	8.2752	6.92028	9.6334	8.63386	6.23147	8.37786	4.96745	10.4015	5.84409	6.15992	4.83047	9.28532	9.49868
HLPLWVLLIAFFLNV	2.56258	4.47981	3.11303	1.55523	1.00057	-1.84253	4.68429	4.85637	2.79882	11.1388	3.01465	4.92352	2.2259	3.86755	-1.13932	4.106	2.25218	0.882665	1.63631	-0.899016	4.11806	4.31892	2.33545	4.11162	2.01734	5.37398	1.57395	1.12556	4.16511	9.28544	8.29891	3.7305	6.45094	7.61609	8.23044	7.62973	8.07661	8.89716	6.13708	8.12326	7.65198	8.43475	4.55272	9.00833	8.36196	7.30173	6.30253	5.64166	9.887
HQKEFVMIGRLSVLV	4.18549	8.61647	8.01813	6.7231	5.64996	4.07875	7.58051	4.66838	8.82872	6.06864	1.24515	4.11167	5.1207	5.57018	2.93505	7.94531	5.84858	6.44353	4.64588	3.48766	7.42021	5.66955	6.42712	7.92235	6.13541	7.02506	5.93022	6.20821	2.84491	4.07073	6.75984	5.20565	6.4339	3.63495	6.63818	7.1198	2.50144	6.97924	4.93878	8.05937	6.44794	6.91622	2.41591	7.25812	6.44881	5.14166	5.80027	3.25076	5.72649
HQYQIVIGPGTVDEV	1.45461	6.48719	3.21949	5.05022	2.88822	4.34118	9.71262	0.107351	6.59615	4.9423	5.84495	7.57795	5.29861	4.70396	2.6001	6.13422	4.21656	3.85755	3.11146	2.87512	8.40987	3.77712	4.40835	5.86256	6.14862	7.96011	5.22908	2.8509	2.31254	9.08071	6.94861	5.9496	4.39938	5.96358	7.83574	4.71223	4.55388	6.24203	5.7288	8.96151	7.52935	6.10591	2.44495	10.298	5.20269	5.09449	4.69015	6.66715	7.8715
HRKLLVIKKLYGYST	2.38076	6.43383	0.571231	2.82736	4.93341	6.0703	4.94821	5.32234	3.04076	5.92446	2.59118	8.01051	1.05689	2.22075	2.6023	5.01846	5.05527	5.25781	4.8826	3.42184	4.32756	5.39334	3.53519	5.87495	4.72022	9.17416	2.76711	1.58388	2.67415	7.12303	6.06564	3.97406	5.66192	6.00463	5.79545	6.94582	1.66771	8.47343	3.06805	7.76328	3.82428	3.32143	2.53052	6.67483	4.93943	4.81665	5.65172	6.33541	5.20181
HSESFPRIFRITSRD	4.19956	6.86966	3.22792	5.93254	3.34619	8.78733	4.37798	6.22237	4.23881	8.4667	7.95139	7.80913	6.50366	5.45895	6.32825	8.85862	8.73911	7.87612	4.96916	8.56244	5.83735	9.18233	5.47526	10.1322	7.30668	8.33827	6.65965	6.4408	6.35975	9.19427	6.66747	5.60064	7.14835	7.08297	5.36738	7.81923	3.88362	8.8256	7.40184	8.61588	7.14661	7.46101	5.46269	9.95712	7.64818	7.38504	6.26184	7.88351	6.2917
HSFPILGTIIGSFIF	0.869964	7.54849	3.82322	4.24581	4.49308	3.38743	5.25139	1.51101	6.0008	4.34846	4.73724	5.46026	0.678853	1.0667	1.59886	6.73815	4.18187	4.24115	3.08413	2.24394	6.04499	5.31075	5.43003	5.33804	5.39725	6.04734	2.87136	3.21853	4.41037	6.26149	7.32778	4.54966	5.62257	4.25561	5.84759	6.55279	7.27959	8.0563	6.24261	7.36954	6.83841	6.62087	3.87099	9.5807	7.70682	6.32697	7.20597	7.6801	8.95726
HSNGQDLVMKANEKY	6.61242	6.43055	8.51251	6.89297	5.8189	8.95489	8.50606	5.59232	7.004	8.6039	10.0638	9.79741	4.53019	10.2429	7.74358	8.04348	7.21414	7.59994	6.26495	7.19694	8.04967	6.86692	6.18897	8.58055	8.06732	9.46644	8.41974	6.27489	6.69196	6.78514	6.94582	9.14128	8.32579	8.45114	8.92674	8.65577	7.60614	5.78843	7.77048	8.12377	8.36737	5.18571	6.74051	9.26303	7.50525	8.36531	8.55011	8.66718	9.4633
HSVSSNPSTLTAPAA	10.6034	5.68116	7.8005	5.82179	5.38429	8.35545	5.60916	5.75162	6.79714	4.91489	6.74277	8.93552	6.41477	7.60045	5.35824	7.80897	7.22756	7.09066	6.22976	5.96952	6.25954	6.33376	7.16185	6.43722	6.59585	9.79052	6.62761	6.32482	5.3137	7.96822	7.25982	7.54708	8.27247	7.2922	7.18402	7.25156	9.44319	6.44015	9.00512	8.24352	9.36555	9.59556	3.91741	9.02229	6.70729	7.3093	6.51633	5.49191	8.19631
HVDKIITWCLFSNSS	0.635705	6.63006	9.23773	3.17139	3.38013	7.47412	4.7897	7.81295	5.18389	8.10101	8.90651	8.01632	5.64526	6.09224	4.05578	7.68318	7.07738	6.30515	4.82781	5.45934	6.09234	5.72794	5.74107	7.59854	6.09022	7.5758	6.9676	5.85675	5.72945	9.10414	6.07258	3.32504	7.33934	5.12277	7.09581	8.00196	7.22198	7.51594	3.60821	8.17262	6.60679	6.54089	3.94662	10.3214	8.69109	7.80506	7.83525	6.53428	9.70913
HVGHIQQIRQIQAHI	1.8321	7.43417	10.1543	10.2881	7.7639	5.84041	4.07529	5.25526	9.08815	7.45316	4.55569	6.5418	5.47306	5.21326	6.03273	7.30014	6.83776	7.76371	5.5812	5.74147	6.84818	7.44218	6.57616	8.75454	7.97782	6.41436	6.77452	7.26987	4.3451	7.71352	7.49209	6.14032	5.29079	6.30846	3.3499	5.5835	3.9684	6.75063	3.58629	9.53918	1.72277	6.60597	4.30434	9.59801	8.08627	6.72936	6.59162	9.46125	8.30029
HYIFKINDKWLLILC	3.6773	6.85646	1.68254	5.25341	2.91768	6.76719	5.08995	8.99991	4.7657	5.96241	5.56078	6.41614	5.91584	3.37686	1.94482	4.66208	5.08247	5.5382	3.33231	1.58757	5.03013	4.55492	4.82894	5.43581	3.89348	5.94098	4.83736	4.0189	4.07073	3.13114	6.24339	6.25152	6.27325	4.3464	6.83195	6.02151	3.21487	4.9445	4.10099	4.09933	5.71834	4.08766	4.59774	6.53385	6.60774	8.12944	7.49713	6.30901	8.45187
IAAVNFVLARYTTHA	2.7541	10.1945	8.39341	2.03339	5.64361	3.96626	7.11406	5.64087	7.88179	7.12328	3.09236	6.18487	4.51505	6.83275	4.17711	6.51201	6.29119	3.92688	4.2336	5.14166	8.30719	5.50819	5.25984	8.375	4.96266	8.20493	5.18329	5.08658	3.03013	7.05367	4.13196	3.24649	4.77407	3.40453	5.40403	6.20031	2.29253	8.365	3.55535	8.11397	6.99924	3.16548	2.76064	7.85862	7.88599	6.71292	6.43658	4.71966	8.47329
IAETIRTYLYFDKYK	2.02665	8.02167	9.86547	5.79964	4.2394	7.43397	4.34937	7.7593	6.78492	9.93434	3.86515	9.87138	2.84424	5.87708	5.67301	8.56286	7.93438	6.18779	4.93443	7.29911	5.0727	8.48976	4.45079	9.30366	6.06036	9.15553	4.95708	4.44364	6.04572	8.71727	8.03738	7.50202	5.45703	6.66505	6.90776	8.06727	6.4889	9.19801	4.35286	7.99813	6.91215	3.83945	7.40149	9.33076	8.1448	8.78609	8.30342	8.45263	9.92055
IAIIGPNGIGKSTLI	3.27487	6.26728	1.72615	7.40076	5.27578	4.34991	7.35639	4.24736	7.62113	4.39399	6.10234	7.4975	5.89009	6.2654	3.59132	6.72973	4.25942	5.6385	4.16375	4.75095	6.5261	4.84468	6.41263	6.24998	6.91347	7.8181	4.43983	5.09915	5.12218	9.30325	8.45233	8.81107	9.28381	4.88204	8.05576	7.3306	8.73686	5.9804	5.19794	9.82671	6.63476	5.68426	3.37039	10.0889	9.16457	7.39207	8.22119	7.50817	9.76604
IAILGLVPVIPLPFS	4.03748	4.8621	5.138	0.178744	4.76419	1.37316	4.67109	5.39556	2.97056	5.33012	1.65189	9.15648	3.00716	0.618805	1.00927	5.05343	4.95015	2.32581	2.73338	2.72802	5.95018	4.62087	4.34469	5.67982	3.57755	7.26028	2.68821	2.80219	3.43399	7.04316	6.56625	3.64806	5.63264	3.8416	4.02535	5.45788	7.08036	6.20132	5.6355	7.91812	5.75416	6.97129	4.24477	7.87669	6.49988	4.87099	5.33556	3.87016	9.18718
ICCVLLGSLIGFLFY	2.66779	9.57766	5.84346	2.15813	4.40161	-0.945832	5.10243	9.87208	5.46613	5.99716	3.61605	5.35354	2.85815	6.53867	0.760034	5.92393	6.14988	3.07979	3.95832	2.4847	5.86175	6.64286	5.94152	5.12257	4.19186	7.22734	2.57741	4.37747	2.6174	7.14401	7.56962	5.84238	5.38082	5.82924	7.92704	6.61271	7.48958	7.55538	5.1168	7.64497	6.78015	5.83481	5.01064	8.19382	8.84495	7.8346	7.95849	7.18888	9.86829
ICLSIFIITTLIFII	8.38126	5.02213	5.40627	0.459256	0.621817	-0.896276	7.17739	0.662616	2.91652	5.29663	3.84541	7.11438	5.8828	5.6447	-0.0826606	5.23831	5.67963	2.60299	3.34747	1.41955	4.82753	3.56223	3.85768	5.40533	3.83185	6.10429	3.03359	3.65679	4.73356	8.49821	7.54205	5.61167	6.24669	5.8189	8.91335	7.97906	8.00229	7.01724	5.38633	6.27439	6.37264	8.50139	7.97742	9.14585	8.53194	7.81275	7.55221	6.47001	10.0461
ICSTITNQINDHTLM	5.90921	8.39991	6.8296	9.40691	5.74813	8.07808	9.22634	6.53232	8.07816	8.17977	7.7335	6.74832	8.28453	7.72987	5.88895	7.56125	7.1196	8.86499	5.96448	7.26062	8.37488	8.03269	7.95447	7.95283	8.62023	8.75896	6.93303	8.27561	6.7995	8.34129	6.49118	6.65299	5.75669	3.61899	6.60082	7.15836	8.46552	5.96409	6.64288	8.45593	4.70411	8.39353	5.61243	9.66964	6.2337	7.06023	5.78965	5.0219	9.41277
IDFEMKKKDGTQQFY	6.39883	6.89768	7.92486	7.68912	5.5402	6.75475	5.15998	6.54702	3.67583	5.67626	7.70501	8.81522	7.85311	5.10293	5.78098	7.33585	7.09931	8.40225	7.01087	5.61685	5.20104	5.76258	4.71872	7.61776	8.14198	8.65001	6.85719	4.07527	8.81538	8.69076	9.12981	9.16757	9.34343	9.09374	8.13596	8.29135	5.89302	9.27729	9.0742	5.22413	8.12673	9.04306	7.29437	8.86886	9.54997	9.61121	8.8984	10.3197	9.16955
IDGKFNKNMIEDVIV	-0.256306	9.48329	5.9102	8.6015	4.43746	5.52526	8.12862	8.52166	7.28984	5.89358	6.10069	7.04744	7.1635	3.66942	6.18634	8.16266	6.21973	9.47012	5.75445	5.98798	9.82307	8.12591	8.35948	8.18977	8.70462	7.56986	6.76714	8.38177	6.57856	7.30519	8.77632	7.89897	5.34472	5.2923	8.26005	7.09448	8.15482	4.95794	7.39351	7.20378	6.1858	8.57369	5.14166	9.83723	9.557	9.66217	8.16893	8.47124	10.05
IDITKINVKLNIVST	3.78013	6.67413	6.53405	4.66665	4.71569	3.17108	5.1461	6.58997	8.93143	6.42205	3.99918	6.64416	5.86762	6.50987	4.14612	5.66279	6.17787	5.82797	4.71365	4.08497	6.39452	5.39957	5.7821	6.9932	5.72392	7.98253	5.52613	5.03675	5.49553	7.90997	7.11363	5.71736	7.0992	5.70578	5.20456	8.71052	5.33175	4.17899	6.40357	9.11876	4.70048	7.39676	4.97969	6.98676	6.51751	5.46996	5.9682	6.93396	7.21842
IDKSQIKQSIFLNDH	10.9057	4.78584	10.0311	7.53181	4.92163	7.00951	4.68211	9.93699	5.70388	7.98075	8.54266	9.48043	8.77806	4.33327	5.87623	6.99667	8.94286	7.9142	6.37931	6.40955	7.12286	6.68023	6.26384	7.71037	6.43327	9.10402	7.96449	6.07682	5.99446	7.30861	7.21082	7.01374	5.48397	5.72162	6.76169	7.2866	7.00461	8.37998	6.17003	8.8499	3.70868	7.22315	7.61821	9.00011	9.50009	8.24965	6.92499	8.35979	9.06762
IDLSEKLSFERMFDV	4.2922	4.80226	1.45067	4.32803	3.93628	1.17099	11.7511	9.1087	8.83882	7.602	5.83558	6.25873	5.41575	1.58159	6.43815	5.7676	6.18766	6.26257	5.25469	5.69719	10.694	6.49505	7.24862	8.13734	7.05204	7.64787	6.36374	5.70098	6.07993	4.25135	8.18228	7.58625	6.83368	5.77269	8.48846	6.71889	6.87296	7.99689	6.19502	7.0007	5.0093	6.01225	6.88906	4.60597	9.10116	9.46276	8.5051	8.20897	9.17961
IDPGPMEAMTAVGAN	3.54894	10.0676	7.72681	6.48423	6.65942	8.4369	8.93102	3.59119	8.93632	8.43024	6.94915	6.91342	8.47227	9.94181	4.9084	8.28013	8.21774	8.08166	6.03477	7.40643	8.98939	6.34815	7.9045	8.60963	9.44397	8.89183	7.33518	8.15086	2.99573	10.5353	7.7431	5.8977	8.82596	9.32943	8.61423	6.01151	8.96489	8.50759	8.77922	9.16785	8.33538	10.0807	2.99323	10.6387	8.43715	8.19501	8.11678	9.48408	9.94013
IDYDFPIDSLFYIVS	7.18816	3.02806	4.33685	1.47756	5.70241	-3.48899	6.6971	2.27146	4.29778	4.77265	2.33614	6.52773	4.12423	0.644983	1.80464	5.60428	5.61648	4.08223	4.49955	2.00975	6.03744	4.05991	4.62203	5.78535	4.65769	6.60544	3.67166	3.3931	5.79179	2.96011	7.31642	6.26929	6.63634	6.79749	7.74487	7.54306	6.99851	7.85415	6.96725	3.58906	7.45645	7.49237	5.20021	5.34716	7.46435	6.82566	6.16598	9.73564	9.46482
IEADTGMRNAINKRT	5.7627	5.59103	11.057	7.52244	6.09478	6.70543	7.29883	4.94904	2.45947	9.32365	8.59792	10.1325	5.45755	10.2732	7.15901	6.79999	8.19625	7.59531	6.64501	7.19088	7.66838	5.73287	5.87971	8.78861	8.21685	10.7772	5.923	6.08953	5.43416	7.55721	7.20756	8.06875	7.82688	8.75121	7.95627	8.71801	7.26522	7.1529	8.75522	7.60778	8.72932	7.18788	4.55093	8.17045	5.50011	7.53338	6.64183	7.44055	8.18938
IEFTFVEKKGENTFF	3.16316	7.59478	6.77843	7.98436	6.69898	3.84412	7.00366	9.08306	3.806	6.95774	7.78155	7.35735	3.85503	6.43992	4.3801	6.51892	5.74223	7.12279	5.38098	4.90763	5.87815	5.83153	4.92642	7.12074	7.23242	8.17167	3.59261	4.01933	5.46044	9.0298	8.84898	7.56143	7.70111	7.2372	8.83698	7.90308	3.85862	8.16414	8.45336	8.61765	7.95001	6.92481	4.02088	10.0941	8.15432	9.34299	8.68796	9.13059	9.11501
IELVDELPEEHGQAQ	3.70494	4.83979	9.18399	9.49421	6.18614	9.96118	10.3485	7.0302	9.0105	6.9602	7.49434	10.1826	8.83686	8.88184	6.71988	7.60451	8.00068	8.38394	6.89017	7.68062	9.20692	6.09679	7.67836	8.79237	8.6106	9.82582	7.41043	6.73194	8.54341	5.75922	8.17146	8.52077	8.05912	9.78658	9.31319	9.0157	9.05816	9.58739	9.31729	9.68669	6.76757	9.43292	8.75536	9.84946	9.51556	9.15548	8.12847	10.4497	10.4598
IEQLNKNIEKLNQLL	11.7366	4.30408	4.82537	9.30284	10.2067	6.96729	6.37868	10.2881	7.15927	6.4313	8.50858	8.62689	7.49764	7.31959	5.99741	6.93322	7.29131	9.25112	7.10046	6.03154	6.56709	5.99469	6.70634	7.37389	8.75118	8.29813	7.53202	6.45023	6.04714	6.96716	8.75987	8.63166	8.27216	7.69494	8.26591	8.40559	6.92805	6.51323	7.28988	9.33914	5.8499	7.74214	5.81099	8.61049	9.55549	8.7849	7.56811	8.64522	9.27471
IEYLILDLPPGTGDV	6.1338	7.38458	4.24292	2.95214	2.31916	5.80995	5.78533	6.77537	3.0494	6.407	5.17389	7.38705	2.77226	6.38046	1.52825	6.57644	5.21991	4.58162	2.71926	4.64937	4.73949	4.26884	3.57384	6.05103	6.456	7.98965	3.76342	4.56198	2.17475	5.9407	4.56226	4.35157	4.44265	9.01705	7.32436	5.24122	4.17439	5.04921	5.74684	3.49347	3.58352	7.74045	4.5543	3.22684	6.15711	5.09993	5.25191	8.4734	8.32982
IFGFKWDKGMEAILM	1.44586	5.4436	5.58931	4.8913	1.78333	6.26592	6.92836	5.92338	5.88229	7.94874	2.74224	5.86796	6.97873	2.25937	3.08527	7.02164	5.04061	6.40669	4.29209	3.46988	7.7334	6.55982	5.67107	7.31462	5.72333	7.35517	5.70023	5.149	2.93916	3.71601	4.74057	6.28413	5.95765	6.99887	8.00966	2.55723	5.42451	6.43871	6.62021	3.75185	6.87874	4.63473	2.30158	3.48738	2.7213	4.34419	3.00618	5.8007	4.85927
IFNILITYNKDLDDL	4.13164	2.09086	3.42952	1.30222	1.04516	2.59523	3.66769	4.8713	1.80331	6.82304	2.67792	8.75505	5.48102	0.381594	2.80699	3.71205	3.32361	3.58097	3.90466	2.08637	4.01076	4.51727	1.23869	6.454	3.61277	8.15422	4.76206	1.41283	4.2697	5.10837	6.73519	3.68638	4.15732	5.43547	5.95532	6.66759	5.34042	4.61215	4.89335	7.5867	5.57557	5.42053	4.64092	8.26436	5.22725	5.20593	5.09816	3.90036	9.24399
IFRSYKLVLKDRNYM	0.905471	7.79336	6.6421	3.97901	2.11071	3.84705	8.21606	7.40126	3.13388	5.24613	3.55939	7.33895	7.13336	4.46303	4.31399	6.45578	3.61024	4.70532	3.5214	3.27229	6.5208	5.57665	3.24294	7.57521	5.80264	8.27449	6.8003	3.40013	5.40986	5.38495	5.20456	5.34281	3.157	6.27363	7.14417	6.5805	2.14007	7.45847	3.70377	8.57761	5.39272	3.21084	3.67883	4.03069	6.04025	7.1786	5.75051	6.86839	5.69531
IFVLITGPLSSHMIM	2.63797	5.80809	1.42115	3.19367	3.75582	3.0327	7.51547	5.6489	4.70313	6.45849	6.70268	7.95931	3.98539	0.447419	1.58663	5.54461	2.77623	3.80145	3.21528	2.01377	6.18569	5.0064	4.36368	6.14589	6.18309	7.60155	4.11327	3.53148	1.66771	6.56216	5.3269	4.58802	3.52636	3.86912	6.16647	4.5778	4.03777	7.33466	4.17746	8.35984	5.4984	5.1996	1.77834	6.22571	2.98011	2.96836	2.67484	4.73918	4.90268
IFVSWYPTVYWIINA	3.55353	5.63234	3.44704	-0.196757	3.81368	3.49992	7.29235	4.20398	4.5977	7.87402	1.67347	6.41636	5.266	3.69867	0.977263	4.63625	4.98524	2.80923	4.06813	1.88095	5.60718	5.17502	3.10065	6.73419	2.97558	6.64737	4.90104	2.76567	4.52287	9.24349	7.78001	4.21509	6.95359	5.94803	6.12205	4.39815	6.87088	8.21425	3.29953	6.79156	7.89264	7.2203	6.47196	8.43488	7.89519	7.96682	7.40473	6.38627	9.39763
IGACNLFVLNSYNVK	11.869	6.14786	2.36366	2.13353	3.45517	2.69627	6.57564	2.4053	5.49325	6.8361	5.46424	8.66848	4.90272	5.73905	4.32909	7.4789	5.47116	3.72465	4.20299	4.63351	6.16211	5.27149	4.77486	7.84873	5.26831	8.68066	4.84454	4.45695	2.8792	8.21045	5.30032	4.24563	4.98771	5.19462	6.93828	6.22752	5.14283	5.26113	3.92986	6.42357	7.30687	4.52613	2.96373	9.05161	7.99917	6.56284	7.24319	6.24248	9.44361
IGAGGLGDLILLGID	9.62366	7.25795	6.10726	1.4517	8.21431	7.06005	7.6906	5.77297	7.06022	6.88638	5.60388	9.23365	4.81186	4.78897	4.72912	7.56511	7.95092	5.36021	5.11006	5.9761	6.365	7.05108	7.40429	7.19542	5.98119	8.46242	4.62935	7.45265	5.87184	6.60881	7.35609	8.5273	7.42958	9.0488	9.41483	8.37353	8.93688	9.83267	8.59504	8.6307	7.88642	9.1572	5.30797	8.43575	9.19627	7.97872	8.14329	9.6256	10.1835
IGHILMAFVVEFGFR	1.85665	7.20066	3.07303	4.1716	3.79121	3.43724	6.39017	7.58558	4.26422	6.20377	3.84285	6.29101	4.33739	6.40778	2.43929	6.99722	6.16192	4.24055	3.0287	3.98456	6.72483	8.18427	5.90863	6.89668	4.56594	6.6549	3.68161	4.76111	4.3412	6.5823	6.21281	3.81991	4.4055	5.65983	7.91495	5.65284	7.16526	7.58944	4.9229	7.55486	6.78197	5.70943	5.11961	6.59119	7.82454	6.81084	7.34771	7.6142	9.47142
IGINLMPVAMNYLAG	5.8971	6.06731	1.92533	3.15473	2.10838	2.88553	8.24033	5.47728	5.78873	7.12444	2.60415	6.75985	6.67746	2.5318	2.27406	5.62028	4.65008	3.73383	2.76604	2.90788	7.0774	6.03274	5.62381	6.76359	3.82567	7.22454	4.53728	4.64551	3.68135	8.54778	4.43201	2.43361	4.43201	4.62693	5.14866	6.56428	6.13253	6.99035	4.70048	8.35674	4.94734	5.53969	2.90252	7.27003	4.37601	3.47816	2.98971	4.1374	6.81841
IGISVAMIWVFLNDY	6.48676	7.34472	7.99567	4.00727	2.21211	5.86468	3.14735	4.25335	2.97346	9.99802	3.05431	7.9797	3.47984	5.54155	4.37251	6.36192	5.51908	3.87828	3.34554	5.4491	5.36353	5.9272	4.84273	8.25834	5.45149	7.04985	2.53723	4.65468	5.29581	8.39505	6.41885	3.27714	5.9857	6.95854	7.1098	7.8398	8.52136	8.41962	4.48976	6.48586	7.4207	7.80865	6.80932	7.84218	7.51856	6.62009	6.51296	7.59754	9.8223
IGKDKQHYHTGVHRN	5.79183	9.41414	10.1345	6.49934	6.85644	8.37449	10.5446	7.07963	7.62197	9.66295	9.01972	11.1192	6.42669	7.43713	7.60823	7.66954	8.7665	8.44266	6.02129	6.69394	8.51999	5.32431	5.32294	9.68051	8.51409	8.86366	8.23704	6.26358	7.59242	8.34455	8.37057	9.41709	8.51365	6.56315	9.407	6.74241	7.94747	9.25263	6.6937	8.93958	9.33982	6.90695	9.8724	8.80892	10.386	10.3818	9.84362	10.3872	10.2797
IGPLFPVIGITIISM	2.77617	5.65603	2.84192	2.73014	6.76806	0.89276	7.47924	4.62261	7.00081	5.95134	2.05944	5.19863	5.87607	3.96597	0.599588	5.19439	3.76714	4.02202	2.88111	2.30123	6.57875	4.8939	5.20297	5.18699	4.57768	6.12573	3.37481	4.38269	3.68387	9.12782	6.26206	5.14049	7.33034	6.15804	6.78604	8.1747	7.19466	7.35257	6.63568	8.47161	4.47961	8.99858	4.21183	10.1219	9.11112	7.2908	7.7937	7.26364	9.56999
IGSIFAMMYVSKTFN	2.33695	4.16068	3.43658	3.89785	4.2303	3.10464	4.91946	7.13263	2.41071	9.30829	4.77524	8.5369	1.69617	4.44472	3.51307	6.79288	3.64305	4.91022	2.94253	4.64694	4.8254	6.61056	4.56423	7.38906	5.75802	8.02513	2.17308	4.6173	1.70475	8.46138	4.02892	2.71469	3.77276	4.96912	7.00061	3.31419	4.38328	9.07106	3.957	8.45666	6.15507	3.77963	2.13535	5.76945	2.69056	3.7495	3.56161	6.10604	7.47311
IGTMFPQSGGMSNYA	2.63927	6.65775	5.45967	8.96094	4.0478	4.31824	6.97953	3.00804	6.81219	5.00779	7.64713	10.1673	5.31998	4.94696	2.62491	7.18364	5.82358	5.49514	5.0428	3.77446	6.87881	4.35595	5.2748	5.56517	6.35336	8.05925	4.44017	4.2685	4.46361	10.2808	6.42746	6.00389	8.75312	7.806	8.24128	6.67645	7.80127	8.93423	7.69943	9.60404	6.38012	8.62056	3.88136	10.1462	7.82346	7.01857	7.83179	9.33119	7.1614
IGYSPGVGKTFEMLS	7.15869	6.79161	7.21945	6.43515	5.54501	5.57611	6.67096	4.77799	6.50612	9.29669	13.0147	7.96546	4.48538	3.76905	4.53556	5.94357	6.30372	5.72915	5.42253	3.87716	7.25658	4.18291	6.3472	7.32629	6.99514	8.45906	4.50927	4.88005	5.48355	8.09667	7.20793	7.92382	6.68586	6.91523	7.94701	5.77672	7.0047	9.62118	8.21582	8.50781	8.77368	5.97279	5.68613	8.61243	8.39063	7.59938	7.19688	6.88636	9.02099
IHFILSMFNKSISDD	6.48435	4.50728	2.08267	2.61133	2.03233	4.09637	5.08261	5.37235	4.32573	6.20294	5.60653	9.65831	4.16581	5.82071	2.30346	4.90726	5.77718	5.03846	3.85566	5.01973	4.87289	4.74161	3.28827	7.61101	6.34556	8.75918	4.95539	3.839	1.84055	5.81264	4.20916	2.8094	3.04452	4.0656	7.61643	5.36784	3.21487	3.3569	3.32143	8.1376	3.44362	3.45947	2.62829	6.73629	3.79796	3.64702	3.61011	3.59154	7.76449
IHVEHLKNAIPDSIT	0.0982152	8.85877	3.61295	8.55863	5.7915	4.07538	5.62765	6.90501	6.90379	8.46017	5.84728	9.70006	8.84074	5.26633	4.48395	8.33814	6.83735	6.96094	5.88193	6.13696	6.52468	6.55093	6.19185	8.08875	7.23833	9.05615	7.50745	5.9909	5.83481	7.73307	7.78293	5.10897	6.8638	5.35328	6.05256	5.4943	8.31491	4.59815	7.28262	9.15004	6.07166	8.06231	4.15591	8.18592	7.40874	5.83068	5.56441	5.50586	8.23201
IHVFDVQLDKLVVMI	9.15673	7.91536	7.66717	5.53288	4.9712	3.61247	6.55222	6.63141	5.09887	5.65628	7.19698	6.63105	7.48917	6.93575	3.08614	5.97519	6.49937	6.64629	5.49363	3.87987	6.73539	5.16052	5.99784	7.2772	7.09905	6.64417	6.23078	5.93869	2.48491	4.88583	6.13729	6.42032	5.53339	6.70405	8.02073	6.64898	4.46706	5.65389	6.73709	4.6386	3.72328	4.29592	3.93281	5.37092	7.70065	6.76799	5.27464	6.18664	9.23587
IICYFYDFVQKSHKI	2.93552	6.04644	5.50168	4.92962	3.97918	1.98404	5.93472	2.62623	2.77307	10.8571	1.37035	8.66897	5.37879	3.68526	2.73169	5.86285	3.1645	4.3803	2.45887	4.05873	5.67802	5.41484	2.80886	8.0722	4.5986	7.67712	5.11435	2.80425	3.13114	2.77882	2.77259	5.27043	4.41643	4.76217	7.33322	5.90835	3.67122	8.29842	3.75185	2.4681	6.1429	3.97781	7.28323	4.66645	3.99397	6.56328	4.5312	7.62091	9.00692
IIFFLKDTLHNSELD	5.61597	6.11432	0.820287	5.55028	0.994753	4.47642	6.72934	7.95318	7.06346	8.33758	6.52596	6.87913	4.67243	3.20153	3.20356	6.96588	4.18103	5.70461	2.64264	4.91108	6.07001	5.85118	4.2329	8.27503	6.79456	8.24205	4.7247	3.66699	4.59006	6.09852	2.59525	3.82864	3.63231	5.72652	6.45646	7.62462	4.16821	8.95756	3.61631	5.9197	4.22975	4.55388	5.78469	6.94749	5.212	6.76496	5.95012	9.4976	9.71724
IIGALAAWCYNKFYN	3.41767	5.58452	6.84696	5.14195	3.89958	6.21662	6.60359	6.93547	5.37359	7.69467	3.66846	8.07133	4.47136	7.14867	4.19628	4.77743	5.94701	6.02264	6.00694	4.07276	6.25077	6.31122	5.87629	7.94443	5.27814	8.68075	6.36482	5.52451	4.15888	9.36032	7.83546	5.27351	7.66195	6.89518	7.27842	6.46537	7.9577	9.1191	3.11352	7.02829	8.59223	4.94805	3.70795	10.4308	9.93461	8.92394	8.97598	8.15876	10.1028
IIGALISALAAIGLL	4.41403	9.39683	0.512776	4.46814	6.06819	1.27132	7.94028	5.42865	2.45271	8.4389	4.71227	7.58917	4.67192	6.90296	1.25971	6.50654	4.09535	3.40884	4.01665	2.08113	5.08635	5.81741	4.50912	5.46354	5.25088	7.88075	3.9285	4.67586	1.96009	7.05988	5.48314	3.02042	4.40916	2.9069	6.27457	1.96009	4.35671	6.12118	4.35799	8.53837	5.46298	4.8489	2.47989	8.69099	6.14834	4.54659	5.63493	3.99139	7.70714
IIGPLLGGGILEFAT	-0.372695	5.71504	3.50709	4.95053	3.94774	3.88316	8.36727	4.95616	4.84633	9.20647	5.92418	6.07779	7.07756	5.31808	1.56139	5.48336	4.54453	4.51185	4.51101	2.85751	7.76999	5.44568	6.25974	6.49894	6.12315	8.07765	5.63824	4.53986	3.69635	8.91508	8.40972	8.66399	7.62257	8.62312	7.98057	6.1214	8.60034	8.86997	7.11858	8.85269	7.94701	7.30781	4.26662	8.85588	9.9661	9.34591	9.49706	8.94168	9.94619
IIGVLAAHQFKFNGA	1.02611	2.24434	4.82812	3.74475	4.94914	2.52384	6.18669	3.91137	6.12309	5.37377	3.11337	8.84788	3.86644	3.11883	4.03361	3.51509	3.53901	4.64254	4.83907	3.17508	4.82418	5.66438	4.57813	6.1901	3.82147	8.70181	4.59573	4.4077	3.054	5.3048	4.76984	6.51856	6.3542	4.02714	4.21213	5.87014	4.97397	6.02756	4.1239	7.30458	5.23111	2.85647	4.11268	8.34616	9.11642	7.18855	7.58986	7.01414	9.00952
IIIIPFILVFIVELI	2.80167	4.00207	1.53697	2.11686	4.61185	-0.637137	6.46105	4.48544	4.33334	3.91281	0.590707	6.93503	2.07938	6.02048	-0.330222	6.21727	4.10525	1.44149	1.45928	1.29035	6.04138	3.64524	2.52762	6.45502	3.33004	6.5814	2.53255	2.67876	5.38082	9.30218	7.59131	4.80729	6.5429	5.35941	8.38922	7.73535	8.82424	8.06423	5.92719	8.0494	6.44445	9.28735	7.24536	9.03603	9.2692	8.15205	7.10513	6.36398	10.1917
IILALLMGALGFSIY	-1.69413	3.90015	4.21648	2.74414	2.80422	1.09053	6.38666	3.34551	3.46281	5.05942	3.58529	4.96527	4.4667	3.6642	0.00311057	5.57542	4.097	2.51839	3.2706	1.88544	5.44773	4.36894	3.03143	5.76487	4.39326	7.0024	4.40913	2.78212	2.2192	9.28709	6.46381	3.66356	5.5672	5.21982	8.63054	6.37656	6.56174	7.65088	4.90082	8.74374	6.61231	5.46214	3.43528	8.61146	8.33458	7.14387	6.98211	4.37387	8.8469
IIMALFAIIMIYTGG	2.44769	4.79795	1.83652	-0.841991	5.82313	1.31672	5.25296	3.55155	5.06668	8.71887	2.6543	6.36066	1.93774	1.63984	1.24524	5.95693	4.38865	1.54344	1.76735	2.75857	5.64475	5.09308	4.14823	6.89018	3.80486	7.17173	3.31989	4.28292	4.38452	9.55142	6.76515	3.75887	6.94274	8.23698	8.16451	8.05411	7.34213	8.56194	6.10144	8.46295	8.04562	9.02254	4.30027	9.67212	7.80095	6.11913	6.77426	5.28493	9.02467
IISHDRYFLDKIVTQ	6.13521	7.27663	6.84493	7.15004	2.96175	4.79024	6.14856	6.54364	3.64955	9.13599	4.2442	8.94209	7.45649	4.48849	4.97963	7.59376	5.45251	5.51965	3.96538	4.91429	6.13199	7.02901	4.6785	9.29872	5.83401	7.81921	6.65728	5.47235	6.49798	4.16356	3.97406	7.37901	5.0324	7.19759	7.55585	7.49259	4.36564	7.83225	4.97259	5.04084	7.02287	6.69716	7.1853	7.044	5.50273	7.37108	4.85593	8.253	9.12702
IITKDHEIKESYDIL	7.68859	7.10137	2.14092	8.3531	4.64874	4.35597	8.82344	6.94594	4.37247	9.02142	11.4214	7.94601	9.01345	7.28946	6.90404	7.02596	4.89761	7.57647	4.9516	4.51938	7.74019	6.63858	5.59469	9.07014	7.63258	7.71454	8.39648	5.80147	8.60194	4.95442	7.75014	9.46817	8.33694	8.2001	8.87327	8.96539	8.63231	8.32407	8.79012	8.57193	7.96693	8.51845	9.85281	8.28157	9.70577	9.87034	8.91301	9.99152	10.1682
IIVGMKIEEKLALGY	8.4628	5.40936	5.78832	6.03065	8.35911	6.13946	7.3883	3.43243	2.80129	5.8564	6.44354	7.48274	9.21078	6.36858	4.42636	6.24478	6.01804	6.7977	7.18293	5.82071	4.73364	4.9649	5.50491	7.80069	7.31809	7.09736	7.01546	6.12097	6.03859	6.35054	7.18728	6.93059	7.72599	8.10286	7.60976	7.828	6.92235	8.35012	6.42032	7.79672	5.53141	5.22036	5.35654	3.92908	8.06052	6.32622	6.74461	7.19136	8.39777
IIVMQLSLHFIPAPE	2.55321	8.66541	8.54556	2.88139	3.86042	6.43583	4.68136	3.81611	4.56398	4.65435	6.7441	8.25014	5.43561	4.83395	2.64708	6.17871	6.02371	4.74659	3.85475	3.96282	5.28299	4.96441	5.46501	7.22655	5.36554	7.02472	5.5429	5.45548	3.80444	6.8299	4.46361	2.5177	4.79827	4.89859	6.73161	6.29157	6.03978	6.31192	2.37955	6.77639	4.40305	4.94521	4.18935	6.79341	5.11367	4.86861	5.75276	5.17077	8.07015
IIWILDAGHLFRLNR	-3.19175	4.8924	3.45134	3.35033	3.84235	1.93418	6.35525	5.23153	4.84085	6.72696	6.15586	5.00328	3.54085	0.995295	2.61867	4.17762	5.66823	4.92388	4.74186	3.7988	6.73097	5.17341	5.71878	7.14014	6.6422	6.19731	5.44359	3.49259	1.75786	4.43912	5.54479	5.4161	4.2485	5.23218	5.73915	5.15848	5.62834	5.71933	2.4248	2.4248	6.65286	3.37417	4.14361	6.14034	7.88383	6.16057	6.67115	6.61576	8.93454
IIWLDCNIDIIYSRI	3.51605	5.85855	3.5186	2.99863	1.8252	4.92911	6.46606	6.12164	7.75637	5.41337	6.96135	6.09616	4.17051	5.57777	3.40377	4.93396	5.59971	4.25838	3.56469	3.43177	6.7731	5.07531	4.749	7.26621	5.35469	6.02746	5.7894	4.57948	6.47111	4.91265	4.92362	5.16764	6.20819	7.51573	8.31628	8.55071	8.03531	3.82647	6.1249	4.33205	5.65704	7.76548	8.19479	5.75688	7.5852	7.08522	5.5276	8.59296	10.3372
IIYIKQMDETEDELS	3.68972	4.65318	2.0998	5.66092	6.19783	3.9836	8.0132	4.00701	3.91636	8.74456	8.04012	8.38393	5.68047	4.6858	5.34682	6.36572	5.08089	6.2026	4.86466	4.76126	7.82786	3.83856	4.61307	7.7228	7.36757	8.38693	6.33329	4.36779	7.71191	7.28331	6.63608	5.0219	4.18814	7.88953	7.18281	7.04106	8.17603	8.2865	8.53641	9.24144	3.79549	8.2537	7.96541	9.83658	9.38529	8.03098	6.60266	10.0647	10.313
IKDTPEHGKGFIQFG	4.57738	5.72242	1.3863	8.94659	5.835	6.6101	10.0734	4.99581	7.99941	7.81706	7.81076	8.96037	5.48867	6.72795	5.17591	6.59834	7.12434	7.48298	6.38366	4.13385	8.22744	5.7089	6.4195	7.16663	7.3768	8.67158	6.17814	5.12464	8.67768	10.472	9.20322	9.96098	9.13524	9.20748	10.0386	8.59551	9.39801	9.63193	8.14691	9.0145	9.32425	8.50852	9.22007	10.6147	10.394	10.4101	10.1266	9.5754	10.4695
IKEVMTPTNMNDTND	5.9057	7.81435	8.58052	7.31644	5.24802	8.78656	8.28021	9.7934	5.70762	9.95086	7.62566	9.99033	7.67432	4.77485	6.13107	7.07542	6.68017	7.63335	6.2398	7.5182	7.57693	8.03606	6.35863	8.72728	7.58812	9.84325	7.44859	5.58729	7.87394	10.17	7.17755	5.06575	6.44826	6.40092	7.45911	8.11707	9.13384	8.01694	9.34107	9.9303	7.48841	9.37365	6.10983	10.0751	5.43403	6.28879	5.83109	8.80048	8.20907
IKGSFGLNQILGVFM	4.0141	7.29222	4.93112	5.13537	6.4934	2.89191	7.49969	5.02392	3.98364	9.23677	8.56125	9.38023	5.716	5.12708	3.54477	6.84762	5.71056	6.88345	5.86797	3.99719	6.22753	6.48493	5.92039	7.2564	6.4348	8.25826	4.5691	6.04408	3.48124	8.91903	5.79879	4.95934	5.34472	3.74242	6.22693	5.88638	5.48022	5.62257	6.38046	7.64022	5.12396	6.41902	2.30358	7.84759	6.82371	6.22158	5.60216	6.05594	8.216
IKRLNLSSGAGSVRI	5.81887	3.68974	7.40098	4.38047	4.60274	3.56656	7.55933	4.08249	6.59741	6.90075	8.54794	10.0749	6.12804	6.45384	2.93688	6.57064	5.47716	5.16334	4.6623	3.35672	8.16433	4.21432	5.44922	5.62462	7.19938	8.0852	6.15	4.37293	2.66026	9.16687	5.4689	5.10109	7.57281	4.62986	6.39726	5.06133	5.76174	4.78832	6.16835	9.53913	5.99046	6.16289	2.48989	6.50917	5.65638	4.61225	5.02447	4.60717	6.01137
ILADEPVASLDPLTT	5.08683	6.11877	4.76887	4.38746	3.80895	2.61741	6.97293	6.27755	6.70127	3.62847	7.31515	8.78022	7.37208	7.19622	3.9243	6.01296	4.37137	4.78209	5.52587	2.93384	7.81906	4.19244	6.30656	6.38895	5.71186	7.70307	7.25329	4.65603	6.37724	2.71469	3.8416	6.59687	7.45345	8.52027	7.04569	7.29417	8.97372	6.36355	8.35354	6.43181	7.58655	8.74767	4.94876	4.29292	5.28092	6.56718	6.16186	9.18653	9.53201
ILADKLDLHGAFWAF	6.85739	4.62758	2.80297	5.5218	4.13098	-0.990228	5.72595	2.13051	5.33687	7.20363	9.10647	3.90332	7.87303	2.39903	3.76079	5.1147	4.30149	5.62421	5.23254	1.38216	5.47905	4.07196	4.59381	6.75062	5.75387	7.05602	6.39159	3.84589	5.8642	2.98568	6.2742	7.11257	8.43396	7.77322	8.3969	6.632	7.04019	8.45986	5.56299	3.67122	6.91413	7.98868	6.24302	4.98176	7.41371	7.92895	7.23876	10.0808	10.0481
ILIAPVTGVATLGFT	-0.632754	6.95101	3.81086	5.28762	3.54559	1.92892	6.50078	5.99314	3.94395	5.54774	4.76435	7.71997	6.61631	5.50377	1.63841	5.75932	4.73788	3.53393	4.24943	2.12552	6.30371	4.63876	5.06377	5.89952	5.11656	7.73228	5.55303	4.2971	2.72785	8.71915	7.16263	6.2832	7.97824	4.56539	4.84812	6.61365	7.5743	6.94051	7.04934	8.91463	7.91389	8.19243	3.5582	9.10495	8.11018	6.404	7.1271	4.46142	10.0251
ILPAAAIIAGIGNTL	5.59396	8.76128	5.85097	4.00126	2.61512	3.81279	5.81676	3.80169	5.44233	6.15392	8.23055	9.15113	5.58265	4.11122	2.76107	6.85604	4.48163	3.67232	4.40426	3.36382	5.11338	3.66153	4.40173	6.86536	6.20323	9.09738	4.59475	4.81369	3.29213	9.67704	7.26613	5.85507	7.27531	5.78965	6.16416	4.99518	8.70153	4.54116	5.41388	9.34982	7.40835	8.6185	4.09134	9.72979	8.72961	8.0682	8.54005	7.0505	9.30036
ILQNHISQLDSPSMA	2.49406	8.97521	1.57153	5.36235	4.18357	1.79766	4.96879	3.83108	4.94502	6.95683	3.16041	7.94537	7.81868	4.32117	4.48284	7.38571	4.09102	4.4776	4.05747	3.56399	6.1868	4.99945	4.31517	7.18421	5.999	7.68982	6.50884	4.61491	4.95864	7.2522	3.31419	4.99654	5.02125	5.93092	5.89743	3.8221	8.42411	4.12228	6.89345	7.94789	4.36691	7.80629	3.06619	7.12049	6.22527	5.09246	6.09445	7.62253	8.82375
ILREGDSRQATNYSI	11.4732	7.1832	4.84487	8.28409	4.63682	5.04518	5.51492	7.28179	4.04389	8.32652	11.853	8.53903	8.03228	5.15633	6.68307	6.64921	5.66818	6.92177	6.03079	4.64484	5.41012	4.5199	5.57821	7.88744	7.47018	8.80119	6.73461	5.6834	7.00279	8.11103	5.62906	9.21362	7.92617	5.29882	7.64884	8.05016	8.81003	7.55674	8.53248	8.82631	8.9806	8.56665	6.00238	9.2719	8.05565	9.21001	8.81109	6.87142	9.54467
ILRNTLVRFGDQKIT	0.695839	5.40154	2.07077	2.19774	2.75212	4.07302	5.55246	4.81313	1.54723	6.63868	6.60875	9.32862	5.01345	2.315	4.8518	7.00238	3.73381	3.76386	3.13907	3.68539	5.24264	4.44578	3.06783	7.54207	5.64412	8.70373	3.92966	2.73013	6.00216	6.50489	6.08518	6.47095	5.85249	3.84588	5.41566	6.56597	4.98771	2.99072	2.54945	7.05893	6.87657	7.16565	4.25377	7.38677	7.75735	7.58607	7.89822	6.83204	7.78018
ILTSIYSMIKERIQA	6.38909	6.96546	1.60863	3.24834	3.53535	4.2039	6.77359	10.1075	6.58882	7.29054	6.38826	5.91658	5.94728	5.93222	4.72499	5.579	4.71405	4.28254	4.10119	4.01168	6.88924	5.98479	4.64085	7.95472	5.6283	7.43906	5.8285	4.90255	3.56388	7.33237	5.30231	5.09498	5.1996	4.64439	8.4198	4.0448	2.89037	6.78706	4.95864	9.01063	3.69387	1.98787	4.05161	5.87849	5.14848	4.32015	4.51535	3.85968	8.0048
ILVYMLTLSIVSQFT	1.97178	6.95106	2.88708	3.60341	1.39685	2.80039	3.33134	2.47614	2.11783	5.75497	1.76158	6.54767	5.83904	1.92532	0.690151	6.72684	3.83831	3.04227	2.83452	1.90784	4.58825	4.36483	2.91789	6.15195	4.62572	7.25702	4.28515	2.33744	2.45959	6.83626	4.49758	3.8795	4.56954	3.48431	7.30546	5.07016	4.43082	6.73637	4.26127	7.16966	4.31482	6.79055	3.16252	5.87158	3.82994	3.16209	4.01584	3.9186	8.48595
IMMTMLFFLLNMTSI	2.06142	6.65467	1.51418	0.534984	0.836279	1.14833	2.77673	5.39135	-0.0913542	6.05312	1.32349	6.82766	0.819915	2.43068	0.922326	6.27478	3.31363	1.74445	1.63389	3.06513	4.01301	4.87211	1.91692	6.69456	3.5582	7.09491	2.98463	2.749	1.79176	9.89581	3.5175	2.68785	4.12066	2.80336	8.82757	7.08397	4.81947	6.65544	5.09006	7.62462	6.44413	6.76746	3.60604	8.89364	4.62163	4.19359	4.48616	7.02896	8.68893
INAAVKAYKAQGLGA	5.5896	5.90529	7.96904	5.73578	5.61376	3.57439	7.53761	4.32367	6.19655	5.38071	4.90456	8.82645	4.7735	5.99273	5.01611	6.68777	6.14532	6.74047	6.45914	5.59772	4.69048	5.75303	6.26377	6.61587	7.10656	9.59678	4.62084	6.25687	3.14845	9.32614	7.95714	7.79123	7.21818	5.23218	5.9766	4.88734	4.81381	5.44803	3.29953	9.89414	5.93331	3.2068	3.99838	8.87839	9.22083	8.2899	8.38251	4.45737	7.10102
INARLGYYSVVNETN	3.60961	7.26402	5.19272	2.99653	6.00713	5.62608	7.98708	5.35484	2.68922	8.80316	8.85001	10.7828	7.23214	6.99165	4.43582	7.74659	5.68294	6.4771	4.04814	4.97375	6.94793	6.03151	4.91473	8.52449	7.23907	10.0164	5.31578	5.25995	4.35671	9.4245	2.54945	4.06732	3.66612	5.33658	6.2672	6.38384	7.23093	9.12166	4.57161	8.5752	7.75624	6.29027	4.24792	10.0621	3.55277	5.07048	3.94835	7.8333	7.36903
INELLKIYENIGYET	5.4147	8.40925	6.21371	3.15438	5.17761	4.6595	7.01746	8.07921	4.78492	7.72375	8.36573	8.84608	3.7064	3.50854	4.00655	6.23944	6.69197	6.26362	5.33822	5.34985	6.52216	5.46545	4.64133	7.77935	7.05009	8.38073	4.93765	4.55344	5.51785	9.0464	7.00642	5.35706	5.38312	7.46365	7.23013	7.23562	6.25133	5.00058	3.95316	8.40165	5.79909	6.88837	5.15618	8.5909	7.14462	5.82677	6.04978	7.85353	9.06189
INFVGEGIKDAFNPR	9.41884	5.6397	3.99786	7.23477	5.20801	5.18076	7.51123	6.56654	6.95259	8.562	5.93941	11.3066	5.59033	5.69193	5.57967	5.61668	7.53973	6.64003	5.61665	5.77877	5.96381	6.42226	6.12427	7.96874	7.22698	9.4271	6.60058	5.16834	6.45268	5.5518	7.22198	8.32196	8.43904	8.87333	8.513	8.50882	8.51665	9.70965	7.97302	8.90214	7.74119	5.25227	5.63397	9.11783	9.11804	9.28023	8.4509	9.4698	9.4619
INIKWPIIMTGIFSI	7.0278	5.75553	1.4643	4.54136	1.66213	4.29692	7.57209	4.84457	5.82934	3.01611	5.27261	5.01695	4.19654	-0.115712	1.2242	5.38039	3.1704	3.94104	2.74092	1.31126	6.42828	3.8205	3.71662	5.99199	5.3093	6.24012	3.67706	3.20347	4.79579	7.87569	7.50174	5.33368	6.86171	4.82991	6.03739	6.74688	7.73206	6.8186	5.41788	7.1705	5.55373	7.91593	4.91096	8.88325	8.54265	7.8834	7.82735	6.17214	7.1087
INRKIAEKASTALPI	3.42277	9.42979	7.3353	7.33564	6.5071	7.2941	7.34071	1.58808	3.51693	7.25555	9.20852	9.42793	5.88939	7.10237	3.80884	7.1315	5.78044	7.71377	5.76587	4.57898	6.11717	5.12172	6.11933	6.72152	7.58996	8.17142	5.53749	5.38206	2.68102	9.38345	6.78174	8.58521	8.04357	2.05412	6.27023	6.44731	7.08883	4.445	6.27927	8.66152	7.60828	8.00236	4.33205	9.72547	7.47127	8.42147	8.0405	2.75239	8.13431
INVKSDKVPQKVKDL	5.6971	11.2613	4.12395	8.17856	4.62872	6.90343	8.21783	6.839	6.75678	10.3745	6.79394	12.8605	9.24671	6.22127	7.36084	6.5161	6.30957	8.39881	5.77948	6.72838	7.89387	7.57263	6.26023	8.96499	7.69816	9.75514	8.12186	5.58419	8.78887	6.65351	7.73136	9.14639	9.05839	8.00313	7.08557	8.78868	6.96687	7.04726	9.11823	7.5198	7.77077	6.12337	9.56609	5.36068	7.53976	8.50164	7.6076	9.89696	8.53053
IPKFLTEELMKTTKG	5.01636	5.99402	5.24042	5.32763	2.58575	5.98145	8.69183	5.36908	5.0506	8.51818	6.2587	8.36304	1.19969	5.47695	4.53898	5.48983	3.64013	5.89777	3.18526	5.39951	7.14387	6.84037	5.04002	8.00839	6.10689	8.25515	3.89569	4.36382	3.40453	6.38974	4.83231	6.78536	6.91642	7.80065	8.56585	7.57901	6.24106	9.39878	7.63133	5.56911	4.56539	5.17502	3.55735	7.42561	4.61344	7.10643	5.69238	8.63581	7.95286
IPKLTGEIPSYINFG	-0.0324912	6.4194	3.97594	7.25666	4.24399	1.54529	6.59219	7.62979	6.02101	7.91234	8.60678	8.39278	4.38336	4.97689	3.80811	5.64817	4.91633	5.75924	4.71146	3.06134	5.3402	5.12968	5.14308	6.32269	5.91574	8.03634	4.5824	4.23776	4.0656	8.15952	7.96252	6.63095	8.16038	7.23382	7.18947	3.75185	9.38808	7.10159	6.73042	6.5773	7.25538	6.17732	3.20518	8.55206	8.60811	8.33437	7.9309	5.24792	9.18772
IQGGYDLTPQQKLKY	8.76024	9.36957	4.46435	6.40658	7.65933	4.54612	8.33859	8.81284	5.02005	8.42711	6.62	8.42385	3.86985	2.7529	5.68753	6.07326	5.56596	6.34228	6.09381	5.56844	6.43483	7.82189	5.12649	8.20975	6.00133	10.0248	5.13399	4.50067	3.32863	7.80641	7.74075	7.74574	6.92491	4.27667	8.78539	6.68374	5.64721	8.94524	7.55653	5.42847	6.94986	6.68586	4.69957	8.02817	9.28975	8.98831	8.00101	6.72796	9.19627
IQIADIPFYILGFLA	4.79533	4.64576	5.57938	0.26117	3.96824	3.36469	3.59195	8.05074	3.62843	8.82671	2.44854	9.78047	0.957246	2.86693	2.53477	6.89238	6.0212	3.75596	3.84953	3.20555	3.25184	4.8863	4.14231	6.99078	4.32901	8.15551	2.5215	4.08642	5.2575	7.33537	7.68373	7.57896	7.05505	8.06079	7.1525	7.54592	7.96262	7.50202	4.83071	5.46553	7.12359	7.9947	5.62196	9.00649	9.5002	8.9947	8.94742	9.55203	10.0746
IQKLSKKYDASINSK	2.203	8.61877	6.05809	4.81723	5.74172	5.95277	3.62273	5.73486	6.37274	8.128	6.3939	10.2072	6.43416	4.17631	5.92331	6.59908	7.49228	8.41173	6.50244	6.45115	4.36328	6.79694	4.79375	7.37022	7.99729	10.1137	7.4464	4.99245	7.83269	8.94753	7.10447	7.15258	8.05836	8.10362	7.59855	7.44073	5.40268	6.38553	7.0422	8.9319	8.39224	8.12382	7.0928	9.1901	7.85148	8.97014	8.29282	8.29152	8.82201
IRREIARTALVNLVS	5.88441	8.41425	6.66155	6.88114	7.65715	2.01107	7.99646	4.18033	6.94583	7.31576	7.87465	7.71269	7.08293	6.35079	3.29281	8.29117	7.28828	7.20035	6.27742	4.55717	6.70872	5.18048	6.7374	7.54884	7.99986	8.25082	6.57864	6.13103	2.4681	7.75246	5.02913	5.98167	6.13751	4.18965	4.73708	5.6069	5.70111	5.91431	6.20718	8.32652	5.51141	6.91005	3.34286	9.2653	5.64651	4.57872	5.12283	6.5795	5.88
ISDSIRVYYDINKPS	6.74657	7.85434	7.59343	5.51503	3.01317	6.26056	7.26586	5.01562	5.79443	9.48678	10.0997	10.4151	5.14271	5.04418	6.07395	8.12654	6.95817	6.03843	4.69978	6.95732	6.18914	6.76226	4.66225	8.8315	7.03083	9.57548	4.47771	5.22681	6.4677	6.59085	5.13874	5.63229	6.22515	7.89309	6.72827	8.21254	6.30792	7.08397	5.21003	4.16976	7.23468	7.01697	6.68662	6.7589	4.35543	5.1486	4.73865	9.22354	9.44664
ISKFDPISTTVLARN	2.49869	4.86436	7.95951	5.02523	5.72387	4.41599	8.46424	4.07447	4.30482	6.86352	8.03085	5.61122	5.40221	7.87786	3.55413	6.33262	6.54498	4.88798	4.53747	4.13639	7.88668	4.9586	5.1441	5.96662	6.56029	7.35024	5.62282	4.44587	2.94969	7.96356	5.93806	5.3033	6.22851	3.41773	4.83231	4.68951	7.62193	8.56579	7.03483	7.8422	6.88213	6.82263	2.82791	7.2579	7.37563	7.51055	7.12774	4.65605	8.64998
ISKSLMKKIGLSSKI	1.44238	8.32358	6.95173	5.38046	5.14639	6.89792	7.11309	7.01224	4.26621	9.60612	5.47591	9.49649	4.92656	9.82393	4.65714	8.0508	7.0142	6.46227	4.89843	6.4321	5.36866	6.40472	4.46129	7.82668	6.8679	9.08838	4.63571	5.64776	4.7397	9.06413	7.37325	7.37544	7.57333	4.55282	5.67195	5.45404	2.48491	6.49949	4.80648	9.57782	4.65301	4.89185	3.67908	8.5381	6.01959	6.22667	6.61814	5.49827	6.55029
ISLILAIIIVLFVQT	5.93923	3.61877	0.798619	1.78562	0.554377	0.506517	7.47224	5.22249	2.37854	8.45469	1.66244	6.97107	4.03559	4.42894	0.57429	4.75725	4.10155	1.82845	1.93971	2.10869	5.73139	5.07645	4.23314	6.28994	3.97776	6.40368	1.14701	3.55713	5.26631	9.46771	8.53261	4.3631	7.96092	7.61357	9.24201	8.7856	8.81651	8.3455	7.19331	8.51208	7.56704	9.35671	6.41743	8.91009	8.92318	7.76362	6.8976	5.81455	9.98114
ISPAITNFLVNAVLI	4.66578	9.08977	5.18851	6.8651	5.08098	3.29438	6.44533	5.98322	8.2411	7.59324	4.84967	5.58325	2.70969	5.46358	3.43313	7.88077	5.06491	5.78596	3.99548	4.35599	4.83666	6.70938	5.86758	7.14859	5.93549	7.59606	2.88744	6.34056	3.50556	8.4295	4.7185	4.16667	4.91192	4.72562	6.19073	5.30876	8.00316	4.95653	5.73851	8.43724	5.8769	6.90505	4.08379	9.56923	6.80023	6.29613	6.26714	5.10921	9.33163
ISYLITQIALYGRID	1.78382	6.00011	6.16203	3.60971	4.76056	5.92271	3.96181	1.93988	6.8597	7.93172	4.4561	7.05785	5.84568	2.41215	2.25024	6.56988	5.64729	5.5985	4.14531	4.29392	4.75423	4.55826	4.47319	6.38347	5.36752	8.22239	4.5186	2.95455	3.07731	8.79149	5.66504	4.59815	5.18066	6.16542	5.63121	6.21301	5.50492	7.30546	4.54116	7.48015	2.32239	3.83081	3.63469	6.91492	4.95202	3.7885	3.39317	7.35961	6.84892
ITAILILKNAFDYIQ	1.58002	5.68061	5.90773	2.88538	3.96498	0.778917	4.02671	5.17939	2.56531	6.19885	1.74459	10.7871	3.68789	2.29379	2.13916	5.39696	5.15983	4.19411	4.56298	3.25593	4.56345	5.14711	3.30299	6.43765	4.78692	8.59459	2.44807	2.13493	2.4248	6.34493	4.92144	1.58924	2.05412	5.91647	5.90808	7.61599	4.63376	4.37952	2.93916	7.34846	4.98155	3.10009	4.17254	6.98536	5.76186	2.78563	2.89702	6.33043	8.72496
ITLFKVAGAMIGIMY	-0.4416	7.5396	9.54867	6.30286	5.02974	3.19718	8.58072	5.18227	8.23887	7.71058	4.92496	7.27622	6.54737	6.55404	2.19212	6.48683	5.20539	4.95981	4.25408	2.54345	9.09897	5.40366	7.28287	6.72085	6.41177	6.55215	4.47807	4.72309	1.84055	8.36495	5.41254	3.90801	5.66781	3.09558	5.39997	3.6055	4.27528	5.8999	4.57985	7.20296	5.73269	5.81741	2.25339	8.81823	5.6726	5.50858	5.30236	3.84289	4.98141
ITLIGQIFFYQQANG	1.89265	5.89018	2.51434	1.50794	2.62146	7.02469	6.29375	4.34057	3.45362	8.74195	4.64378	8.42865	1.36769	4.70075	4.14054	6.46254	5.05072	3.69693	2.40786	5.81885	6.46107	5.83552	4.73862	8.40544	5.72835	8.16725	2.99126	5.43127	5.71538	9.56589	6.31879	5.08016	6.44063	7.56253	5.78567	7.02287	5.76111	8.62676	4.37198	7.96718	3.36038	7.04001	6.8539	9.92358	10.071	9.09154	8.89332	8.4417	10.2654
ITLMMSISAFVFLKS	0.182006	3.60301	5.15116	0.994359	4.3191	2.91488	9.00905	4.62805	4.58171	8.02169	3.8681	7.37079	5.98135	4.73764	0.994523	4.67979	5.292	2.87527	4.06809	2.2942	7.27195	4.30079	4.90944	5.37784	4.40333	6.63514	3.78716	3.28282	2.60269	6.74594	4.75445	2.18605	4.2017	5.2507	7.99527	3.38099	5.96589	5.15271	2.96011	7.51404	6.44699	3.5293	2.92155	6.86147	4.91552	4.45504	4.76226	2.5185	7.36383
ITPVSVKKVDDKVTL	8.91329	6.89705	3.92856	6.44096	6.40467	7.21221	7.59743	5.14108	7.92198	8.70667	7.30926	10.8904	5.81145	4.51744	6.34468	6.72301	6.10918	7.195	5.97863	6.23428	7.21672	6.57926	6.49858	8.45193	7.16466	8.92631	5.94052	6.53471	7.33921	7.74027	9.03313	8.8431	8.60194	6.90505	6.42325	8.29682	7.17969	7.71182	8.14259	8.41057	7.26305	8.39859	6.06048	8.13009	9.21423	9.17896	8.82613	5.41801	9.71021
ITSATRVSGVDTVKQ	7.59976	9.29949	5.79818	10.116	5.54647	8.04118	12.4614	6.49213	8.10991	8.40073	7.86113	10.276	6.75486	7.6325	5.71544	7.4099	7.30197	6.61536	5.91457	6.69495	10.4722	7.29811	7.82683	8.29227	7.58339	9.5283	7.27177	6.8982	6.24261	7.8496	6.79414	6.86829	7.78572	7.23064	6.27871	8.26013	5.09804	8.45842	9.22746	9.80299	7.41131	8.58049	6.53753	9.4989	8.02568	7.98814	7.97601	6.87511	6.38691
ITSFPAKIYERAKDN	0.443756	8.86534	3.46324	9.37933	1.3317	7.28433	7.65097	3.58734	4.23096	7.12862	5.31311	13.3506	5.15769	4.02356	6.2727	5.82798	5.09567	7.54464	4.50381	6.34191	6.40829	7.63149	5.499	8.77732	6.64637	9.79868	5.35947	4.45019	5.86703	9.00202	7.38094	8.28831	8.73021	7.69875	8.21989	7.33928	6.33912	9.6087	7.36872	9.02615	8.38147	5.20894	5.20949	9.60093	8.60649	8.00859	7.27079	5.72584	8.73102
ITSSMVEGTIEAVDI	-0.0462745	7.75418	7.02589	9.45004	5.37127	7.86974	9.33379	8.25759	11.7906	8.62332	7.88199	7.6942	6.26747	8.73199	5.22014	7.24894	6.0349	7.357	6.11389	5.84357	10.0031	6.27515	8.17636	7.73432	7.68628	7.29754	6.97942	7.44675	7.65586	9.3036	8.47785	7.52639	7.01419	7.39209	8.76546	7.90747	9.22918	6.88796	9.54049	8.9544	7.78302	9.63704	6.11891	8.67551	7.72522	6.91827	6.04394	7.74718	9.88138
ITTVSTLLAPFVTPA	-0.44717	6.47104	5.57803	5.23965	6.04204	6.28146	4.95412	5.29104	5.1523	5.89951	3.31187	10.0849	2.73585	5.40394	2.70538	6.57027	6.82249	4.14443	5.09504	3.93939	5.33644	4.77678	4.87396	6.35479	4.95998	9.22094	4.37486	4.94404	2.50144	8.44169	5.92265	3.46261	5.97559	6.63542	5.07016	4.09101	5.57291	8.84706	5.91161	9.07931	6.97007	7.88039	2.91723	9.17918	4.65928	4.20961	4.74319	5.66122	7.95881
ITVNKDNLKQYMTTS	4.45683	10.2387	6.79243	6.44257	3.0487	9.48464	7.08516	7.00226	6.87064	10.7284	7.15118	10.8069	7.99685	6.68286	6.61477	6.59639	7.45088	7.66952	6.04612	6.03328	6.76365	7.09973	6.16037	9.07045	7.08938	9.23168	7.03243	6.00716	7.23194	4.8896	7.91498	7.7507	7.58792	9.24114	7.09871	9.08679	6.91721	7.03747	7.11509	6.27965	6.65196	7.56729	7.80571	5.81672	9.00649	8.66794	8.62747	9.28856	9.25264
IVAAALYFVLTFVLT	8.89579	5.50178	3.71622	2.24205	2.90459	1.4577	3.65943	3.12376	5.63784	7.57689	0.725221	7.81283	3.44092	3.81784	2.02996	6.1753	6.16168	3.42308	3.72485	3.31327	4.26058	5.91681	4.13909	6.8099	3.66719	7.72402	4.3286	5.29862	5.11859	9.53073	8.0934	6.31046	6.78559	6.72179	8.81967	8.51675	7.93473	8.7017	6.04501	6.48188	9.03093	8.59046	5.08463	10.3962	9.16727	8.48736	7.96	6.58004	9.99748
IVALACLTTACGLIV	0.835256	5.76468	8.7889	6.24438	6.62362	6.16887	8.44921	3.90356	5.91696	5.76528	8.5298	6.19791	3.90398	8.96143	2.56284	7.45089	5.81958	4.76384	4.35671	3.19262	8.43874	4.81133	7.22627	5.70344	6.53682	7.49824	3.91972	6.96302	3.3569	8.94143	4.9445	2.34181	6.76849	3.95316	7.90931	6.64001	5.42803	8.12947	6.04311	8.5839	7.7314	8.00637	4.00951	8.90543	7.02799	5.40878	6.42229	5.35979	8.07989
IVALLIGLGPLIGWG	2.76849	7.19562	4.65354	3.84388	1.97604	2.29075	4.72237	5.45972	4.19462	7.68867	4.56474	9.03646	5.47673	6.55543	-0.281163	4.99544	5.46563	2.72569	3.46015	1.51242	4.94794	4.88834	3.87183	4.80762	3.6472	7.40128	3.59642	3.82928	1.98787	9.70355	5.32203	5.09865	5.9089	7.40062	7.38156	5.29481	7.27994	7.73892	5.46933	8.53856	5.86788	8.31245	3.188	9.15418	8.57825	5.94364	7.28907	8.1381	7.89866
IVDSISNVFFAISYS	7.16689	5.57319	4.54589	6.03224	4.77238	4.47063	3.88659	7.28072	4.93816	7.44323	6.18606	6.59611	5.49569	5.69837	3.99215	7.16851	6.56408	5.76287	4.67954	5.00828	5.92417	6.94863	5.94582	7.33952	6.36997	7.9024	5.99381	6.63971	5.74844	7.03527	7.31993	6.04382	6.35071	5.43721	6.5545	7.40025	8.01872	4.02714	6.04287	7.52699	7.99193	7.43094	4.90764	7.77563	7.46078	7.11108	6.74895	4.62801	9.38086
IVGMKIEEKLALGYT	5.34191	6.29675	9.34421	4.79885	5.08276	5.56846	5.68073	8.59421	6.38728	5.55873	5.08178	8.21548	4.64518	8.77525	4.19242	6.12768	6.24919	5.89861	4.94507	4.1998	5.34719	5.61985	5.09705	6.78866	5.6973	7.6297	5.04226	5.70048	6.43197	6.39376	7.59463	8.74186	7.97508	8.20092	7.53032	7.89503	6.60408	8.52813	6.8479	7.72696	5.70245	5.48811	5.36499	3.88465	8.06474	6.70295	6.92466	7.26829	8.34443
IVILTCCMILLGVFA	2.43441	8.38403	8.98549	2.41575	2.69164	3.61804	7.66687	3.34863	7.30272	9.04389	8.63219	9.52781	-9.15623e-05	11.0864	1.90573	7.18661	5.2334	3.66692	2.74134	4.10165	7.71942	4.39537	6.94786	7.68965	6.08813	5.88372	2.29904	6.7851	3.94546	9.03774	7.83225	4.50645	7.4941	7.6868	9.23535	8.3577	8.22705	6.75775	7.46977	7.78962	7.34685	9.30892	5.5223	8.69575	9.65395	8.54459	7.68399	6.6956	10.1833
IVSILIVIAIIKLIF	5.0842	3.74134	2.38698	2.49475	3.79284	2.59554	7.22317	4.29892	5.42522	6.86917	5.99687	4.74702	4.90982	5.99418	0.559996	6.12593	3.76027	2.97013	3.04512	1.68196	5.8449	5.47519	5.29391	6.01915	4.26846	6.30044	2.07507	4.37639	4.95653	7.60976	8.11028	5.94568	7.34717	5.41521	8.48822	7.56864	7.32376	6.14419	5.0186	7.21436	6.98795	6.85835	5.70807	7.42118	8.16882	6.69517	6.35132	6.15018	9.58892
IVTIIAFVLNLLAYL	4.46151	5.34	2.74989	3.0981	3.15627	0.605785	5.45638	5.34338	2.28657	7.89896	3.59362	6.27689	4.74688	3.68409	0.800762	5.52948	3.54313	2.60324	2.92719	2.11214	4.07149	5.36382	3.55249	5.83249	4.12618	6.29003	2.2904	3.81267	4.00551	7.35647	5.40852	2.58776	4.94521	5.95713	8.2593	7.30405	5.74716	5.91458	3.81551	5.32642	5.64226	7.06578	4.81883	8.87676	5.93606	4.6282	5.52697	5.89526	9.29213
IWLWLREGQSSLVGL	4.18143	3.19505	1.27681	2.28962	4.38524	0.0230823	6.05618	2.1018	4.72621	4.95646	7.17579	4.60012	4.98744	3.42509	0.993227	4.55572	1.92701	4.80154	3.3404	1.20764	6.43074	3.78483	3.8749	5.89582	6.85591	5.53618	5.22027	2.88547	2.18605	6.87358	7.05859	6.73945	6.1858	4.44617	7.26948	4.94734	5.85134	5.04665	7.02625	8.33617	7.04412	6.49888	2.82316	8.5407	6.10453	6.81538	6.69322	4.36208	7.73895
IYEELTLEEHIEMTA	6.31848	7.47477	7.42716	4.93461	3.82076	-0.347591	8.16399	3.38561	7.56535	9.74283	6.64053	9.12784	6.17848	4.62144	5.5038	6.09223	5.8029	6.33062	5.55334	4.50745	8.58006	5.85003	5.75305	9.49106	7.36395	8.25895	7.02961	5.93633	7.03395	5.73915	6.49527	8.70156	6.37212	8.4003	9.3695	7.41746	8.8942	9.02313	9.18294	7.90056	6.54722	9.51851	7.32737	8.62888	7.30022	7.95968	6.62083	8.07134	10.0648
IYGDHYGISENHNNA	1.87514	6.48433	5.70234	5.5442	2.25705	6.52467	7.58127	9.85344	7.20145	7.30683	5.96106	10.8975	9.36086	6.44959	6.0321	6.55995	5.03939	5.97221	5.20316	5.0148	9.73645	6.60557	5.99228	8.80401	7.40506	9.12855	8.9222	5.46976	7.8508	8.87587	7.33296	7.14378	7.35673	8.60429	9.48223	8.21075	8.79519	9.11969	8.16936	9.08017	8.94155	9.21728	7.9125	9.56425	8.9908	9.59704	8.73643	9.72298	10.298
IYGSLYHTEKGKGIL	3.49761	5.79957	7.97216	7.53626	5.35658	5.71637	7.06838	6.49292	5.01391	4.8784	11.2365	8.54827	6.85568	8.11048	4.74333	6.97622	5.3028	7.38534	6.03764	5.33715	6.59324	6.00072	4.61699	8.67907	8.0999	8.17142	7.44653	6.0389	5.73657	9.83514	7.4329	7.94005	6.62619	6.31897	9.45029	6.44318	6.05608	8.91298	8.03706	7.23223	8.84462	3.98713	3.22167	10.002	7.77909	9.28456	7.85668	3.84546	7.82952
IYKERPVDDERTVII	5.30399	5.15012	5.08148	10.325	4.68998	2.17239	8.68152	3.92373	4.40388	8.85441	5.72183	6.61996	7.52463	4.55663	6.31856	6.5012	4.36666	7.45476	6.28446	3.33782	8.99081	5.41145	6.68689	8.20314	7.23438	6.84808	7.35513	5.65423	8.34745	5.78935	7.95057	9.08685	8.1376	7.30532	8.95286	9.03724	9.42419	7.70057	9.29549	7.41764	8.26207	9.13982	6.65103	9.88084	9.17571	9.30761	7.84596	8.14167	10.2382
IYTDFAKSNKQGGLS	2.25156	7.40643	6.56976	6.96341	6.5229	1.76773	4.16708	6.5176	6.07575	8.17576	7.61798	9.69277	9.52733	2.77184	4.27792	6.77359	5.45791	8.02046	6.66864	4.548	5.19958	5.6594	5.06348	7.67193	7.48728	9.04678	7.9008	5.19411	7.04386	8.66839	7.10011	8.14055	8.95088	8.24391	8.9025	7.8645	4.88809	7.32026	8.90975	7.7902	8.61706	7.53951	7.93512	9.00747	6.50215	8.41194	7.29415	9.85595	8.23634
KAILNKSTGPNTAQN	4.36171	5.7583	7.82161	7.46267	4.80157	4.27385	7.2867	7.20644	5.57161	5.76425	3.46532	7.80088	7.11544	6.10329	4.55333	6.74898	5.47406	5.91212	5.33115	5.54044	6.91956	5.65928	6.23165	6.48395	5.78644	8.82694	7.37086	5.04599	6.11523	10.206	7.52023	7.17518	7.87181	6.53408	5.81144	6.61419	7.71909	5.51303	7.96113	10.3476	7.24801	8.04517	5.17705	8.92881	8.52663	8.37689	8.31597	7.42031	9.22429
KAKPDLIVVDAMDKN	-1.59952	4.99934	0.611488	0.30077	2.96705	7.18697	9.15413	8.40367	8.41042	6.62745	6.47719	10.66	6.48749	2.28563	4.78937	6.50762	4.75025	4.42524	3.62468	4.73027	8.91898	5.31096	4.75159	7.64689	5.45475	8.68679	8.2196	4.05297	6.01591	6.67519	7.91921	5.61094	5.40762	7.17488	8.22796	8.73124	7.978	7.32896	8.48517	5.97457	5.50655	3.9684	6.54423	8.04104	8.82699	7.73668	7.89627	8.80027	10.0501
KAKTWKDVNSKWPDK	1.48449	4.28114	3.1193	6.75697	7.2272	4.16987	7.20736	7.16152	4.59356	8.65803	1.68767	8.8274	6.74228	6.12647	5.25919	4.74771	4.44538	6.52708	5.96192	3.95273	5.50823	6.82505	4.6559	6.77088	4.59481	8.04029	7.77323	2.70377	8.48436	9.48171	6.53277	7.02926	9.12928	9.38687	8.76725	8.43203	8.44716	9.19397	8.82619	7.52348	9.49617	8.2196	9.52184	10.2767	9.86969	10.3549	9.88722	10.0959	10.4091
KANTVAKSMWEEHPL	11.9612	7.65902	9.27518	6.4785	8.95121	7.31237	8.03771	10.3552	6.74581	7.20457	8.5723	8.64983	6.96349	3.93869	7.21779	6.86621	5.40776	7.67986	6.2773	6.14042	8.50612	7.00279	6.69299	8.35078	6.1667	8.48613	7.77726	5.6056	8.64428	9.99322	9.00609	7.77909	8.40216	7.64492	9.50673	8.45897	8.13456	9.06772	8.40633	9.99329	7.46525	8.60297	9.73336	10.2969	10.3772	10.2746	9.57074	9.78195	10.0638
KAQEVASTTYEYLTI	10.5178	5.65297	5.79684	5.37553	7.1145	4.81361	8.1053	7.82798	7.4994	6.48222	4.62399	8.34465	6.25087	5.05576	5.41098	5.6713	4.73832	5.90589	5.99828	3.14606	7.64719	5.80773	7.33488	6.41085	4.38417	7.21179	6.76366	5.42757	6.78875	8.91577	8.22994	8.58129	7.22868	5.68256	8.82055	7.50445	9.40626	8.95884	8.81487	7.42768	8.44537	9.00901	7.2578	10.2204	9.63642	10.0716	9.72568	6.83691	10.3388
KATKQFIDIQNNLGS	0.135897	6.90588	3.33095	3.89126	3.95262	2.16684	8.05162	6.56205	6.81909	8.15533	3.4386	8.17449	5.64616	6.37287	5.05065	7.34501	3.6217	4.62942	3.57335	4.66793	8.02902	5.44982	5.42818	7.98206	5.00307	8.05333	5.87595	4.54321	2.45959	8.89334	3.5293	3.82864	4.29046	6.08404	7.03571	8.70374	5.67949	6.87327	6.87833	8.03073	4.15104	6.78514	3.44585	9.63804	4.15951	3.86325	3.98843	7.62567	7.89022
KAYLVVPIVGAFLID	-2.37127	3.25071	5.25737	2.45006	2.00304	-1.99345	3.51733	3.86975	5.44481	4.72654	2.12883	4.27521	5.57812	1.56235	0.626936	5.44298	3.75212	2.7215	3.09345	1.51538	4.46348	4.74988	4.63876	4.91496	3.36	6.48594	4.76618	3.03653	2.82731	8.97569	7.42679	4.34899	6.47605	6.3528	5.55296	6.24766	6.08039	7.83451	5.50411	7.26564	5.55876	7.41415	3.48278	9.83529	7.83936	7.26808	5.60422	6.12896	9.51048
KDEVIIKDADGNVVE	10.4601	8.15477	7.63288	7.90984	5.87483	8.86471	6.94186	4.76648	6.72243	8.4407	4.81505	6.81931	8.17797	5.14199	4.53924	8.35808	6.35687	7.24656	5.67865	6.33423	6.88094	6.87508	6.79014	7.89862	6.74381	9.30614	7.77674	6.75479	7.21458	6.24824	7.65667	8.42525	8.9931	7.43408	5.81054	7.16402	9.3056	1.97408	8.21465	6.97467	7.6355	8.98222	5.37754	8.29487	9.17918	9.29224	9.39568	8.35103	10.0442
KDGKDIQLTIDAKVQ	4.89926	6.16198	4.76739	7.08764	4.51893	5.93913	7.12894	8.95851	7.51418	8.22845	1.23783	9.53306	7.77414	6.29037	6.05771	8.35941	5.59198	7.56511	5.52293	5.61055	8.00631	6.8449	6.75137	8.11961	5.95394	9.98656	8.2331	5.14784	6.96517	6.41542	5.91863	7.15258	7.12954	3.10906	6.71162	4.2485	7.26683	3.07269	5.88527	8.0542	5.30231	7.24971	5.62	9.04696	8.54752	7.05947	6.87121	6.44653	9.86861
KDKVDWVGHKIDNSI	6.91737	4.46834	2.78645	5.44132	5.65793	4.9874	8.03809	3.85504	4.33833	6.22439	4.51044	7.0195	7.09955	5.83973	5.8649	7.09102	5.68708	6.28219	5.98615	5.53747	9.80334	4.09112	6.52235	7.33636	7.21155	8.00515	7.71852	5.35339	8.3254	7.9036	8.68152	7.88567	8.55451	7.25099	8.17188	8.53613	7.98848	8.11001	7.38057	8.45579	7.09074	8.21371	7.14333	9.7154	9.79071	9.69311	9.02099	9.02532	9.85487
KDLPIPAFKLPLYPV	3.00673	1.69746	4.10227	3.34448	1.75694	1.14695	6.35542	2.81891	2.51733	1.84487	0.15373	8.10103	4.46914	0.408059	1.53956	3.4743	2.94901	3.36528	3.32	0.686767	3.04786	3.94877	2.84621	4.4237	1.88975	7.87195	3.10395	1.31553	4.67283	9.23907	7.86488	5.70011	7.23504	6.46443	7.29966	8.01823	6.98416	7.91184	4.17899	8.9583	6.41346	6.41918	5.41445	8.80524	9.86666	8.80297	9.0858	6.28163	9.53688
KDPINELTEYGPETI	3.72689	4.50872	4.97338	5.29699	4.77366	2.77085	7.13863	5.6477	3.20865	5.04585	5.64596	10.6296	6.88324	6.21382	5.39029	6.08997	4.49895	6.30539	5.40007	4.06556	8.52956	4.39413	5.43406	6.50951	5.63703	8.80449	7.48017	4.81654	8.55866	9.29511	8.7924	8.51937	9.13854	6.05232	9.73165	6.95854	9.82421	7.01481	8.54077	9.08012	8.02467	9.96848	7.95221	10.5278	10.1631	9.87597	9.31583	9.4672	10.3871
KDTVKIENNYKMRGE	4.75016	4.97458	7.10498	7.71993	7.54874	7.78831	8.83115	7.37332	7.06982	9.39486	8.40884	9.18487	7.76365	1.64095	6.75891	5.5505	6.17185	7.96852	6.35827	6.31864	8.66	5.80718	6.46251	8.11483	5.46559	10.2042	8.28096	4.49281	5.07767	6.97821	6.19563	8.28642	8.54302	8.37381	7.73735	8.59621	4.97811	5.81562	6.43967	6.40589	8.0071	4.22098	5.1526	9.40141	6.16359	7.57438	8.13215	6.8724	7.88892
KEANTSILRRAFNYV	1.41931	5.26595	2.98443	4.48237	5.12315	2.89617	10.3853	7.34268	3.96229	4.72532	1.92213	9.86686	6.2832	5.29201	6.0203	5.38563	5.50963	6.57897	5.26888	3.90214	7.91105	5.90195	5.46754	7.79768	5.33251	9.14287	7.15716	5.47659	6.39192	8.47702	8.25075	6.93693	8.49025	7.44501	7.04786	7.75859	2.52573	7.40117	3.38777	8.82421	6.37826	6.88121	5.73783	9.79071	9.73986	9.76128	9.49912	8.27789	7.91121
KELWIERANDSLVKH	7.30001	4.85684	5.93511	7.49035	4.91141	8.18009	7.8769	6.33136	7.29867	6.66935	5.50035	6.71105	3.94416	6.53136	3.41457	5.34037	5.07828	7.45307	4.34805	5.00101	7.96422	6.21377	5.89447	7.37351	6.54664	7.31878	7.57346	4.69861	3.64806	5.84441	6.81157	7.19766	7.72471	7.05661	6.16815	6.16982	8.68515	4.61512	8.05306	8.7223	6.42162	7.00288	3.54847	8.26902	6.37101	7.33916	6.95657	5.99166	9.3023
KESLFMAMTSGAIGV	1.61708	6.93177	1.34378	4.47285	2.92868	2.67606	6.51937	3.6743	7.08049	4.77811	5.06278	6.05436	3.70454	6.29367	1.74493	6.32931	3.07419	4.66882	3.76689	2.47686	6.18343	4.56031	5.69669	4.89153	4.9189	7.98273	4.40034	5.16441	1.45862	8.28223	2.65324	3.79773	4.21804	3.11352	7.57199	2.56495	5.66296	5.50858	5.11439	7.61933	7.03984	3.81331	1.44927	8.80232	4.94841	5.17575	4.64583	1.27815	6.83258
KEVDLKKDSYTANLF	5.08157	7.35369	8.25817	8.3644	5.65782	6.94393	4.90712	1.68311	6.16009	6.96788	3.15592	9.9132	9.78091	6.5793	5.35707	7.75978	6.24797	8.55941	6.61866	5.43279	5.95453	7.03191	5.92375	7.51175	5.98049	9.5004	7.30859	5.53328	6.42907	7.59014	7.01724	7.70179	7.95381	5.26321	8.0062	7.87318	8.34873	7.55543	6.82045	7.48751	8.40736	8.851	6.51296	7.19342	8.59642	9.66477	8.93973	9.69387	9.96707
KEYDVDFKDRDIKSV	7.20367	6.01645	8.56974	9.73372	7.25217	2.96527	8.45024	6.17742	4.9351	4.85604	2.60627	9.08473	8.13593	1.58133	6.38776	5.9002	5.75009	7.22182	5.68337	5.93139	8.25494	5.38065	5.05869	8.0118	5.63056	9.28665	7.98513	4.64122	8.79549	5.19794	7.37494	9.25282	7.44851	8.24651	8.94031	8.76483	7.82485	9.2221	8.65052	5.78413	9.08961	8.86595	8.08075	8.50067	9.93126	10.2477	9.44188	8.45977	9.99163
KFVEKPAQGTAPSNL	5.48664	7.5368	3.00771	3.71826	5.46014	1.3955	4.49243	5.44384	6.2151	5.72799	5.83014	10.4108	9.44061	6.25959	4.08029	6.55063	3.48416	4.00943	5.05795	2.26907	6.21691	4.04966	4.50553	6.68746	4.74576	9.26895	7.36269	4.1603	4.02177	10.4157	8.58845	8.38439	9.24738	6.70979	8.84227	8.12338	7.76938	8.52849	9.17511	9.44762	9.07882	6.35315	4.74502	10.3119	7.39315	7.93652	6.45107	8.40686	8.90738
KGNAEEYLTNGGILG	7.21849	8.77574	5.81697	6.59068	4.56384	8.52265	4.25627	11.1438	6.80329	6.83764	3.80055	9.18977	7.64158	3.85579	5.08144	9.03625	6.16998	6.34078	5.80586	5.25319	5.97609	5.61047	6.20732	7.47279	5.84462	9.01244	7.26893	6.77585	3.56105	9.99641	7.30955	7.37162	8.64896	6.17191	9.62618	8.03583	7.66397	7.14045	7.6552	7.69835	9.69583	9.21572	2.92745	10.1229	8.55379	9.36354	9.23739	9.38324	7.15555
KGSYGPAKIKNITLK	2.48022	5.63527	5.21642	6.48889	6.32948	3.69418	6.82698	7.18762	5.17669	6.32304	4.00814	9.89629	4.86002	4.79075	5.49787	6.50539	5.56855	6.22419	5.49357	4.98771	6.47375	7.02501	5.92741	6.83771	5.28965	8.93751	5.98095	4.30931	3.74005	10.3308	7.54571	8.35831	7.20949	5.62366	8.14451	6.08268	7.92981	7.70872	7.29574	9.43172	6.09244	5.42009	5.51962	10.4219	9.19043	8.86789	8.32961	6.0806	9.39157
KGTISHDVSEFKITK	10.945	6.84602	7.22625	7.78315	6.6474	4.93377	9.23128	9.24529	9.22789	9.24706	6.54601	7.26746	6.68151	7.32941	6.39948	7.24933	6.73412	7.18885	5.8967	6.66235	7.988	7.87337	8.41801	9.22712	6.54393	8.30921	7.23391	6.64687	8.02172	3.61899	6.43551	8.83576	7.9144	7.29118	8.9319	7.14409	8.34348	7.58873	7.91957	5.818	7.08874	5.77238	7.62513	7.11617	5.52058	7.02377	6.37652	8.54892	9.48191
KHVDLPTLKLATQMS	3.51778	7.11794	7.21067	2.34585	4.4227	0.497928	4.57052	0.65013	2.82539	7.15732	3.63591	9.81591	4.63242	3.68884	3.05563	6.44461	4.89065	4.5158	4.42832	2.65493	4.87465	4.58295	3.59034	6.79148	4.5839	9.72824	5.67706	3.04543	5.26992	8.19404	6.22535	5.72554	7.71133	7.94959	5.86788	8.21852	5.20949	9.22785	7.14882	8.77782	5.18291	6.85699	5.41583	8.00047	7.60468	7.7804	7.06942	8.93205	9.32481
KILILTSIMLIILIS	3.07295	5.24734	3.07128	2.68485	3.54402	-2.42227	5.3331	4.62916	5.29987	5.51522	1.35599	6.00708	3.49826	0.274522	0.123658	4.68385	3.71186	2.47448	3.52698	0.319551	4.32921	4.2852	4.65841	5.12962	2.97822	5.80117	3.28863	3.18116	3.38439	7.89148	7.18607	4.03601	5.83715	6.15231	9.42846	7.82409	7.2575	6.13945	3.89792	7.00261	5.17275	8.39106	4.51939	6.91352	7.3515	5.14825	5.54686	4.68046	9.08775
KINTLLGSNDPINNK	3.6047	1.73785	4.76673	3.7077	5.2241	1.63384	7.36385	5.86183	3.14313	6.89917	6.15448	10.0596	7.54361	3.3528	3.779	4.47627	4.32822	4.41965	5.18434	3.3129	6.01719	5.54143	3.74753	7.19745	4.34951	9.20548	7.56444	2.04837	4.98839	7.14764	6.54117	5.29481	4.37576	7.04778	6.51353	8.03265	9.24325	5.10291	7.70414	9.90661	7.91968	9.22764	4.37915	7.75583	7.98824	6.12626	5.60282	9.45724	9.751
KISKKEFDDLNIVKP	10.5473	5.17323	4.87807	7.67531	4.49758	5.30793	7.26528	4.35965	6.56638	6.5629	6.59413	8.9611	8.72336	5.4179	5.64527	5.63463	4.73077	5.56638	5.48375	3.48428	7.34693	6.31635	4.45816	7.92074	4.36491	8.36119	7.61909	4.22278	8.45114	8.02349	7.4729	6.88684	8.04815	7.11257	9.37628	8.52433	8.66091	8.61697	9.11124	6.98629	7.7437	8.26042	7.65132	10.3006	9.29657	9.58643	8.78566	10.5138	10.4602
KKATARNEITAILNN	2.05726	7.1887	8.11923	7.80861	5.03568	6.9662	6.32495	10.0433	6.53039	6.98484	7.95733	8.21349	8.16062	7.32908	6.10959	6.97939	6.92858	7.218	6.1915	6.15701	8.36308	7.5147	7.38516	8.16457	6.94139	8.88803	7.60196	6.64804	6.68411	9.52511	7.04001	7.751	7.32535	6.67985	7.78609	8.09968	9.29606	6.17295	9.14192	7.04534	7.46926	8.84289	7.0229	10.3634	8.56472	8.53096	7.49767	8.81985	10.2069
KKDKDLKKLMEEQGA	2.04834	8.83234	7.9143	8.9238	4.49884	7.17346	9.10861	8.49039	4.06807	9.36676	7.6829	9.80326	6.94332	2.94653	7.85701	8.89441	5.22851	7.56169	4.90171	6.76604	9.06288	7.83114	6.36814	9.20175	6.79692	10.2184	7.49202	5.52922	7.72692	6.62074	9.29521	8.95345	8.01026	9.65126	8.96187	7.97591	5.83247	9.75983	9.34789	9.40517	5.86392	9.70825	6.71994	10.1048	9.58503	9.32903	9.32578	10.5191	9.43257
KKKQTFKKYMVYTTI	7.48551	5.78299	5.61352	4.7131	4.36297	4.10825	6.85193	9.92154	2.89049	7.64386	5.31021	8.39176	6.60031	3.23786	5.92433	7.3279	5.52343	6.19501	4.37769	4.42107	6.91221	7.21725	4.82768	8.01159	5.14768	8.18612	5.68438	4.61687	5.3048	10.0353	6.41739	4.97051	4.20469	5.08512	7.44413	6.86714	3.37417	8.36318	4.29456	8.1756	5.85536	5.76926	4.06732	10.1783	5.60617	6.86937	6.00758	5.70084	6.68976
KKSHILLKGKDDKSK	7.28361	7.31924	4.53428	4.71093	5.76696	5.513	5.75225	7.75894	3.8465	6.83386	7.36335	10.962	5.68332	-0.526852	4.93219	6.44251	4.2383	5.47141	5.55517	5.20161	6.65886	5.84781	3.43533	7.92937	4.91423	11.0664	6.80534	1.67833	5.58987	7.39572	7.48734	8.25855	7.46846	8.84064	8.6268	9.12174	5.47479	9.35758	7.6735	10.4339	6.62393	5.45703	7.30346	9.13276	8.80773	9.22786	8.66091	9.99023	9.30739
KKTAYTNAVQAAKDI	6.03849	5.92663	5.5354	5.8809	5.33537	7.78527	6.78851	3.77725	5.76943	7.01224	6.54878	10.024	8.44033	6.67653	4.9546	7.05502	4.87342	7.0374	6.18224	5.13398	8.72062	5.50472	6.10034	7.20903	6.72477	9.82348	8.11481	5.00908	5.47101	9.33637	5.58949	5.2073	6.61607	6.03548	6.95053	5.51303	6.97326	6.07143	8.78023	9.1896	8.25658	2.43361	5.6514	9.99477	6.86104	7.86544	7.75151	8.05738	8.5935
KLADKNMIKPGQELV	1.00005	8.23867	4.73452	4.68572	3.83519	1.42126	6.13994	3.59425	6.89036	5.72766	4.94015	9.27181	7.64164	5.98111	5.2179	7.2288	3.00956	5.32947	4.18156	2.51734	6.31593	3.59525	3.84453	7.69125	5.3169	9.18539	7.22557	4.62487	7.10898	8.37789	8.13643	9.08901	8.92472	7.12053	9.16175	7.334	6.47157	8.07909	7.83086	9.72227	7.9191	7.91779	6.23013	8.30472	8.61125	9.08255	8.12165	9.37133	9.13709
KLAKQNRKDADKMNK	9.61932	6.30665	6.49536	7.49772	5.22168	5.17461	5.91926	9.84975	4.23089	10.6552	4.95725	8.95376	10.621	3.31079	7.54699	6.61136	4.90488	7.82535	6.56572	5.63467	6.26993	6.20516	4.73305	9.24457	6.54566	9.61067	8.96346	4.07618	8.43737	9.95895	8.77041	9.81847	9.46301	9.6461	8.67923	9.1179	7.45466	9.3215	9.04647	8.9308	8.34043	8.78109	9.74873	10.4249	10.2328	10.2983	9.83691	10.5511	9.98005
KLLDTIGLKPLAIFG	-1.72005	1.93698	4.54666	1.28339	3.97646	-4.44202	4.69164	5.97898	2.31612	6.8938	0.987867	10.8059	5.19983	0.390076	1.63399	5.34996	3.88699	2.39938	3.82471	-0.0752604	3.63161	2.39248	3.27528	6.11878	2.86149	7.39189	4.59709	2.34139	2.77882	7.85918	6.32274	6.25862	7.59594	6.00463	5.95194	7.20615	5.53497	7.60698	6.51974	7.6834	5.72945	5.86986	3.92078	9.19259	6.37674	7.72965	7.78256	6.21239	9.0726
KLPITMTSRSAHLPS	-1.40057	7.01235	3.61516	4.71251	5.35936	2.54808	7.70967	5.45912	4.34867	6.58609	5.55742	9.14808	5.42013	2.28297	3.39051	4.5805	3.75885	4.08636	4.55291	2.66134	5.53034	4.60133	3.84648	6.68875	5.13999	8.03148	5.74805	2.73394	3.82428	3.47816	4.8434	4.08092	8.06887	4.10759	4.85047	6.79917	2.24071	5.70578	5.94149	9.45882	6.31771	7.18022	5.16815	6.93926	6.04318	6.29083	6.95193	3.30542	7.90818
KLSMMVMSQTLPFII	0.243806	3.45726	1.96282	3.04598	4.39062	-0.573595	6.42053	4.90712	4.92008	4.2489	4.50335	5.56065	4.38468	1.82351	1.45442	4.89483	1.68875	3.22759	4.50692	0.232637	5.48179	3.09885	4.10987	5.55941	3.30071	5.71774	4.45195	2.27661	2.99573	3.46574	4.24707	2.59525	4.37701	2.8094	6.56004	3.53806	5.80544	3.65325	4.11741	5.11319	2.10413	7.25792	2.88815	4.43438	4.55293	3.72328	4.37261	3.54789	8.19263
KLYRFYFYRLFAIVT	-6.46554	4.49287	-0.157859	1.44289	4.05951	-2.49017	3.87522	1.83368	-0.523248	6.66122	2.00043	5.50928	4.25322	2.21292	0.593666	5.89611	2.33102	2.01644	2.04217	0.160385	2.38896	2.94954	0.7521	6.97965	2.28293	5.1803	2.75671	0.582199	1.74047	8.81577	5.7101	6.45787	4.87214	3.92986	7.67536	6.64639	3.67122	8.27418	3.19458	6.63424	7.23842	3.60005	2.1506	9.5622	4.48289	4.67879	4.03265	5.9682	7.24384
KNNKIHIAIVNEDQP	7.10572	9.00063	3.6829	4.51147	3.06818	4.91932	10.8627	8.73973	6.5425	9.59319	7.73174	11.6691	5.42164	3.75916	5.40125	7.85562	4.12129	5.14407	3.88097	5.48834	10.8286	7.33429	5.78941	8.82188	6.51597	9.17717	6.75543	3.93438	6.67229	7.97718	6.70918	5.75511	4.09601	7.06758	5.63014	8.55949	8.30363	7.05927	7.83078	9.31497	4.60916	9.13979	8.83543	9.98849	6.96372	6.71865	5.16935	9.79904	9.74559
KNNQVKETNHNKITF	10.481	6.98101	6.04483	10.3068	5.1729	7.88439	10.0207	9.30169	9.5757	8.96829	9.51102	5.62918	8.5743	7.36256	7.68916	7.17398	5.30395	9.19911	6.64778	6.58981	9.24478	7.89146	8.30999	9.35511	7.84828	7.93309	8.34773	6.91747	8.36052	9.96709	8.30847	9.27513	9.56683	2.96011	8.39683	8.15044	8.80674	5.2928	8.50356	9.78196	7.99669	8.33178	7.29112	9.363	9.39806	9.71389	9.46741	6.32481	9.67645
KNPIINQQIEQLKQL	6.68232	4.2714	4.43926	6.67582	5.25002	5.63214	7.49023	8.00417	2.84328	7.10621	4.25503	7.41729	3.35157	3.82362	5.13538	5.41373	3.90872	5.94672	4.9046	4.6982	7.185	6.92029	4.9511	7.11137	4.87135	8.38455	5.16277	3.39778	4.7766	7.36505	8.26812	7.5547	6.86433	6.94823	6.7115	8.0409	7.75991	5.71834	7.81432	8.86158	1.50408	5.30827	6.35068	9.92076	9.82934	9.5517	9.07931	9.18567	9.80629
KNVGAIMTREHGVNS	6.40954	6.172	9.0043	5.18686	3.29497	8.6284	7.93758	4.31374	6.23181	9.85365	10.1448	11.2057	4.61562	3.23633	6.58475	6.64458	6.45594	5.88006	5.39336	6.93215	8.5604	6.31118	6.55308	9.84042	6.20133	9.13946	5.69162	6.11237	7.20013	9.70168	7.40428	6.87771	7.55721	7.11599	7.20497	8.19768	5.09191	8.252	8.00963	9.70209	7.24715	8.68773	4.92646	9.48657	8.07491	8.1804	8.45988	7.9824	9.34731
KPLIGVSILIVVVGL	-1.73842	5.70857	1.04458	2.14449	4.78058	1.21287	6.25782	5.70956	5.29484	6.54984	1.9344	5.41668	1.93127	4.05144	2.25435	6.72655	3.49902	2.85613	2.99079	2.46834	6.15204	5.24805	6.04519	6.66673	4.53429	6.86599	3.17659	5.14003	5.13462	9.28207	8.45259	6.17545	7.38728	7.08632	8.14897	8.00246	9.119	8.23695	6.18291	8.16118	3.96651	9.77276	4.77567	8.53085	9.33823	7.17535	7.15533	5.40169	9.81895
KPRMKRSTDVTAVAE	4.86613	5.79242	3.92943	6.01103	5.57117	2.28358	8.11414	8.74053	7.19527	7.87965	6.08153	6.06108	7.93577	5.84495	4.88805	7.92586	5.22162	6.9111	5.07849	4.19074	7.65131	5.28722	6.97538	7.36614	6.52729	8.0526	7.87099	5.70531	6.75554	8.66572	4.38826	7.44331	7.7002	7.12665	5.11859	5.24544	9.00702	6.73922	8.84017	8.36117	7.88908	9.36934	5.39463	8.23547	6.11814	6.92607	7.02312	7.30259	7.96
KQDIIQAVTTRKQQI	5.96404	4.89842	2.94037	4.10906	3.54797	5.57121	8.97153	7.06512	4.07303	6.68706	3.328	8.95329	6.45876	3.98619	5.01433	5.22653	2.88267	5.35678	4.93236	3.59871	8.03284	5.8833	6.00416	6.15803	4.70899	8.53547	6.06091	3.4751	4.91925	3.26576	2.99573	4.72473	5.63586	3.47197	3.52342	4.93375	4.48751	5.92932	3.84802	9.45751	4.92508	1.335	4.73374	7.83265	5.68884	5.60734	6.3115	6.87575	8.86237
KQKRQKLLRTTFILL	-3.24408	7.55203	3.19438	9.494	5.22355	-0.474462	6.59121	5.62356	2.74033	3.75158	5.62635	7.78687	7.89949	2.46874	4.30291	5.61497	3.44809	5.49874	4.86151	0.475129	5.72711	5.13725	4.23822	6.11602	4.42639	6.58077	5.86293	2.88019	3.71113	7.49976	6.50189	4.55282	6.04216	3.67377	8.26403	6.75972	4.93591	8.40961	4.63473	8.21349	4.69043	5.00529	4.13228	8.47189	7.5944	7.0387	6.69247	5.23788	6.94219
KQKVNTLSKPHQNYF	7.29816	6.11806	5.23166	5.47584	7.32862	5.82267	6.48767	5.4999	4.13765	5.97324	5.71184	7.37948	4.10169	3.81164	5.92307	6.0886	4.84618	5.90173	6.41458	3.62044	6.85045	5.36764	4.83613	6.31697	4.96044	9.1305	6.08934	3.1476	6.05514	9.06822	7.0007	7.26857	7.21825	4.50535	7.08221	6.99951	3.69138	8.63225	6.82274	9.54782	5.77486	4.73444	6.86764	9.59887	9.37815	8.9789	8.90738	9.1412	7.93414
KQNAKTYLNTLTSIT	6.09567	6.23655	5.12263	4.9164	4.53313	5.18877	4.77441	6.18289	5.63058	4.60041	6.98727	9.95154	5.91581	4.51185	4.84749	7.96954	6.03892	6.35476	5.97779	4.69546	4.9042	6.00193	5.03005	7.6734	5.56419	9.84898	6.78373	5.22923	3.86703	9.72966	4.94947	3.32143	3.76815	4.83708	6.02466	6.81047	5.45233	6.16395	6.87337	6.52547	7.51387	6.866	3.6155	9.43658	5.28046	5.50553	5.02243	5.79268	8.91734
KQQNNVTATTETKPQ	6.25789	7.60265	5.92525	8.3626	7.38712	6.03381	7.96473	8.84541	6.45254	8.12448	6.76283	11.3312	7.89023	4.87593	6.23688	7.08374	5.49248	6.91238	6.21109	4.90288	8.51683	5.69316	6.71539	7.19759	6.07681	10.4599	8.55583	4.15187	8.96604	9.89479	7.92074	8.41117	8.9887	7.84499	8.6464	8.94475	9.70785	7.80873	10.1262	10.264	9.4202	9.56389	9.78562	10.5848	10.0184	10.3508	10.2023	10.1021	10.3498
KQQQIDNSLDSTDNE	8.01848	8.25533	4.99212	7.7043	4.53542	8.25403	9.56877	3.55414	8.57113	9.10702	10.5838	11.2706	9.76104	5.10262	6.22773	8.01799	5.38511	7.67039	5.10542	6.59742	9.02992	6.39776	6.55069	8.55831	7.72908	10.1256	8.83747	5.597	8.41188	8.17171	8.48005	7.90875	6.67279	9.0118	8.29809	9.05631	9.67792	8.31378	9.30933	9.26067	7.26396	9.84112	9.74797	9.30577	9.30728	9.71757	8.97566	10.5208	10.4891
KQSKEIPFIIIIQFA	4.46009	9.23068	4.44146	5.47681	2.14351	1.77576	7.78237	9.40857	8.18087	7.34368	3.2039	7.78642	6.31966	5.52198	3.98077	7.53767	5.24077	4.30617	4.07827	2.51662	6.78397	6.09463	5.0637	6.70074	3.72486	7.84576	6.02836	4.3016	5.59842	10.0381	8.12368	6.10077	7.86691	7.6619	7.8212	8.08635	8.87135	8.72543	7.51567	8.14017	5.30926	9.04634	7.8253	10.2936	9.90443	8.79226	8.74931	8.02319	10.1707
KQVTKDKQGNAVFIS	4.60498	7.63736	6.59423	8.13748	5.16709	4.23589	7.16623	6.4271	7.57785	6.17941	5.38293	8.26809	9.99164	6.59047	5.12037	7.41822	6.91375	7.72339	7.00049	4.41359	7.08938	6.42215	6.81563	7.45448	6.2452	9.62189	8.25398	5.9251	6.6495	8.87512	8.24165	9.74399	8.97024	6.55834	8.76133	7.18402	9.08006	5.53773	7.68262	8.33809	8.73647	8.81675	8.16374	8.53334	10.3731	10.4586	10.1757	8.95001	10.0835
KSDLNELPWATRKNK	4.56957	8.11632	1.20267	6.1531	4.44541	7.25206	4.25989	7.23145	2.87431	5.84511	2.3487	10.5706	3.14902	4.01443	6.45128	7.08621	4.33628	4.80669	4.16059	6.00271	6.24192	7.15623	4.04292	7.84796	5.50572	10.3452	5.02196	2.63278	6.39326	8.91242	7.02001	8.08967	8.06975	9.57597	7.37432	8.32434	7.75637	8.83301	8.36311	9.17964	7.4388	3.48738	8.07361	9.25372	9.00833	8.80016	9.03538	10.1148	9.29863
KSDRGISDIDLRLSK	8.72107	4.07582	6.58379	7.60596	6.81268	5.23798	7.09585	9.40164	6.96545	6.3136	5.71515	11.5878	7.11437	3.45175	6.68319	7.08686	5.90165	6.46519	5.20332	5.91457	8.18133	7.41709	7.55349	9.10266	6.72099	8.42922	7.07781	5.56005	7.47738	3.86912	7.04943	8.86703	7.97008	8.4457	7.86103	9.26854	6.86641	7.02403	8.06887	7.13258	6.51545	8.91726	6.0976	6.45951	9.24756	8.97868	8.58128	9.65092	9.64345
KSKGNANQASHKDTC	6.80932	7.57642	9.26981	10.3762	6.83648	10.5484	7.76217	6.72543	10.4507	9.04654	5.83366	10.9995	8.74311	3.93667	7.73637	7.92808	6.08521	8.30607	6.21748	6.52256	9.04076	4.86947	8.21645	7.00876	6.8237	10.3408	8.82177	7.84451	7.89841	10.2427	8.90406	9.55144	9.54617	9.36873	9.43751	8.29527	8.87462	8.22676	9.39248	10.4389	8.77165	8.87822	8.61298	10.6599	10.1077	10.3307	9.99369	10.3209	10.0742
KSLDEVEISKIYGHP	2.61721	7.22472	5.60823	5.93964	6.70602	3.73853	7.47838	7.8072	7.90387	6.87856	8.43582	7.25812	8.45134	5.86453	5.87611	7.10099	6.58441	5.94635	5.95566	5.21688	7.7015	5.59398	6.56608	8.5379	6.08138	7.04482	8.11042	5.87523	7.17572	8.32273	7.90153	8.83279	8.27408	7.48251	8.45385	8.86871	7.28708	8.39374	8.69054	7.99311	7.49198	8.67892	6.09371	9.94976	9.74256	8.71447	8.451	7.98218	10.1149
KSLLTLAAIGITTTT	-2.02865	5.23214	1.78541	2.88317	4.71357	1.63519	7.60144	3.59754	4.37077	6.24528	7.11311	7.6699	3.89992	1.75588	2.1794	6.35627	3.79317	2.89688	3.18369	3.09997	6.85273	3.97346	5.41531	5.40994	4.96584	8.00211	3.78573	3.32528	1.98787	8.72632	6.39141	4.237	6.82394	6.00067	7.89759	6.20637	7.20154	8.20806	6.31807	9.16356	5.20346	7.70472	2.45531	9.89577	8.13528	5.91906	6.02618	4.57275	9.48657
KSMQGANIIILAMII	5.31939	6.16444	8.05934	4.01418	3.99146	2.47251	5.65687	-0.158997	8.44057	8.91172	5.81806	6.56256	4.00413	5.63528	3.90983	7.7095	4.92742	5.19255	4.04738	3.26312	6.56176	4.94377	7.18451	7.46341	5.09475	7.03108	4.88363	6.01638	4.69592	9.46697	7.33335	7.70666	7.42631	5.60507	8.21344	7.76913	9.06009	6.83744	6.211	8.4166	6.27627	7.45495	4.65501	9.88311	9.5807	8.32344	8.31792	6.71334	10.047
KTDEAKMFVVQDDKN	8.96031	7.65914	6.05035	5.56628	5.2565	5.17516	9.43226	7.38892	7.5715	10.9981	5.54949	10.8746	7.03186	7.51198	6.97403	8.46269	6.05596	6.13864	4.59419	7.03346	9.02646	6.86126	6.39535	10.0915	6.52707	10.3267	7.42678	5.9514	7.13958	9.70295	6.8573	7.11518	5.15213	8.74552	8.97111	8.82516	9.56994	9.55802	8.56341	9.32518	4.46361	9.16226	8.78566	10.373	9.79287	9.61943	8.75536	10.1845	10.4772
KTYYQGAERQRALSY	6.64129	2.27778	1.614	10.3972	6.97557	4.49038	6.39637	4.81732	4.47838	6.12893	6.50277	8.1419	5.34253	3.06047	6.31837	4.49593	3.23948	7.2279	5.86418	4.03999	6.12027	5.61999	6.57569	7.05521	5.62379	7.11127	5.64668	3.86945	4.07754	8.4922	5.66746	8.86203	7.70774	8.04821	9.09815	5.74364	6.19216	9.52437	8.44786	9.37065	7.40257	4.77912	3.75373	8.45977	8.49407	9.23111	8.45836	8.16147	5.5646
KVKPDPPRIDANSVT	9.45695	6.7831	3.8428	8.45523	4.69912	6.05027	4.63606	7.06775	4.20373	6.40282	7.55193	9.56989	6.78058	5.65289	6.22348	8.69499	4.96017	6.56503	4.73698	6.00267	5.38547	6.42814	5.04843	7.95421	6.79397	9.1432	7.35842	6.25642	8.97253	7.71633	8.80299	9.04232	9.57815	9.27175	9.20087	8.34239	9.64048	6.27476	9.2038	5.07204	9.39042	9.66683	9.24182	9.63469	9.51545	9.54975	8.23255	10.1574	10.0851
KVWKKNIISKENINL	6.35703	7.9903	1.24454	4.65412	3.10136	2.4823	8.20003	5.90651	8.09015	7.32113	8.70863	6.6496	6.96597	3.66654	4.48072	6.30615	3.61878	4.46499	3.79876	2.58289	7.43755	3.93972	4.67394	7.56276	4.90875	7.44988	6.57765	3.78286	7.49604	8.72278	7.44961	7.42297	5.8418	5.71571	6.26015	7.68414	6.46677	3.91602	5.96845	9.43206	4.60016	6.48905	5.86692	8.21016	8.33794	7.78137	7.33873	6.66303	8.94287
KYKVDYKDKKAIEHL	14.7056	6.83416	4.61463	3.48261	2.45416	2.97687	6.15257	7.55318	3.28696	8.87308	6.76937	6.69511	7.45346	0.278923	5.95889	5.73969	5.25516	5.78762	6.28357	3.51419	5.20368	4.65881	2.47969	7.18804	5.10205	8.58096	8.38981	2.90431	8.46739	4.90749	8.22604	8.40619	8.74875	8.21676	8.28713	8.05814	5.89743	8.56855	8.09172	7.25841	8.23833	4.82591	7.33073	6.1412	8.03661	9.37155	8.71955	7.53219	8.07253
LCAAMILLISISRVY	3.39958	5.66783	5.84291	0.350527	2.0309	-0.26334	4.28715	4.70967	4.36741	5.44425	8.22142	11.1428	7.04824	4.45919	2.41459	7.6411	5.21285	3.77213	4.44753	4.08989	5.52714	3.96694	4.2134	6.47052	5.42342	8.8421	4.48013	4.10723	2.76632	6.56752	4.86291	4.00551	5.38541	3.16548	7.96777	6.53713	5.84064	3.54962	2.68785	7.43756	5.66608	4.51305	3.50826	5.50509	5.81087	4.31935	5.40146	4.07159	7.62924
LDAIVGYKSEDVFKT	4.79633	5.90062	4.34993	6.24654	5.80461	8.05139	8.96138	7.12417	3.70763	9.86051	8.13086	12.4456	4.29956	4.93556	4.62819	4.8163	5.92077	6.49164	6.06876	5.71416	7.24512	6.84158	5.41885	7.90521	5.91539	9.86373	5.26623	4.48213	5.3038	7.53193	5.22413	7.23035	5.62185	5.93754	6.8712	5.38312	6.42859	6.80683	5.37898	4.80893	6.68098	5.97635	4.06406	9.72763	5.80601	7.19256	6.42078	6.21888	8.53529
LDEKKKKLTEDVNSK	6.79713	9.56781	6.06835	8.61026	4.62501	9.63976	9.4283	6.99174	8.67065	10.1229	8.93391	10.8339	9.92781	7.26515	7.9812	8.62753	7.63163	9.82955	6.50039	7.68363	8.13797	8.65174	6.89098	10.0423	8.63141	10.7997	9.646	6.49374	8.9598	9.32681	8.60302	8.81863	9.08237	9.38982	8.83259	8.80947	8.11907	8.92653	9.46524	10.0984	8.21344	8.58397	9.49955	9.72092	10.3201	10.4602	10.2359	10.3118	9.66098
LDVVKQNYNNTDKVT	10.0373	8.61769	8.29886	7.71135	4.71286	7.51175	7.05586	6.10796	5.19027	7.34315	5.9405	13.4703	7.72031	6.07651	6.7281	7.5734	6.65643	8.01156	6.40679	6.94047	6.5675	6.20056	5.93156	8.81778	7.7192	10.7905	6.73551	5.91606	7.65771	9.15482	8.15937	6.41575	6.20496	7.83376	8.72408	8.78264	8.74257	4.4682	6.78038	9.39498	6.80661	8.51397	7.67566	9.33141	5.04517	5.497	4.92805	9.60006	9.73423
LEDVNEIIALYKDND	6.78355	7.03965	9.70712	5.98076	2.63338	7.20965	7.56549	6.58132	7.79458	10.0469	6.1731	10.8977	6.58892	7.56526	5.50608	7.58406	6.89479	5.90043	5.42969	6.55347	8.3848	5.79779	6.75745	8.11447	6.25695	10.3501	6.82714	6.01331	6.37911	8.27713	7.74405	6.50728	5.80934	5.64403	8.03275	8.35168	7.64482	7.63892	5.69776	7.51174	6.32794	2.17475	5.81628	9.60353	7.40581	6.79644	6.56631	8.52166	9.82598
LEFVGLSDKKDQFPD	6.85333	5.27988	6.23622	4.47482	6.16728	9.67427	5.16951	4.57433	4.61566	7.78775	6.51465	9.24971	4.42219	1.4679	5.09729	4.41621	6.81227	6.04699	5.82827	5.37249	5.36903	4.54509	5.2805	7.26389	5.9289	9.67708	5.30507	3.80473	5.86392	6.24339	5.57139	6.82209	6.13751	8.58133	8.57601	7.99706	6.40275	9.91725	8.91188	8.1868	7.38548	4.80729	5.86033	8.08778	7.66203	6.84989	5.88432	9.227	9.73304
LEGISQMMPMIKETP	5.61997	7.02107	3.36474	4.15301	4.16284	8.15178	8.98751	5.32607	5.32463	9.49046	6.5843	11.6559	3.89525	6.31413	6.17949	7.53065	5.82105	5.9299	4.3484	6.69498	7.75389	6.97714	6.22907	9.23815	6.89072	9.78958	4.29748	6.40918	5.17671	9.09139	7.21964	5.26373	6.95043	7.41848	7.89103	7.35877	6.20859	8.08743	6.67418	9.45525	4.17131	3.71601	3.71235	9.26162	6.53688	5.63114	5.70105	8.52512	8.26209
LESIMQLIKYQGDVY	8.08691	8.09864	6.86964	3.09402	4.48077	4.41784	6.54744	6.16192	4.7542	9.65204	4.84384	10.4577	5.87664	2.34633	4.32173	6.95612	4.60013	6.49442	5.34402	5.09183	5.70203	6.06073	4.63273	7.21166	6.03138	8.69597	5.37373	4.32215	5.05815	8.40568	7.08573	5.76519	5.78413	7.44798	6.47435	7.778	2.07944	8.21422	4.06217	9.4008	2.94969	5.73172	5.777	9.04328	8.6331	6.47131	6.64042	9.21521	6.17701
LFIDDGSTDTTIDEM	2.55498	4.20877	5.40912	7.38945	3.60964	0.912608	9.53567	5.12984	6.75479	9.13938	5.18237	8.3667	11.6198	7.80927	5.48426	5.05162	4.73854	6.24151	5.85597	3.48412	8.09747	3.4215	5.47023	7.52561	7.00671	8.50496	9.48173	5.00633	8.18164	6.14932	5.97432	7.51676	7.56502	8.55493	9.50071	9.1638	10.0109	8.26498	9.35753	5.59397	9.24778	9.91763	7.39532	8.20637	8.13669	9.13687	7.90158	9.23111	10.5096
LFLALLTIIFGCVGA	3.12208	6.69784	1.69451	2.26842	0.483541	-0.968887	5.75485	6.38873	4.07461	6.37293	4.73367	7.92184	4.20025	5.01674	0.699793	6.34118	3.99845	2.58338	2.45074	3.18311	5.8671	4.82546	3.60648	8.00282	5.50692	7.73863	4.39379	4.93555	4.5486	9.73715	8.06875	4.39938	7.38132	8.01909	8.98928	8.18833	8.07624	9.07205	7.47034	8.30452	8.54302	9.15569	5.26502	9.34288	6.95852	6.74721	6.06362	6.4659	9.69128
LFSGMFVVGAGGLAD	5.53966	5.3614	5.04805	0.258762	5.55093	4.37827	6.21748	2.81554	5.74596	4.6196	4.75095	5.24737	7.40787	4.44901	0.996283	7.07565	3.98852	3.48853	4.65849	3.13088	6.002	3.50899	5.03268	6.43839	5.97676	8.42102	6.81633	4.82879	2.26176	9.63364	5.4984	6.62274	6.52971	5.13815	8.22521	3.58352	7.92056	7.79811	7.46135	8.6978	8.74932	7.41295	2.8622	10.1915	5.16393	5.64208	4.54606	6.11675	7.37346
LGDPIPHHHNDSEKM	9.57694	3.71949	6.42841	8.71103	5.9037	4.86891	7.42186	1.74445	4.45122	10.8101	5.77861	8.89653	5.70413	6.06615	7.2004	6.53737	5.22739	8.4621	4.86118	7.62777	7.52356	5.73255	5.15054	9.0445	7.69578	8.19552	6.95995	6.20963	8.30467	9.92551	8.78946	9.11492	9.69148	9.02008	9.69027	8.91947	8.42073	8.85843	9.47199	8.88128	9.06306	9.39993	8.63029	10.6438	9.86439	10.4259	10.2086	10.1055	10.437
LGEGGVTGLAIILYY	4.00232	7.02462	5.60863	3.764	6.83751	2.08864	7.14013	5.56938	6.542	7.31557	7.79131	5.96792	5.98852	6.63621	4.07875	6.97	7.27455	4.882	5.89634	4.17601	6.83097	6.35516	7.27073	6.70499	5.64082	7.82043	4.91185	5.90181	5.27146	9.89741	8.24457	7.09191	8.4687	7.36157	8.46937	7.89013	9.48539	8.80639	7.75208	8.46426	8.38455	8.07891	4.36297	9.73412	9.1888	7.12774	7.0955	8.32474	9.48613
LGEKGVGNVTVTVFD	3.88163	7.27118	7.21024	5.79476	6.79653	7.12938	7.86247	4.74262	10.8168	8.13218	7.02217	7.21317	6.54628	6.30139	5.47335	8.40465	7.55962	6.82712	5.49651	5.32005	9.37811	5.94893	8.7085	7.88614	7.8373	8.09222	7.34764	8.02899	6.39843	9.03346	7.9403	7.50522	6.59796	6.5116	6.96499	8.24215	9.8923	5.8386	8.94649	7.74526	8.8006	9.57126	5.90187	9.9714	9.68078	9.5174	9.27201	6.20537	10.3405
LGIIAAVKGAKLLEH	1.79378	5.7656	4.66755	4.65649	4.97777	2.28518	9.16393	4.44793	8.56951	7.00409	7.11287	9.36823	7.23404	6.95699	2.90018	4.30428	4.90412	4.28334	4.42003	4.04355	7.06952	4.19642	5.83325	6.12477	4.73834	8.18377	4.42611	4.15523	1.52606	4.65396	6.98388	5.50207	7.07479	2.70805	3.64021	2.94969	3.62167	3.91002	3.32143	9.67077	5.52066	1.97408	2.14242	7.44195	8.12868	7.63238	8.06614	4.35978	8.23731
LGMSNKAYADEIDKS	5.81198	6.35072	8.70881	6.24634	5.40715	8.84527	8.30638	6.88477	6.05086	8.61467	7.291	10.4074	7.24082	6.3994	6.43297	6.80796	7.09022	5.56067	5.16306	5.96182	7.71122	5.80219	5.4042	7.84013	5.69536	10.0388	6.90965	5.31799	8.26251	8.28755	8.47134	8.45193	8.564	8.64553	8.41733	5.30975	7.36903	8.42363	7.62354	9.25463	8.844	8.34766	7.81826	6.42122	9.47088	8.71035	8.49385	8.90208	9.09348
LGSAYTSQSLPVTVY	2.93905	5.14462	7.3861	5.56378	6.25997	4.11081	7.21759	2.62549	7.14516	6.63118	4.40281	8.37665	6.84035	5.33354	4.44452	6.88615	5.98863	7.10597	6.68134	5.00327	5.54455	6.693	5.94736	6.75524	5.88007	8.75152	5.94124	5.73972	2.45101	8.92532	3.92395	6.44477	5.84673	3.93183	7.27393	4.69957	7.07623	5.71604	7.00552	6.96508	6.30134	8.50409	3.55592	7.61485	5.16278	5.51375	5.42816	3.57515	7.59689
LGVDGFETDVRLTKD	9.17544	7.99067	9.16689	9.90168	6.32431	9.92066	9.11747	5.23184	5.76153	9.25785	5.65306	8.22011	7.56434	5.77413	6.27039	5.68515	7.33847	6.44331	5.14051	6.72329	8.46989	6.38631	6.63879	8.93834	5.65783	8.49491	6.88485	5.37807	8.54524	3.61092	8.09279	8.03883	8.56633	8.70714	9.05329	8.5088	7.19863	9.03137	9.03598	7.61466	8.71381	8.08792	9.24691	6.69701	8.29585	9.27526	8.47286	10.2481	8.93919
LGVFLVLIVPFIKPF	4.26794	0.516775	-0.194648	3.05999	5.31149	1.22371	5.22661	2.07448	6.51146	5.80952	3.77778	6.80921	5.66152	2.49214	0.44579	4.68811	3.25762	2.41136	2.5799	1.87033	4.86698	4.47107	2.97913	5.39207	2.62021	6.95917	2.10638	1.93051	3.27336	8.75561	7.74301	4.58088	5.11139	6.7359	7.31887	6.86901	6.7603	7.7394	5.51946	6.61486	7.55658	3.94739	5.52306	9.17312	7.50849	6.41613	5.48022	6.27427	8.91647
LHENENFANELIDFL	2.50682	6.84165	3.80164	5.57338	5.85393	4.7044	11.4677	7.53152	5.93771	7.84248	3.50507	8.08772	10.251	7.51055	5.46643	7.24762	6.19369	6.77622	6.36461	4.34397	8.77975	5.93399	6.02404	7.98591	7.0903	8.25822	8.43655	5.43291	6.92903	7.78842	7.29777	7.84491	4.32942	7.72537	8.12528	8.05693	9.13306	6.70466	8.8225	6.20254	7.17931	7.25319	5.81282	10.0376	6.67461	8.28351	7.44466	8.94579	10.1682
LHRSALDSGLTLLPG	-1.97097	8.84334	4.50594	6.55294	5.75411	4.35052	6.7578	3.29093	6.58004	5.44186	7.45568	10.523	7.20347	4.96115	2.45188	5.57578	6.88071	5.15357	5.55175	3.21715	6.5738	4.20109	5.9257	5.69808	5.03955	8.76136	6.73687	4.87381	5.36831	8.07689	6.71296	7.69512	5.89688	6.89508	8.88266	6.30828	8.93142	8.51995	8.25442	7.06048	7.47477	8.58769	5.55358	9.37653	6.46892	6.73748	6.61283	8.30169	8.8733
LHVLIKDYLGVMYQY	2.75844	7.49959	4.98328	5.72338	3.9991	7.17296	6.49861	5.76052	1.31265	5.56734	5.00661	7.61939	4.2222	4.01154	2.83961	6.28982	5.79824	5.2423	4.56564	4.54233	5.4779	6.61418	4.62896	7.01369	6.66747	8.18377	3.61027	4.1441	5.20236	3.99636	6.30353	5.65704	6.41853	6.15634	7.18342	7.06595	4.78499	7.28393	3.7612	5.82157	3.63495	6.44127	5.46345	3.63257	8.83889	8.04245	7.81946	8.24911	9.2402
LHVSEFGALEIILAI	-1.12255	8.23424	4.49341	3.92384	5.03599	2.26441	9.96026	4.40017	8.71323	7.03667	7.1231	5.75203	5.43124	6.58157	3.56024	6.91991	5.74054	4.84756	5.01003	3.94054	9.03728	5.66812	7.83631	6.97291	6.50559	7.23807	6.07426	6.47855	3.85015	8.79554	6.91453	4.18965	3.87743	3.90801	7.58177	5.046	6.52003	8.48419	6.6733	7.97567	6.19644	8.16189	3.27978	9.23003	6.64053	5.47697	4.92935	5.68569	9.13027
LIFALFATIPGIVLW	-4.26998	6.17961	3.36474	2.90063	4.4351	1.92063	3.51278	3.68331	3.75566	4.8442	-0.565306	4.43535	2.57561	2.30285	-0.00464797	5.48266	3.61753	1.90028	3.03662	0.876331	4.00861	4.00131	2.47287	5.72799	3.74926	6.35691	3.30388	2.32292	1.90211	8.01533	5.52505	3.54385	5.00863	4.24133	6.43663	3.54674	5.05688	5.63049	5.14866	7.35889	7.11363	7.31449	2.59077	9.65546	7.03902	6.06374	6.05908	5.84572	9.54835
LIGIIGAFTTGDIFN	3.7498	7.42676	6.10875	3.68555	4.74224	3.97821	2.95861	6.74487	5.76462	6.80716	8.80994	9.43985	4.63024	5.06275	2.15584	5.76024	3.75433	4.38724	4.48368	2.51986	4.45613	5.34059	4.74397	6.72369	5.64975	8.69792	4.61806	4.66703	4.69684	7.04821	5.5444	3.93183	3.98713	5.69609	5.16536	4.97949	7.46348	8.53141	5.11379	8.44482	7.6233	6.55051	3.60794	9.61683	8.33404	6.48884	5.71155	8.06322	9.41916
LIIALFTALMRISTS	3.78225	5.30662	1.30378	1.70666	4.02051	1.91136	6.58637	5.69889	3.81383	7.37416	2.61496	7.63691	3.51997	3.57212	1.90736	5.21364	3.87503	2.20633	2.42663	3.46896	6.50864	6.05508	3.76155	7.43047	3.18302	7.93484	3.92123	2.91679	3.80888	7.12004	4.61907	2.60269	6.18022	4.91632	8.1863	6.29286	2.60269	6.10233	4.12875	8.23255	5.65948	3.93574	3.1847	6.99953	6.12746	3.98657	5.4216	6.79222	6.26574
LIKVVTIILMIIAGF	5.6574	6.39741	1.79066	2.99773	5.13653	4.06645	4.82433	4.24307	2.63865	5.97438	5.4114	6.06384	3.8406	2.50616	2.27614	7.12179	3.91983	3.29227	3.31647	3.59387	5.64987	6.00388	5.29161	7.48039	5.20592	6.49301	3.78039	6.00148	5.12812	9.56601	7.19788	4.46014	7.31102	6.82154	8.39236	7.28811	8.68602	7.09887	6.39141	8.65046	5.9509	9.2715	6.62473	8.96743	8.31673	6.82273	6.4408	4.48199	8.92697
LILGVAAATKQNSWV	6.67824	4.36448	6.66652	6.09731	4.99534	7.0251	7.30195	0.743952	7.89602	5.54291	8.14341	8.95487	7.25168	5.75068	3.64394	5.18999	4.49706	4.79706	5.30738	3.60499	6.64349	4.0539	5.18821	6.67622	5.8636	8.69928	6.81811	4.85959	3.78191	8.17752	6.39175	5.63978	7.89793	6.15528	4.45551	5.20236	6.51368	6.82579	6.38536	10.0478	6.87997	2.26176	3.71406	8.59145	6.73953	5.34453	6.10148	7.17167	8.90565
LINILYFIMTIVLSL	6.58309	5.27408	-1.91624	0.448018	1.66948	1.06066	6.27991	1.01278	3.69733	4.81309	5.03591	5.42188	1.86926	2.07305	0.169371	5.63402	3.32439	2.17658	2.70675	1.81648	4.4802	4.29677	2.61694	6.62978	4.09783	5.93739	2.60866	3.1447	3.77046	7.7841	6.84811	3.89182	5.32836	3.67122	9.0884	6.08541	6.66899	7.2546	5.36644	7.3325	6.73054	7.88311	3.78872	7.14355	6.18242	6.19291	5.4246	4.28262	9.10052
LIPFMLILVGAFNKY	5.84557	3.25619	1.12723	0.962878	2.85102	-0.335243	3.89047	1.73168	0.844504	4.52503	4.61119	5.59153	4.89924	1.48283	-0.387854	4.44855	1.826	0.868606	1.82062	0.866445	4.90765	3.22084	1.10396	5.23059	3.55778	6.76572	3.8077	0.592037	3.24649	7.70011	6.77045	3.53515	5.54908	6.02369	7.95795	7.76858	7.44489	7.49987	5.09375	7.45025	6.68823	3.82864	3.84374	8.84171	7.05374	6.19897	6.79082	4.73356	9.01147
LISEPAVLVLDEPTN	2.04081	6.59711	4.99706	5.93533	3.19733	4.46245	7.70692	6.92612	7.00299	7.89457	4.42259	10.924	5.61636	6.61511	4.16628	6.85498	4.79369	5.14728	4.74801	4.38354	8.45876	5.38485	6.3659	8.60491	6.38651	9.65783	6.48628	5.62099	3.7329	6.36148	5.33658	5.60654	4.8331	6.67507	7.4362	7.03931	7.93577	8.04764	7.81988	6.54319	6.23068	7.31695	2.83204	7.06942	6.81916	6.25146	5.18408	3.05871	8.9287
LISVLPFGNTIAQID	3.44147	7.00202	5.13611	4.17608	4.77613	1.39253	6.21752	2.12626	2.12382	7.1592	4.09096	9.99621	5.28209	3.76451	1.80336	6.27921	4.80038	4.28794	4.87651	3.07112	5.24282	3.60697	3.55129	6.60557	5.45599	8.74645	5.48715	3.43833	4.2017	8.84966	6.54247	4.30542	4.492	4.62104	5.75162	7.32291	6.27664	5.94122	4.78832	8.28185	7.54306	5.35186	4.38999	9.70696	8.07848	6.6018	4.74354	6.45584	9.23068
LIVVALVCIIALSAC	-0.0919356	5.30197	2.27825	4.08762	2.09744	2.77055	5.2708	1.44726	6.53605	3.19023	4.0018	3.82742	6.46378	-1.02564	1.79461	5.98484	3.19888	2.90935	1.67372	3.38181	7.73411	3.33917	6.64787	6.16527	5.06518	6.85969	5.19438	7.53707	4.24992	9.34025	6.73376	4.445	7.96537	5.94332	9.03133	7.66228	5.78136	8.02578	6.76273	7.70296	7.06834	9.24367	4.49513	9.81213	6.61835	6.14337	7.12201	7.60533	9.44231
LIWFIVGIILYLSYG	1.12765	2.40715	-0.146947	0.166799	3.33607	-3.53752	5.31683	5.10091	1.43352	5.5988	-0.692463	8.717	2.67522	2.34548	-1.02545	3.89788	2.31765	0.452984	1.16755	-0.0903861	4.31762	2.91133	2.79335	4.65902	2.18969	5.60366	1.97334	1.48263	4.68951	8.74493	7.24122	5.85736	6.54377	7.03042	7.46623	7.55935	8.1076	8.69366	5.23697	8.2001	7.8009	8.02244	4.69437	8.80698	7.41934	6.79547	7.13683	7.16713	8.49558
LIYLVRFLFGVGEAP	-0.690795	6.07378	1.76017	0.970537	-0.969849	1.60551	4.5647	0.332527	0.671704	6.47939	5.68035	7.57926	0.516469	4.12242	1.46894	8.07932	3.23482	2.11034	1.85096	3.60916	4.22223	3.27459	1.88113	7.11009	5.92874	7.65559	3.01581	2.78343	3.68888	9.25812	6.01957	5.09804	5.93384	7.22483	8.12468	6.5903	5.72554	8.17216	6.12052	8.3493	6.93245	7.38938	4.82238	6.98558	6.32188	6.40434	6.42705	6.99661	8.8403
LKEDRMLLKVDKNTH	4.87316	6.56555	2.4105	4.09027	3.85907	2.16427	7.28581	5.10437	4.99572	8.96781	3.85663	9.23778	7.48525	4.63996	5.87827	7.74734	4.31054	5.86408	3.97748	4.72972	7.52551	6.08729	4.57766	8.57605	5.63992	9.77401	6.88914	3.86304	7.06877	5.69306	5.33994	5.95765	6.30408	8.4027	7.27773	9.0208	3.81771	8.347	7.11469	8.55839	4.91118	6.66479	7.67577	3.7495	5.75416	7.11682	6.27169	9.38086	8.87546
LKELLSPTLAKFIVT	1.96429	5.19349	0.718713	2.73477	4.10393	2.07306	6.37848	6.83948	4.29044	4.40416	1.43499	7.85414	4.35518	1.79833	2.22915	4.94587	2.94392	4.35841	4.14243	1.85348	5.24356	6.16373	4.63242	5.32587	4.25867	8.07669	3.48347	2.78555	2.92852	6.75716	6.03596	6.06332	5.19407	3.01062	6.7372	3.79549	6.0947	7.99786	6.0066	7.92826	5.14633	3.83514	3.38235	8.71079	5.94558	5.52545	5.84409	2.33505	7.72435
LKKIHRQNKHVPLVK	7.84186	8.61292	4.5003	6.55136	4.07304	3.41334	6.86658	7.04903	8.4453	7.83919	7.56744	6.51452	7.3717	4.85676	6.06973	7.6869	6.78766	8.29599	6.80701	5.93687	6.70071	7.42067	6.45166	8.36065	7.85712	7.4795	6.93918	5.53596	5.80423	8.83221	8.45052	8.63542	8.92869	5.29632	7.56491	7.52591	5.33078	5.588	5.6458	8.19746	5.42803	7.04986	6.8909	8.91842	9.93418	9.75987	9.4593	8.45068	7.87236
LKLIGKQMVTSLSLV	2.19162	6.48657	2.68618	5.6119	5.23974	3.11941	3.88999	3.61046	8.7875	4.23485	5.11891	8.01985	5.5573	3.92182	3.58143	6.44031	4.96966	6.15479	4.34239	4.21949	6.42812	5.07491	6.03574	6.44827	6.53898	7.84019	5.67239	6.32627	3.61899	7.96158	5.05178	4.60317	5.86136	1.19392	5.07642	5.61532	4.69684	6.47126	4.33073	8.95782	1.90211	6.18744	3.95719	7.03102	3.6517	4.42365	4.48571	4.05993	7.90861
LKLQHTAFYDEQPFK	6.34566	7.51391	3.35869	6.90167	4.63265	4.96488	8.2172	6.5151	7.12905	8.40639	7.56974	8.47582	5.98678	3.21521	5.85874	6.92367	4.99088	6.24766	5.16535	4.67781	6.38397	6.78275	5.46703	8.46849	6.78321	8.54197	5.49039	3.78603	7.77993	9.11358	6.51234	6.81663	6.69753	6.44158	8.61707	6.44715	8.81134	6.82752	5.47855	6.68386	7.66416	3.92197	6.91189	8.05565	5.94827	6.84135	6.34732	8.74292	9.17268
LKLQMDEELKTARTN	1.3593	7.65336	3.03877	8.24013	4.31004	5.78724	10.3334	5.22641	5.09823	8.09515	9.23322	9.96766	5.83244	6.438	6.05243	7.01219	5.23509	7.70563	5.65008	6.38982	7.48251	4.52545	5.40982	8.46582	7.92078	9.14614	7.00768	4.4365	7.37969	3.03495	7.31122	8.15502	8.40452	8.98607	9.09242	6.72167	8.54799	7.51191	8.88633	6.15592	6.2291	8.40774	6.80121	4.3019	5.16135	6.95852	6.72352	9.56706	9.63307
LKTYAFIGLLSHDGV	-2.04598	6.59073	1.58695	2.44685	0.983441	2.23995	10.8002	5.27624	3.32342	6.73165	5.02713	8.73597	4.51719	6.00004	2.76211	6.4448	2.70557	3.51198	1.88753	3.62492	9.57747	4.30171	4.50415	6.76635	6.03345	8.60135	4.67243	3.67219	1.82455	9.65171	3.92197	4.6386	2.64617	6.15231	8.03158	6.58313	4.64631	8.9479	6.45928	8.87705	5.83948	4.88734	2.24284	9.4685	6.27212	4.92957	4.61562	6.04773	7.02009
LLFPLVITFLLHRFK	6.29999	0.392223	2.73397	0.515091	2.76486	-2.01988	4.71189	1.36636	0.994248	7.63079	1.83123	9.97955	2.39088	-1.30051	1.10174	4.82967	2.98826	1.3696	1.90222	1.73068	4.74175	4.06184	1.02288	7.46275	3.54407	7.93181	2.59404	-0.404166	5.35186	6.71417	5.90998	4.88583	6.89508	6.01176	7.05298	8.19988	3.79997	8.76308	3.82647	7.91066	6.2102	4.31482	5.96106	5.03305	7.39965	6.81874	6.48115	6.95225	8.92047
LLLIVFMGCYATLVT	5.77027	3.08195	4.83186	1.78252	4.37256	1.40702	7.56258	2.28146	7.82393	6.51694	3.22482	4.11326	6.23324	1.27788	0.50168	5.32212	3.71632	3.37328	3.77604	3.01489	8.24057	2.78457	4.95815	7.05041	5.86681	5.25129	6.36229	4.11431	1.70475	9.43329	6.32364	2.76632	6.49345	3.78872	8.48879	5.20236	7.73661	7.17518	3.52046	6.60543	8.48583	4.77491	3.34639	8.9631	8.61482	7.923	7.22383	5.40784	9.68706
LLLVIGFLVFIGTYM	4.69802	5.15978	5.53444	1.1113	4.33297	2.0569	5.38769	1.45695	1.96901	5.92684	3.74062	8.31951	3.81861	5.17484	0.39978	6.45969	3.97858	2.83451	3.05239	2.7648	4.94003	3.9282	3.44767	7.28934	4.1942	7.25334	3.55786	4.05314	4.02177	9.69433	7.20437	4.35028	5.97305	6.08587	8.57979	8.43707	8.35373	9.04721	5.28371	7.8311	8.63906	7.35545	4.48706	9.65676	8.84917	8.40989	7.70552	6.15787	9.66639
LLQPTMRKITGNDQV	2.61821	6.97483	1.56512	4.19914	3.5688	6.50144	7.00329	3.64194	5.06067	9.34682	4.92258	10.5564	6.25275	5.25844	4.91967	7.6414	4.61244	5.60094	3.35647	5.69721	6.87808	4.76153	3.08758	8.71393	6.82198	9.16548	6.79712	4.85505	6.56864	9.38571	7.17702	7.82232	7.97783	5.55606	7.74777	8.20928	4.62104	7.57379	8.42337	9.91651	6.92501	8.56823	5.8375	9.79688	7.60144	8.29163	7.67057	7.8386	9.76907
LLQPVIMSIGGLMFI	3.02796	3.21806	1.95232	1.78472	2.54547	1.05331	7.16511	1.51406	3.72048	5.20817	7.2337	6.18238	3.76966	0.479295	0.786978	5.63874	2.17916	2.17298	2.55602	0.347426	6.63309	2.93985	3.15758	5.51322	4.46364	5.98464	4.26036	2.58876	3.24259	5.69171	5.8955	5.78383	6.48127	4.24563	7.80233	5.89302	7.82576	6.18146	5.37944	6.93974	4.86368	6.68299	3.70278	6.70934	7.51065	5.62586	6.88495	3.95719	8.35157
LLSNGYSSSVSAPGN	4.82027	7.09891	4.16717	5.9507	5.21471	4.28141	6.2573	4.87748	5.486	7.47974	6.00343	10.8541	9.24032	0.870146	4.35134	7.2664	5.23078	5.90566	5.30475	4.84551	7.34145	5.24328	6.35083	7.63117	7.04582	9.75451	8.15991	5.73242	5.69877	9.19204	4.37576	5.89715	3.33577	4.15888	7.90592	3.97029	8.00577	7.4098	6.58948	9.25854	8.91061	7.15477	4.41932	9.06027	4.99647	5.92492	5.12319	4.70257	5.83674
LLYNNTINTNISIIG	8.12825	6.31595	4.36337	3.79161	3.81686	1.09633	6.52719	1.2485	4.84494	6.09792	5.47335	8.72737	5.53766	3.62548	3.14547	6.79117	4.45785	4.03658	4.32742	2.33368	6.19568	2.70883	4.58768	7.33202	5.86051	7.47399	5.45308	4.60803	3.58906	7.19968	4.90008	3.77963	4.43201	1.56862	6.35071	6.18888	7.96794	2.85647	7.62881	7.67879	7.93848	8.37805	3.70106	7.25033	6.50139	6.39838	6.44318	4.20901	7.78018
LNDKIVFLGTGIKST	3.81432	6.40974	4.63908	2.95043	3.67627	2.89599	6.39187	4.23961	2.03299	5.85005	3.78963	10.8368	5.74284	5.3284	2.41882	6.58981	4.36276	4.3714	3.74864	3.40901	6.52567	4.59822	3.33626	6.79802	5.14296	9.62972	6.42382	3.21237	4.22098	9.13027	6.51885	5.88832	6.17794	4.95934	8.04453	7.05445	6.45755	7.16154	4.23989	9.34319	7.02171	4.07754	4.26886	9.24312	6.50204	7.02982	7.15177	6.52812	8.52166
LNGDITFGANLQIGY	4.17153	6.60089	3.33477	6.55747	7.10482	3.54729	10.0357	6.43289	6.92704	8.21689	8.99888	7.62511	8.27624	7.14824	3.70726	7.06719	4.79826	6.13515	5.71255	4.60701	8.06106	5.82204	6.49665	8.09245	7.08554	8.40237	6.47638	5.68036	4.69226	7.74846	5.97863	5.64332	6.94909	4.67283	6.72251	4.8752	6.91721	3.05871	5.73269	6.14268	7.418	8.53263	3.85397	7.5653	5.58916	6.05183	5.46747	4.99254	8.96635
LNNIIMNSTSSIDGN	0.724833	5.15045	4.52571	4.90228	4.62766	3.57408	8.05393	4.22048	4.86039	4.75924	6.33309	11.5093	7.44075	5.88411	3.22498	6.18414	4.96172	5.7664	4.9289	4.72777	6.94546	4.92953	4.84687	6.29173	6.42216	9.08618	6.45831	3.90451	3.66356	4.49758	4.05872	4.15732	4.3451	3.98713	5.6069	3.86703	7.15664	0.993252	5.86477	4.51415	5.44803	8.53381	3.37348	8.04223	6.15547	5.76629	5.40101	5.85696	8.81715
LNNLQFISVLTCYTV	-3.53164	4.6626	1.70095	4.68854	4.16645	2.23366	11.2172	3.21642	6.278	6.86027	3.98784	6.09144	5.42524	4.45071	2.18744	6.27221	4.97707	4.44412	3.82809	3.99823	10.0434	4.69589	5.35454	6.49093	5.95388	7.83262	5.39813	4.21815	4.15888	9.22364	6.77787	3.44362	5.44544	3.35341	6.62446	7.16333	4.98703	8.06743	4.22098	4.47278	3.97029	7.22701	4.09618	10.0609	7.03566	6.89652	6.46611	5.87546	8.79183
LNNQAYWFITINSKE	0.162936	7.91492	5.90009	3.33287	2.31594	5.66806	5.02507	2.9367	2.7163	9.3667	5.1833	12.1813	7.29102	4.66382	4.47446	8.54058	7.04707	5.16071	3.0447	6.9301	6.3309	6.18941	4.09646	9.61267	6.5268	9.53975	5.73028	5.81484	5.8922	9.79513	4.60217	5.46679	3.6763	5.51665	6.87161	6.9837	5.95428	7.96579	5.99645	7.48274	7.59684	3.03495	4.61621	10.0145	5.75124	6.87305	5.49298	8.13031	9.86612
LNQGNSKGILIGLCA	2.43523	11.4037	6.46394	9.56466	5.63115	4.94595	8.77725	4.77068	10.1362	7.72087	5.2997	7.71016	7.16844	5.99106	5.17396	8.6564	7.68355	7.39222	7.14625	5.579	8.64337	5.14714	8.75969	7.44493	8.30155	8.01311	7.49767	8.30906	6.12227	10.2673	8.56823	9.50573	8.41607	6.02296	8.80353	7.78501	7.83964	7.08154	7.80641	9.87601	8.77705	7.99369	5.30852	9.78703	9.41083	9.21856	9.1531	4.74319	9.66509
LNQPQRDALRNQINQ	6.46375	8.85692	4.31947	10.3814	5.03156	8.80496	10.5976	8.62566	10.3215	11.1324	6.67839	7.75384	7.46622	5.63766	6.97498	7.77545	6.75133	8.39364	5.50423	7.40894	10.0438	7.93397	7.53715	9.74258	8.41137	8.55778	8.44972	6.61683	7.92895	9.12758	8.65689	8.97032	7.98769	9.54814	9.32156	8.70917	8.58158	9.07462	9.08284	9.79892	6.16353	8.54987	7.91315	9.70361	9.50777	8.72356	7.85559	10.058	10.0061
LNSINFTDADQAKKD	3.60917	5.71454	4.94346	5.50008	4.41699	8.09519	6.21412	6.60176	6.76541	8.18925	6.10315	12.0582	5.31543	4.7544	5.42841	6.26961	6.28361	6.42689	5.43173	6.61696	7.78746	5.94113	5.12723	7.72315	6.11118	10.7109	6.97825	4.07586	7.04952	7.77637	6.86453	6.66339	7.77817	7.95152	5.99346	7.35141	7.83605	8.37821	8.86016	9.30193	6.12359	4.02535	6.58525	9.9516	9.03441	9.27255	8.89992	10.2604	10.1391
LNVARMDAEGLSVNK	4.68719	8.73835	7.69609	7.68463	7.30063	5.13535	7.81852	2.52933	7.611	6.34023	7.70548	7.23728	7.82047	6.93007	5.06043	7.36953	7.50222	7.27645	7.07522	6.5602	7.65344	5.51308	6.92617	8.50658	8.09316	8.531	7.97444	6.11487	2.93916	8.55466	7.27573	8.14297	7.58498	7.81205	8.95966	6.13253	9.22408	6.76007	8.17394	7.02847	6.78672	7.79309	3.03879	9.2191	9.35824	8.00545	8.34627	7.34825	10.0655
LPDTYKTTPELSFAV	3.51819	7.46162	2.59184	5.63181	6.6654	1.08683	6.53889	6.35824	6.26988	9.68696	7.68645	6.88302	4.15877	4.49682	4.23277	7.13603	4.16822	6.43327	4.91941	3.64681	6.29523	5.35183	5.60406	7.58791	6.50265	8.34373	5.49925	5.36095	5.45916	7.99494	6.10702	6.99595	6.08313	3.71113	9.05039	6.34036	7.1142	8.33945	9.03903	4.56643	8.94817	7.25658	4.62114	9.11491	6.49836	8.07458	6.61608	4.75505	7.89974
LPGTYDLSPISKDET	6.77543	5.37916	3.96914	3.18196	1.42782	2.15268	10.2144	3.80587	2.31776	6.14026	4.49655	12.0861	6.95818	3.86151	4.93369	6.61161	3.33832	4.52383	4.04073	4.33931	7.78103	5.66728	3.6595	7.87751	5.68427	10.2087	5.97437	3.50849	6.81914	8.82114	7.09407	6.78706	5.19129	8.84029	9.27984	8.00637	6.87781	9.77849	9.14732	7.50103	7.93405	7.78904	8.19631	9.11555	7.79792	8.82558	5.79648	9.85162	10.1127
LPIGLDYEGVTLQKI	4.21343	4.69504	5.18104	4.10012	3.30111	4.40993	6.79953	3.67676	1.53087	7.00274	9.68775	9.37201	4.64649	5.02764	3.4904	5.12708	4.33669	4.2851	4.29915	3.76185	6.0072	5.2761	3.39654	7.07521	4.1477	8.96896	5.19573	3.67198	5.39317	4.10923	7.01661	7.28021	7.04272	5.67607	8.19268	7.92574	7.95441	8.33212	7.20013	7.74544	5.35847	8.04965	4.64333	6.37101	9.06589	9.15721	8.15422	7.2816	9.54586
LPYLWVLVVLVFLEG	5.86775	2.93496	1.33567	-0.853128	3.07956	-3.79008	7.29092	1.88799	4.54551	6.20649	0.665846	4.74366	2.33976	4.56985	-1.27965	3.88141	2.41588	0.409223	1.67037	-0.612257	6.54471	2.94853	2.71878	4.58121	2.45904	5.3879	2.79358	1.61425	5.14166	9.56566	8.62161	4.39321	6.866	8.05991	8.84916	8.17259	8.203	9.52259	7.80012	8.47662	6.25094	9.14299	5.00569	8.84528	8.21167	8.00685	5.69716	5.57913	9.33736
LQGFNVEMNQLSWQI	3.00456	4.77894	6.32198	8.33467	4.76808	5.15559	6.82203	4.06016	5.93315	10.3165	7.0726	6.04926	3.28413	5.91817	4.73804	5.15626	4.91103	7.01999	5.52847	4.39916	7.16051	4.98944	6.3824	7.86842	6.54739	7.80003	5.4241	5.32841	1.98787	6.22297	5.17162	5.66122	4.46245	6.56428	8.30402	8.0049	5.05178	6.87068	7.47817	4.62006	4.02892	6.13253	2.52733	5.79518	3.08374	3.89955	3.05683	5.25463	6.44783
LRCDPDVILIGEIRD	4.10131	7.61528	4.05011	4.17923	2.87135	4.11327	11.5439	8.59128	4.94424	9.78515	8.10369	8.15598	5.44013	6.42095	4.69559	7.91206	6.5123	5.13364	3.9143	5.59643	9.90326	7.32382	6.81777	10.0203	7.48555	9.92234	5.92197	6.23658	6.84097	6.12162	7.37501	6.95597	7.27448	7.7961	9.00161	8.53807	8.63361	5.94201	7.00125	4.10429	7.81863	8.0594	6.56858	7.88221	9.28716	8.03618	7.55372	9.09056	10.2581
LRKVDWVLVATIAVL	-1.76586	6.74874	2.56948	2.63213	4.35969	0.645328	7.46882	1.85318	5.19724	4.73953	0.6885	6.5278	5.87306	5.1955	2.1046	7.30849	4.76364	3.80918	4.5505	2.59131	7.83791	4.53046	5.3907	6.08236	5.94288	7.221	5.24422	4.76011	2.55723	7.38827	6.23969	4.90453	5.42009	3.22684	7.01786	4.65776	6.50638	4.90231	5.46214	7.59136	6.11213	6.45583	3.15657	7.74079	5.96461	5.35753	4.74415	3.00568	9.26162
LRSPEKFTLAVGLFN	1.41153	9.6934	6.3394	4.93251	6.52727	1.68928	7.42657	5.97803	6.16258	5.36745	8.76279	7.75056	5.37357	4.12989	3.61998	8.79838	6.13402	6.16825	5.56545	4.56646	7.25643	5.69339	6.12627	6.94705	7.87664	8.7589	5.75172	5.61479	4.88204	9.79756	6.39359	5.68256	5.89192	3.79997	8.81018	6.66339	7.64573	7.97102	7.28523	8.42446	7.72674	6.9409	3.12457	9.40379	3.81463	4.5312	4.21065	4.64102	7.24828
LSAARTKIQEIDRVL	11.3166	6.95531	6.60048	7.13618	5.03582	4.83873	7.66831	4.8985	6.88171	8.70354	9.04998	9.49095	10.9923	3.68692	7.42409	7.66755	5.82634	8.38579	6.73274	5.92172	6.93673	6.45127	6.13873	8.83067	7.5959	9.21416	7.41314	6.15491	7.53881	7.87192	8.06215	8.92136	7.97064	6.14032	7.45928	8.62707	7.9474	8.56406	8.79815	9.04589	5.05752	8.02106	6.49078	10.021	8.09655	8.41941	7.91012	7.71126	9.59152
LSEYSSRTVVLSKGQ	5.73367	8.61112	4.70288	8.27671	5.6606	8.36755	6.46887	5.05917	8.50497	10.1428	6.84197	11.5701	7.02764	6.90964	5.76851	8.77383	6.38375	8.42982	5.38445	7.75249	7.51735	6.39086	7.46816	8.77326	8.54216	9.57395	7.24242	6.904	5.18459	9.25837	5.78659	7.77968	6.86391	4.98839	7.4961	5.97762	5.91997	8.2352	6.94332	8.99964	7.872	7.3002	4.41025	9.49598	5.43411	7.53576	5.10042	4.07329	5.4745
LSFNQVIKLNDVKRR	5.30098	6.07538	5.7789	4.27636	2.15638	8.12371	7.16069	9.88774	3.69227	10.5902	3.99304	11.6261	4.84938	3.16288	5.36423	6.48362	6.082	4.74193	3.99061	6.02825	7.65997	5.61133	3.55705	9.00404	5.53823	9.67201	5.3425	2.45497	4.99179	4.50756	5.57822	5.20456	3.86493	5.92158	6.85509	6.87016	4.56331	2.57261	5.53576	7.9257	5.26217	3.23868	5.24228	6.30728	7.55956	6.22863	4.38378	7.15079	8.33967
LSKIAQVLQSDAKKA	5.24444	4.84678	9.1483	8.82899	4.21944	5.08266	6.16739	1.27336	3.53801	6.47586	4.82593	11.3908	3.72121	3.06472	4.78232	5.69497	4.886	4.99685	4.50595	4.70045	6.93756	3.99818	4.46	6.70961	5.92863	9.87057	4.81726	3.69923	4.27805	7.25947	6.519	4.94021	4.37324	6.63398	4.88432	5.71867	5.62762	7.86469	7.95669	9.99245	3.30322	5.49471	5.03279	8.59123	7.63097	8.09168	7.56703	8.20399	8.5433
LSNTKLYPGQVWTIA	7.00772	5.37211	3.85084	2.09101	3.27165	2.25451	6.6297	8.13536	3.04918	3.91617	7.07447	7.87464	7.56976	4.84255	3.48843	6.81498	5.92704	4.48637	4.4763	2.72998	6.71828	5.00453	4.06894	6.47848	4.34739	8.42184	5.86001	4.33224	4.05872	9.76481	7.59262	7.32442	8.00273	5.44846	8.28889	5.54009	7.89227	7.12133	5.20675	8.27817	7.6273	8.31554	5.91204	10.412	8.88563	8.95034	8.98669	7.97396	8.28308
LSQADIVSANPIPIY	0.773467	5.99611	4.05231	5.55312	6.50144	3.18806	9.05468	6.975	5.13433	5.77874	6.44938	7.28798	7.95629	4.673	3.9964	6.4654	5.58332	5.33547	5.87423	4.10658	7.62495	5.59122	6.04191	6.78258	5.49452	8.1727	6.39529	4.39465	3.56388	6.23048	6.08176	7.0764	6.12796	2.29253	6.16057	3.56105	8.13209	0.875469	6.12992	5.74428	6.49133	6.012	3.51898	7.53067	7.32531	5.57674	6.28672	3.09693	7.18076
LSRPIAIIFWIIAEL	5.68368	3.9193	7.76131	2.7205	6.6655	2.75279	7.64922	7.76727	5.0486	7.0831	2.97219	5.26583	2.3357	3.7309	2.72893	6.34478	4.47869	3.42941	2.77667	3.63798	6.29445	5.83522	4.28355	7.39374	4.70556	5.81658	3.20925	4.68299	5.31714	9.63486	7.76849	4.23555	7.63002	7.10077	8.00976	6.66988	8.44172	8.51453	6.17836	7.78447	7.01858	9.09762	6.16165	9.97378	9.05313	7.75248	7.76048	7.27208	9.86374
LSTFELNAQLLTKLP	0.287109	6.47263	6.10382	5.83348	5.06751	3.03819	4.79655	1.83602	3.76857	6.88443	5.96083	7.51168	4.65535	2.53786	3.55423	6.3501	4.93697	5.64439	5.2803	4.02192	5.39289	4.55804	4.74437	5.94913	5.70857	7.7394	5.35613	2.98886	2.93386	7.39006	6.219	6.64418	6.9986	6.04926	8.02499	6.39893	4.48639	6.90475	6.57772	6.49375	4.38078	6.40125	3.29398	9.43744	7.62427	7.6234	6.44794	7.13207	9.31442
LSVKLRLLILALIDS	5.71266	5.35138	5.25533	4.15148	0.702587	3.83943	6.24989	4.03145	3.72688	2.55961	1.93291	7.38541	3.14336	6.21692	1.66687	6.41622	4.71714	2.55502	2.22882	2.51869	6.54592	5.0155	3.4067	6.93612	3.87249	7.43303	3.88252	3.61895	4.23844	8.57459	6.14697	3.83298	4.29456	6.21701	7.81476	6.27023	5.53694	9.13398	4.91045	8.52675	3.00568	8.38979	3.54501	5.28015	7.10914	5.37319	4.8032	6.41493	7.58358
LTAEKVKSSLENSMK	8.09447	7.63269	6.81277	8.45234	8.74313	6.82164	8.23476	8.53779	8.19279	8.27577	4.50241	10.5465	9.16008	5.57063	6.55162	8.13684	7.25588	7.87142	6.94732	5.87965	8.58138	6.93409	7.09852	8.77943	7.21692	9.84592	8.4542	6.09693	6.99402	7.45622	6.5966	8.5395	6.25517	7.5045	7.56034	6.96847	8.47249	7.5976	8.95812	9.98802	7.43732	7.41704	6.16445	8.12847	7.98078	8.74054	7.97039	5.1594	8.77473
LTFIFIGIHLWQTRL	2.0483	0.910208	2.46614	0.73764	5.14667	1.445	5.10555	6.35218	1.54258	5.84182	4.33909	8.2822	1.6392	3.20833	1.69512	3.53242	3.70887	2.51085	3.16751	2.29576	5.5186	4.25186	3.09418	6.55636	3.51147	5.88752	2.42328	1.59407	3.65584	9.12772	6.11501	4.80566	5.36176	4.0656	7.49964	6.92668	5.93463	7.99183	4.02177	7.08431	5.49881	4.65681	4.50214	8.16817	8.76976	7.69622	7.38418	8.24023	9.50247
LTILTILTSLGFAEN	-1.94457	4.82145	3.01527	-0.0159294	0.944868	2.30698	7.91547	7.26322	2.52997	5.3497	4.01673	8.22069	4.76662	5.30459	1.27457	4.97059	4.62399	2.19067	2.71441	3.02162	6.27405	4.46873	3.07974	6.01441	3.96076	7.93521	4.68515	2.91885	2.61007	7.53487	5.00193	1.91692	4.97811	4.79496	8.14253	5.32057	4.26549	8.31877	4.00915	9.43944	5.61094	6.16689	3.53106	7.99019	4.3594	3.51661	4.43343	3.73862	7.97288
LTTVKLKSNTLNVTL	7.32258	7.60809	4.5309	5.01247	5.47908	1.43267	4.9285	6.33986	4.71615	6.30822	7.74406	8.05873	6.29973	3.62145	4.43085	6.50572	5.76304	6.19719	6.00776	4.3699	5.65166	4.9794	5.1608	7.37905	6.36688	8.33447	5.80428	5.24939	2.06686	8.69641	4.62301	4.62399	6.18662	3.16125	5.22144	7.97415	6.73898	3.13983	4.71133	8.77216	6.0742	5.3048	3.81242	8.15076	5.13592	5.60496	5.84722	3.45821	8.1949
LVEETGKALIIVYFV	11.5643	7.38371	8.34524	6.25918	4.47711	-0.185113	7.14965	0.613109	9.4053	8.40747	7.47446	7.47184	6.08795	7.46835	3.83443	7.70085	6.56867	6.01255	5.35631	3.01243	7.33949	5.21529	7.23001	7.0062	5.89816	7.77469	6.15683	6.52955	5.16992	8.67766	8.19553	8.20849	7.48268	5.65284	8.44025	7.06228	8.82388	7.18349	7.03439	7.85566	7.96783	8.06275	4.1984	9.36095	8.67854	9.46168	9.31486	5.06386	9.7418
LVIITIAFDIETMRK	3.17221	5.69447	5.94286	2.75151	2.85044	4.57494	4.48774	4.29611	4.47405	8.53989	3.59828	9.22115	4.04122	2.26433	3.28932	4.49338	5.39613	2.90691	3.5163	3.24313	5.95096	4.83429	3.75528	7.60204	3.83791	8.05543	4.15556	2.57828	4.92217	5.24175	4.50314	4.46935	4.33598	6.81168	7.27254	7.2008	8.12764	7.23957	6.45189	7.5265	5.59322	6.21681	6.81289	4.13948	8.69131	6.70448	5.65193	4.97016	9.9014
LVMVYSASMVPATKG	-4.45357	6.6313	4.74608	3.44526	3.25043	5.04898	6.6348	4.80449	5.86552	4.32748	5.07368	9.03293	3.82708	4.91632	2.52444	5.49115	4.28801	3.64151	4.00178	3.86455	6.55647	3.89379	5.15062	6.3601	5.27174	8.62289	4.39293	4.38004	1.98787	8.23883	4.0483	3.07269	4.50976	4.00186	5.76644	3.97029	6.18229	5.64756	2.7213	6.89264	6.19909	5.30827	2.72327	8.41205	4.20708	3.13245	4.85818	3.22803	7.23757
LVPFISYFFHDGNMH	4.85927	6.60097	1.34025	5.05129	2.62949	5.45849	5.60786	3.78847	3.74149	6.84567	4.87122	10.1266	5.02803	3.10861	3.48411	7.12155	3.61877	5.51331	2.30387	5.13102	5.8346	6.31483	4.07373	8.76481	5.98318	7.78273	4.38238	4.70962	5.47395	9.07567	4.78916	4.45435	5.01463	4.7766	7.90408	7.08858	6.19359	9.19786	3.91602	7.88646	5.27351	5.95584	5.09406	9.64583	8.11505	7.13391	7.60068	5.4286	9.90291
LVRTAEGWRIDNLKR	12.1273	5.98125	5.36925	7.82748	5.90187	6.59415	4.9392	4.67028	7.45951	9.63573	9.88901	9.71313	5.85559	3.62594	6.92769	6.26981	7.25315	7.08563	5.40074	6.6689	5.48816	7.47552	6.04248	9.62362	6.67212	9.05438	6.28029	5.8583	5.07267	9.47964	7.75709	9.27689	8.97795	4.85515	8.01493	5.49306	8.28438	5.33706	5.77703	7.39006	7.40367	5.10655	3.59264	10.0251	8.96202	9.15808	9.23923	5.04194	9.25794
LVSGEMIGAQSGLGF	6.44856	8.84955	4.37619	4.89744	6.07868	6.42531	9.12934	5.90142	7.51889	7.9223	9.16342	7.97559	10.7686	8.33391	4.1054	7.87144	5.0132	5.6355	5.93463	5.22246	8.34464	4.85681	6.92217	7.47149	6.81259	8.28969	7.7677	6.76925	4.72117	9.72493	7.99271	7.69957	8.71928	6.84097	8.06291	6.81509	8.77059	8.70128	7.10357	8.78435	5.30926	7.70423	4.25462	9.60666	8.6489	7.95643	7.67826	7.09518	7.30508
LVVSYYGDKDYGEHA	11.9733	9.1153	6.90835	4.48053	3.70383	6.75849	8.69698	5.09506	3.59073	9.68844	6.8011	11.0373	8.12618	4.33353	5.12516	5.82352	5.43745	4.83885	4.85135	4.61451	6.69299	4.27542	3.70053	7.95181	5.48308	8.95926	5.74024	3.95696	8.29839	8.57595	6.38823	7.38007	5.60064	9.40975	8.97901	8.44939	8.94049	9.10122	5.44242	6.80782	8.80714	7.73246	8.67292	9.12681	8.63548	8.90024	7.17839	10.1847	10.4264
LYIGEVTKVQNDQYG	6.1176	7.67152	7.46223	5.62298	5.19382	6.20723	6.57325	3.84472	3.26129	8.11059	7.35549	9.79625	6.91771	3.60857	5.52036	6.43468	5.47389	5.26591	5.68317	5.45639	7.7694	4.72221	4.92969	8.35055	6.23557	10.033	7.52942	4.65653	6.00067	8.90593	6.00364	7.37199	7.36391	7.61982	5.69407	7.41644	6.37127	7.51986	9.06136	8.51228	7.24551	7.06416	6.41375	9.29711	7.77661	8.66437	7.51996	8.59696	9.38832
LYPLLWTFGISLNPG	3.48968	2.99275	0.734366	1.36869	0.105635	-1.10266	3.83249	3.35831	0.66361	4.69984	5.19335	7.47893	4.22538	-0.921888	-0.424112	4.55312	2.76171	1.61865	1.65118	0.698316	3.98006	3.96535	0.983038	5.28936	2.30677	8.33466	3.67215	1.14013	3.76584	9.12892	5.84064	2.82138	5.40268	6.07143	6.90836	5.99894	7.10332	7.07817	4.02714	8.26732	6.96593	7.60674	2.88592	7.84845	6.54423	6.18816	5.95088	4.22303	8.95304
MAGDGLEEPPVEPGM	8.33065	8.8012	7.95246	11.1411	5.9377	7.29596	2.85331	3.86973	5.98143	7.04097	9.8198	9.02602	7.9496	8.21222	7.13731	8.69739	7.81238	8.7901	5.96262	8.04763	7.72429	6.70388	8.17398	8.71066	9.42913	8.52519	6.85184	8.72774	8.90967	10.3632	9.25733	9.84165	9.42689	10.1733	9.73507	9.06598	10.2244	9.90769	10.0843	9.96405	9.28589	10.5517	9.5359	10.6801	10.3031	10.5389	10.2709	10.6817	10.5951
MAVGNHEFDFGYDQL	6.98026	5.57904	6.04111	5.43349	5.02147	5.25627	6.38423	9.29546	9.96616	9.14177	5.95907	8.36125	5.27379	7.62142	6.93789	7.16144	7.78645	7.05104	5.64274	6.70568	6.9073	7.15223	5.74446	8.76075	6.52179	8.34333	6.94514	6.56488	9.49116	9.77996	9.00131	9.58126	9.00671	9.60705	10.0547	8.88891	9.64586	9.55497	9.25182	6.76815	8.61912	8.822	9.99585	10.3316	10.4738	10.4229	10.0432	10.3708	10.6662
MDIIKKRGGFNKINA	7.73724	7.16847	4.61563	7.72854	8.00306	4.63805	7.18424	8.578	8.95183	9.02833	3.46376	7.7062	6.22772	6.88148	4.76735	6.83113	6.87568	7.5085	5.45456	5.86819	8.70114	6.28596	7.23633	7.33516	7.30978	8.37917	6.66367	5.89813	7.7346	9.76289	8.90371	8.96657	9.48876	8.25645	7.30861	8.1963	3.16969	7.08238	4.8752	9.80477	7.16812	5.6047	6.78	9.75619	9.77004	10.0225	9.52032	9.11328	7.74015
MDNWPTYYPSKLNKD	3.76451	6.49066	2.58085	1.59223	1.73926	6.51383	2.99897	7.0616	5.38879	8.89883	4.31262	10.9852	1.63413	2.70718	3.82081	5.32339	4.98269	5.68629	3.18919	4.29747	4.26252	6.59572	2.75501	6.56567	4.89144	9.75422	3.98426	1.94205	7.86978	9.95531	8.10425	7.69462	5.61713	7.86334	8.93673	6.60921	8.37713	9.30056	6.4213	9.2226	9.42452	8.1837	7.61355	10.4033	6.94403	8.43445	6.56404	9.79093	9.59768
MEQIITEFISRFGYA	6.75165	7.37175	5.79273	5.88465	5.23315	5.50702	5.86335	6.50442	4.62393	6.66492	5.57931	2.80964	4.09055	6.35491	3.76671	6.18555	6.39388	6.21319	4.67432	4.86782	6.37255	7.45852	6.42517	6.36733	6.05302	7.15172	3.77845	5.53696	4.95301	4.27667	5.05306	6.67254	6.76907	5.42274	5.77548	5.83977	6.0495	7.02988	3.46886	5.06512	4.72827	5.01529	4.5402	5.72701	7.27792	6.86537	6.84415	8.09373	8.37094
MFDFEKAYWIPLSAH	1.50693	8.85026	5.02579	3.07243	3.96394	5.50533	4.21513	5.90607	1.78811	6.36475	4.81646	6.70771	4.83262	6.64043	4.20965	7.14597	4.35801	5.73138	3.5801	4.4868	4.2536	6.79425	5.21572	6.64474	6.32211	7.16268	5.39589	5.12503	3.71601	9.06805	5.05178	4.75359	5.52824	3.88362	6.88377	5.63693	5.93145	6.3542	4.71223	7.09091	7.49075	3.49651	3.82647	9.96415	7.78375	7.82335	6.87781	4.62232	8.91928
MGGVLSETIDHPEDF	3.24027	5.8012	7.49738	8.02236	5.92744	8.60711	8.61589	5.57327	6.99117	7.99461	6.83547	8.13652	4.89295	2.47828	6.91025	6.99199	6.31988	7.86771	5.93102	6.80768	8.97344	7.19355	7.52357	8.14804	7.63711	8.27838	5.27293	6.74266	8.75542	7.03033	6.51634	7.72232	5.90835	7.58391	8.78638	7.769	9.103	9.16364	9.31453	5.0337	5.71076	8.89749	5.38404	10.0561	8.59437	8.25008	7.83103	7.5521	9.91817
MGIVLAIWSFKQLSQ	1.65854	5.67076	5.30419	0.808162	4.45103	6.44486	3.62539	5.6558	3.32723	8.30373	4.53154	10.0853	1.01108	3.08476	2.72368	5.46583	5.23005	4.26806	3.60915	4.92841	3.30154	6.54998	4.12588	7.57475	3.76244	8.75497	2.24976	3.62409	4.43319	6.70979	5.39044	2.94444	5.96152	5.22144	6.34423	7.05884	3.99452	7.74945	3.36384	8.14401	4.71671	2.14007	5.05968	4.8557	5.68514	5.29747	6.37902	7.52223	8.53572
MGKKMGLGLSIALVV	-1.74846	9.44174	4.61908	7.80534	6.13302	-1.06621	8.25436	6.54275	8.20662	6.69942	7.69026	9.0539	6.48466	2.26062	2.87763	8.13488	4.8247	5.80804	4.50474	2.87917	7.30904	4.36263	7.09839	5.20995	7.2602	6.24207	5.04955	6.05377	3.61631	8.68995	6.35402	6.97298	7.13433	3.93378	8.18911	3.97781	7.23085	7.34859	4.67189	8.47737	6.80351	8.26235	3.50044	6.51459	7.65272	6.5886	6.07964	4.2549	8.62098
MGPHIAKRIVGPRHQ	7.17651	7.87638	4.62979	5.2327	3.23592	3.76894	4.20149	5.0861	7.3842	8.00865	7.41461	11.3923	6.16602	5.73193	5.56055	7.05977	6.34636	6.52921	4.49433	5.14879	5.61104	5.8179	4.54931	7.51478	6.4957	8.74133	5.11716	4.18584	7.07733	8.84164	7.50999	7.96499	8.04613	5.47939	5.93806	6.80561	4.7362	8.87082	5.76205	9.50285	7.0548	3.42426	6.46276	10.1798	7.84109	8.50023	8.78393	8.17748	7.76968
MIDAANYRGLKRFKH	10.7939	4.81477	8.12499	6.06025	5.39402	7.38043	4.69039	7.2978	2.96584	10.7282	5.09576	9.82656	6.55386	5.51754	6.05204	5.72181	7.20817	6.8438	5.71548	6.61649	5.47585	7.67942	5.0631	8.55485	5.61119	9.84643	7.19232	5.32205	6.18126	9.46094	6.3423	7.95145	7.0807	7.38275	7.90898	6.40605	1.72277	8.22341	5.92693	9.09757	8.23491	2.12823	4.80517	10.038	8.53518	8.2503	7.34868	7.90742	6.64735
MIESEKLSELLKPAN	6.30359	9.51305	7.41367	7.23647	7.99661	8.23165	3.3016	2.18644	6.03378	6.98313	9.22941	7.76913	8.89694	8.06334	5.8134	7.71653	7.16151	7.27888	7.01048	6.27246	6.24387	5.71202	6.62954	7.28763	7.77507	8.53184	9.13738	6.25622	6.24727	8.07237	7.3493	7.8904	6.43004	8.97319	7.86757	8.1703	6.36681	9.37238	8.56123	9.92466	6.65377	8.53623	6.31615	5.4681	8.75937	8.23872	7.5402	7.81134	8.64046
MIMLFSLLILIKTTH	0.692907	6.68303	5.51998	1.55094	2.8823	5.55426	4.10159	4.50484	3.2748	9.50615	2.78928	6.08002	1.87789	3.32145	0.771499	6.68426	3.85633	3.13448	1.99896	3.3961	3.94173	5.1706	3.52724	6.26074	4.95406	7.32942	3.20315	3.36578	4.25561	9.31321	5.73334	3.48738	5.36644	7.59559	7.97102	7.71686	4.14155	9.03609	4.46935	8.4404	5.60323	7.09846	4.11936	6.92725	5.54189	4.33585	4.87809	4.54987	7.9349
MINNTYTINSIMVYI	8.11818	5.61561	9.30272	4.91894	5.22669	1.51163	6.29006	5.57892	4.83747	7.8082	4.67439	6.32782	6.32305	7.53449	3.68093	6.60116	6.78488	5.40837	4.87175	2.64732	6.23443	5.84427	5.24583	7.02564	6.35995	6.44513	6.48229	5.57773	3.06805	8.96142	6.11457	4.68213	6.46941	4.59613	6.36389	7.52332	7.44612	4.88583	5.91485	5.02585	7.2789	8.09919	4.98306	8.28405	5.82396	5.12545	5.48413	6.89945	9.20568
MIPTVVIDIFQTEPD	10.9801	4.77428	5.03105	3.99121	5.0087	5.99734	6.78212	3.035	6.09315	9.2319	5.43649	10.0905	3.50663	5.49685	4.24951	6.44943	5.16719	4.64635	3.65703	5.25199	6.86083	5.55923	4.56661	7.83076	5.54459	8.66747	5.54706	4.13477	6.6473	6.44015	8.16522	4.9523	4.86059	7.75624	7.25028	8.51929	8.41834	7.68754	8.14923	6.80373	3.95891	9.2875	8.26231	9.00216	9.34461	7.32953	6.71627	6.64378	10.4158
MIRLVNDLLQLSKMD	6.22305	7.33867	5.30817	6.15609	0.699644	3.24609	4.45765	3.04244	8.15847	6.34494	5.45122	7.14577	5.2229	4.42574	3.82462	8.07967	6.52483	6.2661	4.28879	5.89784	4.75921	6.16668	4.96424	7.91377	7.55705	8.13694	6.25177	4.59855	4.20767	2.30259	5.0133	4.39568	4.11904	6.36475	6.29748	6.90053	5.53576	5.84846	5.32203	3.69635	3.24259	4.80238	3.52636	3.312	5.07698	4.32108	5.05879	5.61211	8.4101
MITFVVLFYTNATSV	-1.12128	6.40812	0.96424	1.6566	0.34301	4.01543	3.0102	0.645399	1.75664	9.86397	4.68907	8.03982	0.944565	1.95071	1.90979	5.95664	2.56349	3.17853	1.89316	3.07859	3.82546	4.52573	3.09427	6.0917	4.75886	7.49218	2.91043	3.61553	3.01062	8.62662	3.68888	1.96009	3.77276	1.19392	5.4112	4.57058	5.14342	2.97041	2.20827	8.13991	8.2695	6.62632	4.22098	7.70206	3.76538	2.51122	3.55506	4.56216	9.46168
MKHSGSYMTEKMAKG	4.13225	8.11694	9.43302	6.32573	3.60938	6.00874	7.98005	7.36101	1.99887	10.3627	7.40547	12.2074	9.55587	6.94706	7.05203	6.31728	7.29455	7.27867	5.2843	7.4463	7.14852	8.65862	6.33972	9.52745	7.14556	9.87428	7.27203	6.71197	5.19739	9.95485	6.39476	7.38969	7.56667	5.75321	8.71182	5.96101	6.58299	9.91837	7.87683	8.66916	8.68827	4.49981	3.70844	7.83103	5.86616	6.09068	6.53472	2.64759	6.22829
MKSCPKCGQQAQDDV	8.4947	7.72464	9.16549	7.36793	7.73818	7.24409	12.8127	0.0663307	5.50813	10.1762	14.3774	9.42315	6.44855	7.6127	6.93205	7.20284	6.87039	8.02521	6.53802	6.46705	11.7521	4.82803	8.11658	8.70845	9.77997	9.36471	7.28894	7.27711	8.60837	10.3775	9.70733	9.39354	8.88089	9.28419	9.818	9.18051	7.60484	10.0764	9.49363	10.3556	6.78773	9.68219	9.27244	10.6433	10.6382	10.5959	10.4236	10.7404	10.2127
MLLWSKEQGYTKFNM	1.45168	2.51376	3.24697	6.61425	3.73445	3.91414	6.43629	3.337	7.04399	10.0309	7.03352	6.35506	6.01531	8.06307	4.16679	5.56343	4.78254	6.92804	4.08794	4.46627	7.50198	5.2067	5.9765	7.51746	7.22994	6.84751	6.50881	4.91344	4.78999	6.04429	6.88059	7.40056	8.0668	7.63767	7.44927	7.58802	6.29545	8.28041	6.91065	8.6305	7.03799	6.01957	6.15916	4.22537	7.93403	8.30764	7.18671	7.10502	8.50976
MMISSPQIIDAEKHG	1.48327	7.60263	5.33765	5.48935	1.34836	7.21691	7.90643	4.34666	4.39037	8.06567	8.64048	8.72333	6.76172	7.07653	5.64892	7.57898	7.32286	6.11742	4.46684	6.78231	7.74263	5.85856	5.51429	9.22	8.65225	9.91328	7.73431	6.24007	5.57253	7.65088	8.1783	7.77498	6.93381	6.64353	7.24151	7.4412	8.93581	3.79324	7.82963	7.96641	5.19573	8.75827	4.17669	8.35449	9.24171	7.65975	6.20601	3.08603	9.41808
MMTKEQAMLADGSIK	2.33716	11.5997	6.09339	6.49396	5.16041	5.86723	4.15143	5.53126	7.72501	3.47596	6.60397	7.79366	7.63129	8.41876	5.85564	9.2608	6.19521	7.2342	5.4466	5.76601	6.59783	7.14916	7.28547	7.61127	8.5711	8.62991	7.49807	6.57644	4.03069	6.90855	5.44328	7.28407	8.35721	7.84925	7.77288	7.09116	8.27191	8.69648	8.1968	9.7324	6.2708	6.98026	3.80198	8.43953	6.09857	7.15772	6.15105	8.07751	7.91499
MNDLTHFNKRSPIFI	1.84561	5.34037	1.28689	4.38438	3.31158	2.32181	5.6488	5.34655	5.04934	9.96411	3.25978	8.4158	4.14343	5.11881	4.95038	6.21688	5.66382	6.82255	4.77823	4.20617	6.411	7.0841	4.75361	7.31355	5.83576	7.53277	5.05075	4.61945	4.94378	7.86599	7.49482	6.91642	8.42416	2.2192	7.47794	5.87155	5.0733	4.75961	5.37342	7.55245	7.72657	6.54391	3.42524	9.11512	8.36012	9.04003	7.9085	2.50471	6.11772
MNSIMQVLTLVSVIF	5.09782	8.08473	5.97286	4.24903	4.96921	5.8441	6.494	2.55797	6.60147	4.88068	7.08474	6.32871	2.14198	6.46358	2.58357	8.25447	5.69027	5.93213	5.10237	3.70839	6.77822	6.13375	6.68481	6.01861	7.07232	6.41452	3.85919	6.11004	3.80221	8.09328	5.64262	4.07584	5.94411	5.28473	7.83538	7.31362	5.56567	8.34486	5.64262	8.39374	5.28015	7.12101	4.45586	8.5433	5.45814	3.70819	3.98898	5.10023	8.90024
MQHFGHEISFAKWMI	3.06552	7.52211	4.39922	5.55921	2.93955	4.77615	7.58326	4.58714	6.66777	8.77199	6.45007	6.55234	6.28419	6.13331	4.12679	6.81294	6.22383	6.65595	4.44645	4.22085	8.01734	6.17549	6.9968	7.35492	6.88729	6.98309	5.73696	5.28823	5.0876	8.13543	4.75186	6.85193	5.41343	5.09252	8.46964	5.79423	6.18991	9.25724	5.39907	7.73714	6.14996	1.74047	4.2704	9.1967	4.81826	6.75262	5.78837	5.01529	8.11029
MSHAVLPGVALSFLF	3.20666	7.14734	7.97065	4.85964	6.61811	3.71829	6.19144	2.30288	6.44197	5.50661	7.54421	6.2462	5.21898	4.3895	2.23478	7.27381	6.22219	5.13503	5.41391	3.50796	5.34341	5.16188	6.12396	5.46106	5.97302	6.86701	4.80995	4.41818	2.81541	8.09236	7.65567	6.43004	7.7311	6.15994	6.74194	5.72815	8.23605	7.52515	6.08108	7.62642	6.48662	7.33557	3.93905	8.89105	8.70797	7.98348	8.00112	5.64869	9.03765
MSLISLIAFMLLQTF	7.76745	5.55356	1.9901	5.52125	4.53222	1.98534	6.6859	6.7919	1.5511	6.53987	2.49421	8.08694	2.34739	4.34558	2.52767	5.69822	4.57712	3.08118	2.33363	3.32031	6.83332	5.27702	4.59838	6.50535	4.64844	6.6362	2.25284	3.096	4.41522	8.34622	6.73257	3.68135	5.84296	6.39726	9.06665	7.32949	6.95512	9.02142	4.11904	8.30162	3.78646	6.23793	3.99985	8.38446	8.47784	6.37858	6.19724	4.31187	9.36657
MSLLTATLPVILMLV	4.10155	5.31923	7.31301	3.45016	4.20118	1.58902	8.4543	3.07608	6.19132	7.70636	4.50993	6.97653	5.57364	2.57865	1.77594	5.64721	4.89625	4.08192	3.01884	1.29896	4.89366	4.7466	5.38932	4.83255	4.4549	6.8042	1.99969	4.15176	3.61899	7.26941	6.36268	4.53903	6.62579	4.00003	7.45772	4.51634	7.80718	5.74332	6.61499	8.04927	5.50939	8.87967	4.51152	8.96527	7.50525	6.95863	6.14391	3.52223	9.68165
MTGVHVKERVPDYFI	3.45927	6.83019	4.03044	6.97698	3.59391	4.32926	5.83465	2.02383	8.02493	7.24044	4.38471	9.35579	6.50821	1.17835	6.49805	6.06238	5.87856	8.28181	6.83787	5.43296	5.42143	7.31827	6.33419	7.39178	6.8705	7.6658	5.74833	5.50395	8.25119	6.25171	8.2539	9.08379	8.0147	5.02585	7.61001	7.70314	8.01572	8.18555	7.03042	7.56018	7.47392	7.71414	8.16396	7.90882	9.96264	9.88636	9.44513	8.7228	9.49901
MTLAIYITLLLDFNK	8.79552	6.74321	4.7279	0.771082	4.15146	6.8947	5.90788	5.1045	3.22561	6.87056	5.5421	7.66965	0.981764	3.93531	2.09051	6.4457	6.22074	2.96856	3.59164	4.73036	4.98105	5.67468	3.5354	7.49832	5.12992	7.93278	2.64388	2.39092	5.14866	8.4679	5.67332	3.75654	4.3631	7.04395	8.09898	8.19589	5.58124	9.26071	5.80724	7.60798	6.99732	5.66781	5.50704	8.74292	7.37628	6.88138	6.64356	7.23659	9.03527
MTLSKETEVIFDWRR	10.5129	8.89262	11.1847	4.17184	5.3345	6.17676	9.53804	10.0019	6.66907	9.66883	10.8934	8.97793	6.97207	7.325	6.9945	6.80241	9.20635	8.00745	6.72407	6.93924	9.23756	7.73059	8.06644	9.28125	7.74259	8.54745	7.3098	6.01482	7.76179	6.02562	7.60917	8.78928	7.49848	6.93069	7.76162	7.13712	9.67682	7.9114	8.15522	8.14326	7.40044	6.27193	6.84633	8.79388	9.44134	9.60818	8.58106	4.80164	10.1956
NADPKNTDYINLEKE	10.9268	6.56304	5.44479	9.37112	3.67763	8.11009	7.23483	6.93244	5.19956	9.46656	5.37769	9.06901	6.88899	3.89487	7.31529	6.64271	6.18272	7.02196	4.59966	5.9254	7.83777	6.91602	5.88609	7.48765	5.62909	9.39608	6.99136	5.27344	9.64754	8.80903	9.53323	9.27289	8.17704	9.75301	9.82959	9.42278	9.85986	8.47984	8.98666	8.83915	8.64636	9.77832	10.5604	10.2987	10.5279	10.4998	9.96058	10.7291	10.7109
NADQTVIDALDIRLE	5.15992	6.46183	9.56093	7.40076	4.20093	4.0492	7.69687	7.51411	6.68711	9.81787	5.00595	9.20086	5.14038	4.9042	4.70744	6.42649	5.53588	5.37411	4.62611	3.64712	8.05316	5.11552	5.51293	6.33103	4.00162	9.21173	6.65758	3.63633	5.93092	4.87672	7.26613	6.04879	5.61386	6.93294	7.83273	8.20486	8.25648	6.41673	6.30828	7.83094	5.89385	7.60971	5.75276	9.02489	9.98222	9.11469	8.46572	7.73906	10.2475
NAPKLFIVSLYWHFL	5.51407	2.37134	3.96043	2.06669	3.92988	-0.172398	8.46744	4.85617	2.69445	4.55612	0.75195	4.88091	3.48134	3.75194	1.56768	4.16823	3.04772	1.97936	2.52742	-0.585383	6.33492	4.33078	2.5867	5.22028	1.40836	5.85454	3.71943	0.615837	4.48187	4.60916	7.23857	5.14283	4.813	2.85647	7.50791	6.88162	6.9574	7.20823	2.89037	3.79549	6.23009	4.99247	4.92885	9.10409	9.13871	7.96552	7.9362	5.97134	9.78465
NAQVLKKYEEKHSKP	8.29032	5.67113	6.96211	7.37509	7.54487	7.76979	5.15098	8.60902	4.72738	10.111	6.95816	9.92687	6.95247	5.19802	7.32709	6.01047	6.95126	8.15803	6.40811	8.02547	5.51332	9.39396	4.89725	9.80741	6.64845	9.57064	7.15055	5.27066	9.08031	8.44445	6.32847	8.85004	8.97132	9.361	8.20639	7.56729	5.48189	9.26032	5.633	10.3815	7.60733	6.27796	9.44112	9.93202	10.0549	10.1694	9.9939	9.96155	10.0603
NASDLLSSGVKIYTY	4.68617	5.91413	5.09127	5.27076	2.97929	2.01736	8.67455	9.32474	7.26263	7.08781	5.5669	8.94917	6.19956	4.89218	3.61403	5.10329	4.63225	5.34886	5.38369	2.78284	7.54845	6.57995	5.92591	6.27501	4.08252	8.29818	6.13283	3.06668	3.22287	5.01728	7.73425	8.89934	7.38895	4.82189	8.05614	6.57158	7.0697	3.69387	5.2209	7.09141	7.64678	6.74594	5.53224	5.699	8.77116	8.09709	7.57601	4.48717	8.21946
NATKQTQKYRDAEQS	8.42426	8.4761	6.01599	10.043	6.304	9.18559	8.87088	7.50242	5.75643	10.0467	7.86417	12.2747	6.91557	4.62456	8.62053	7.64382	6.35249	8.17444	5.44945	7.3267	7.91619	6.72945	5.36586	9.54692	6.98865	9.77458	7.66408	5.52943	8.73567	10.2889	8.49177	9.30155	9.06989	9.22191	9.05825	9.20813	8.21417	9.81565	8.90799	10.317	8.85294	7.69239	10.3685	10.6397	10.4878	10.4803	9.99336	10.6328	10.2971
NAVKNNRVDIVDRDV	8.31912	5.51494	8.2289	9.44809	3.60447	6.34211	8.06299	5.25978	5.45266	10.466	11.9267	9.04535	7.99901	7.65583	7.43327	7.69472	6.60974	8.16098	5.2347	6.6737	9.37026	5.56811	6.84719	8.94416	7.89262	8.59539	8.88789	6.78713	8.91088	5.96973	8.83066	8.86373	8.0279	8.48047	6.80084	9.34523	9.23601	3.29213	9.66521	7.00597	5.71307	9.51711	7.2129	9.61251	9.8394	9.96026	9.40423	9.35121	9.94132
NDDDNPTTEKPPKRS	11.5443	5.2198	5.64188	7.07876	5.44049	7.27543	7.22142	8.10003	4.55144	7.84896	8.0963	11.4859	11.1857	4.10864	7.57116	5.70945	7.607	8.00778	7.4987	5.95873	8.04755	5.27423	5.74547	7.7127	6.82651	10.1513	9.78098	4.46154	9.30465	10.3342	9.70067	10.3632	10.0029	10.1284	9.94869	9.80441	9.73562	9.68943	9.99083	10.4301	10.2559	8.42088	10.0116	10.1129	10.4589	10.5042	10.4411	10.5916	10.1298
NDKVDKVLLESTGAK	7.78113	9.63269	2.20261	4.06759	6.98843	5.312	9.33392	6.74098	8.94608	7.37296	5.05092	8.95676	8.27118	8.4215	6.27256	9.43923	6.45544	6.96787	5.44803	7.47948	7.68504	7.82368	7.63766	8.8527	8.37254	9.87315	6.43976	7.1408	3.93964	7.2302	5.37017	6.69308	6.2899	8.43118	7.14346	7.5742	7.1897	8.79243	7.57983	8.95494	6.34826	3.97218	5.84679	8.71836	8.33145	7.22599	7.14722	8.45944	9.34915
NDTKQFTEIVSEEKV	4.16813	7.71008	7.89933	8.37411	4.88857	4.82381	9.8355	6.12664	3.56598	10.1732	6.93508	10.4415	7.87838	7.56693	6.62595	7.71549	5.45969	6.46476	3.71068	6.24559	10.5373	6.46438	6.24923	8.34509	7.42476	9.40589	7.15109	5.9775	8.17439	8.90589	5.49224	7.17595	5.9378	5.7513	8.71848	7.27268	8.94237	8.3708	9.00947	9.71562	7.4219	5.13226	6.09002	10.323	5.6845	6.73726	6.13719	7.3568	9.62322
NEAQRNGFIQSLKDD	5.61122	9.85042	4.59322	6.98848	3.22293	5.67988	8.35261	7.02291	4.69015	5.59064	5.36476	10.7351	8.2575	7.87894	6.42395	7.19039	6.61442	7.22151	5.70669	5.7725	8.60884	6.73451	7.00383	7.51996	6.78099	9.92852	8.12606	5.81744	8.40048	10.0561	8.69388	6.39826	6.19909	7.88016	8.89243	8.10667	8.52837	7.37638	7.6907	9.00633	5.45104	6.47912	9.25145	10.6377	9.1095	8.88845	7.80604	9.66845	10.3384
NEGYIHQVFERENEL	3.23413	7.88218	3.65843	7.15679	4.11633	6.97241	12.6027	10.9531	9.60298	11.9097	7.22448	10.5484	6.40312	5.42716	7.18014	7.11361	5.06656	7.79375	4.63546	7.62297	11.2759	9.48823	7.79773	9.7638	8.10082	8.08615	6.44792	6.28815	6.60975	9.33001	7.09887	7.66463	4.13677	7.85492	8.88422	6.6796	7.19945	8.97533	7.52321	8.48966	6.2912	6.82882	7.29015	10.1809	9.02413	8.80265	7.49605	9.07942	9.8117
NEPVTKRNLLITLAL	2.78904	10.5119	7.99689	6.66751	7.56593	5.18073	5.13381	7.24295	7.96199	5.66161	7.34825	6.19216	3.7259	5.00442	4.72205	8.28579	7.37524	7.35609	6.31018	6.18559	5.6118	6.56869	7.12284	7.11195	7.0345	8.09112	4.24025	6.89976	5.19518	9.06402	6.93751	6.33594	5.78996	5.68968	6.71865	7.50014	6.11368	5.91647	6.60665	9.25655	5.63443	8.45276	5.58116	8.59058	7.37693	5.50305	5.49971	6.04773	8.41454
NFDDAKRLANTLLNS	2.49868	7.77929	6.29234	2.86938	4.24821	4.40812	4.53355	5.64422	5.03402	7.66408	7.32912	9.55042	8.26369	6.80069	4.50484	6.83866	6.4593	6.1678	5.63795	4.3256	5.75302	6.16896	5.30975	8.3501	5.90085	8.7538	8.54826	5.45702	4.6357	8.39093	6.66632	5.87914	6.41461	5.44803	6.41608	6.58534	5.05242	7.82975	7.90592	9.3315	7.13362	6.64483	3.39685	9.34634	7.06997	7.58726	6.89891	5.48314	8.2279
NFPKKPFKYGIHYSE	9.48038	4.31893	2.48748	5.96372	2.20989	1.50951	5.03246	6.39044	2.33391	6.06851	4.0951	9.27989	5.14573	0.976393	4.43442	6.61169	4.75833	4.8743	3.79104	3.77137	6.06498	4.6341	3.48817	7.95959	6.33297	9.07052	5.82134	3.27164	7.24294	9.60654	7.90533	7.88262	4.93303	7.34433	8.33007	6.15592	5.40133	9.401	6.21321	8.33151	8.23004	7.63646	5.53268	10.3659	8.12316	8.89884	7.38406	8.88856	8.03109
NGAAWGILSGKMTFF	2.94593	5.94842	3.69314	6.65282	5.64527	1.94726	4.8635	6.76175	3.27975	6.46263	4.9162	8.32469	3.98346	3.91976	2.85777	5.60594	3.65535	4.82178	5.01596	2.63007	5.42099	6.81611	4.42331	5.92728	3.85735	8.43923	3.99965	3.29786	1.91692	7.43856	7.01715	6.1139	7.1048	3.91402	7.10176	5.37342	3.60821	7.38212	5.76456	7.38399	8.41423	3.36038	2.7782	7.63324	7.9996	7.87788	8.01475	6.7061	8.5169
NGGSGGTTPTATTGS	13.0933	7.90103	7.51038	6.79776	8.44924	7.84385	6.17409	6.78974	9.11979	8.06681	9.49579	13.2489	6.67601	3.96243	6.65481	7.89927	6.54294	7.12307	6.31578	6.93271	6.35862	6.25382	7.56755	7.49237	7.51211	10.9373	6.7975	7.66699	8.50966	10.6957	8.61221	9.22396	9.52761	9.69347	9.49387	8.85806	10.1717	10.4465	10.3421	10.5465	10.4988	10.5871	9.31009	10.7183	10.0401	10.2867	9.79374	10.2395	10.3874
NGIAPVVAPTIGGII	7.19513	6.63675	5.7104	6.65865	5.94688	2.6733	8.12659	2.20096	6.97575	5.45926	8.39287	8.74113	3.73997	7.54586	2.90539	7.86592	5.32898	4.29664	4.07294	4.05945	6.74649	4.87009	6.28776	6.61875	5.7332	7.90669	3.34158	5.82414	2.67415	10.197	7.58009	6.2182	8.08816	4.72206	5.3137	4.44852	8.04706	7.43023	7.45478	8.78846	7.34077	8.0767	3.20478	10.4715	8.50618	6.90637	7.64309	4.81446	9.08504
NGIGFLFTGMLQATG	-0.823519	5.0598	5.29197	2.37569	2.91152	5.31041	7.45478	6.53758	4.57463	7.84966	2.49822	7.97229	3.58099	5.94451	1.89604	6.91862	5.35473	2.91708	3.13964	4.95897	5.89514	5.72842	4.06263	7.43631	3.84829	8.30655	3.83445	4.4568	2.77882	9.09984	4.56747	4.52504	3.73529	4.86522	7.16704	4.75273	5.51585	8.68467	6.13578	8.52689	7.02652	5.73786	2.96218	8.82364	5.99817	6.06967	5.51701	8.02027	6.5437
NGLVLMFSHSIMAVQ	1.05718	5.71105	5.63709	3.56474	5.80654	1.51168	6.24986	5.34115	6.4297	5.61202	0.854217	5.12659	3.90241	5.21536	2.44886	6.37175	6.25364	4.26309	4.39753	4.65816	6.63479	5.41179	4.87313	7.13095	5.65778	6.60207	4.31246	4.48207	1.70475	5.76456	3.39115	3.58074	3.25037	3.37759	7.23121	4.51086	4.74406	4.86059	2.4681	8.20407	5.28726	4.22391	1.75786	4.84497	5.31881	4.16044	4.6673	2.4647	7.93696
NGMLFGGLFSILGLA	-1.16942	6.17472	2.27054	6.54264	5.1737	4.34342	7.12398	5.74238	4.26418	7.85383	5.41847	8.44652	3.10481	6.19727	1.08723	6.28529	3.78953	2.92554	2.87069	1.99563	3.94801	5.073	5.00885	4.51645	4.0879	6.55103	1.45828	4.06082	2.56495	9.36835	5.28877	5.65073	4.54754	7.11306	7.57702	5.69238	4.76729	8.83939	6.55108	8.42611	8.15766	7.03597	2.81181	9.70502	4.55451	3.92217	4.43888	7.4624	6.32697
NHEISQWVQIVSISV	2.78721	6.68142	6.59069	2.41044	4.79471	4.40486	6.68644	2.91818	7.49537	6.51642	6.08556	6.88303	5.75855	6.25192	3.7818	7.66109	6.02466	5.87494	4.51117	4.87904	7.17577	5.51872	6.69533	7.10669	6.54037	8.14814	5.75807	6.96835	2.15176	8.63182	5.08265	4.50866	5.99346	2.2192	6.39259	5.0758	6.57689	6.57452	4.56643	8.50811	4.30946	7.52245	2.37024	9.95917	4.24161	3.80131	3.75373	2.28442	8.31619
NHFLQFFIILYTYRM	1.28164	4.92302	3.90764	2.2427	1.96188	2.98893	5.80408	7.71061	2.35169	5.3414	6.07146	4.76766	3.35392	4.45358	0.995159	5.11063	4.42691	1.89413	1.81978	2.64048	6.19681	4.1381	2.85914	6.382	2.90291	6.85645	3.05378	1.40951	2.23001	8.09239	3.55249	3.29953	4.21065	3.80666	8.28622	7.9019	5.12218	8.37713	3.36384	6.96734	6.80727	3.45947	2.05924	7.93003	3.22565	3.03255	3.54587	3.2308	6.91589
NHHQSTQPKTSPSTE	6.9834	10.0284	8.30087	6.89115	7.95108	6.05698	4.42842	4.38704	6.9186	8.43961	10.2136	8.37419	7.7412	4.94043	6.08837	7.55758	7.18041	7.98008	5.70672	6.53391	5.89324	5.95395	6.17663	7.95228	7.63072	10.5084	8.37177	6.10938	8.04157	10.5044	8.85062	9.38045	8.56196	9.10747	9.39837	8.22566	8.61926	9.76036	8.62616	10.4727	9.45824	9.31508	9.81332	10.5993	9.95474	10.1638	9.56165	10.0696	9.75511
NHKKQYMLFAAGIVL	4.20612	10.2969	4.84319	6.96303	3.78149	1.00646	5.71243	7.91297	5.70243	6.81648	6.56934	6.34005	4.74482	8.13279	3.09557	8.98011	4.5357	5.0641	3.70086	3.11395	6.92358	4.6202	5.26554	7.17872	7.06399	7.21245	4.8529	5.07036	1.58924	9.99069	6.1284	5.89853	5.11799	4.08598	8.84197	4.10429	5.76425	7.96502	4.77828	8.34443	6.49012	4.75875	2.66026	10.0342	8.9459	8.30526	7.34317	2.58173	8.60075
NHLMGKVFSISSTSN	4.9217	5.29292	5.22898	5.47526	3.4856	4.64591	4.63203	7.12192	5.56927	6.51054	8.0119	9.28106	5.82013	6.27299	3.69023	7.26882	5.85491	5.30106	4.23656	5.58885	6.66758	5.19328	6.28002	7.60889	6.81122	9.7876	5.5611	5.66429	5.06386	9.13489	3.16969	5.0376	5.09804	4.17131	4.34899	7.05488	4.82991	8.36112	5.47814	9.36354	6.53597	7.05151	4.00533	9.821	5.49471	5.68894	5.67823	7.55924	7.8649
NHVKGSIENFENELK	5.74689	9.83882	8.75597	5.61391	9.43608	5.99482	8.34551	8.2056	8.04902	10.2349	9.95968	12.0206	6.92862	5.23865	7.39604	7.05319	6.58636	7.70553	6.0315	6.57883	8.79139	7.16761	7.2338	8.8439	7.38261	10.147	7.68541	5.88922	9.24818	8.41576	8.33466	7.78297	5.90917	8.93229	8.55464	7.49959	9.05756	7.44682	7.77754	9.4385	8.5054	8.29165	8.40004	9.40401	9.43366	9.12118	8.27118	8.96116	10.0969
NIDNVDKKLNKLFTS	5.52506	6.0425	6.27441	6.09176	4.99487	6.4329	6.45894	6.4666	4.94155	8.32714	4.21464	10.3906	7.39279	5.00634	5.39621	6.06358	5.51689	6.19569	5.83944	4.55117	5.00327	6.7072	5.12865	7.44048	4.90429	8.65721	6.90012	4.36625	7.25799	4.97397	8.91939	8.85583	8.30222	8.92118	7.45298	8.72012	4.50866	7.10759	6.86045	8.61675	7.62315	6.029	7.54799	7.01782	10.0102	9.77535	9.59119	8.01713	8.8152
NINLFLLMTIAMICS	3.3768	5.90361	1.01863	-1.76147	2.26884	0.0525618	6.70063	5.13582	0.224845	4.76609	2.37885	5.82753	4.4799	0.849481	0.296596	5.24852	2.92114	1.58187	2.20646	1.00279	5.16506	5.09498	2.74598	5.88997	3.32136	6.08684	3.94946	2.73164	2.80336	8.18947	5.51423	4.1239	4.64823	6.34106	9.21046	6.65531	7.08682	8.22756	5.84875	8.37325	6.71865	8.56585	3.29953	7.89833	5.65508	5.2465	3.70696	5.5144	8.5763
NINLPSYLGFFAGKR	6.13593	7.04799	6.77417	6.10764	2.1865	6.27853	4.44417	8.91996	4.2204	8.54677	2.50665	6.87243	4.19018	4.08355	2.82328	7.13777	6.44762	5.49088	4.48969	5.53897	4.71026	7.37821	4.76568	8.21264	5.04631	9.0432	6.07469	4.93221	4.00003	8.7158	5.75416	7.4668	6.72046	7.1025	6.19257	6.13708	6.42907	8.79408	3.88773	8.71726	8.37512	0.788457	5.0389	9.83658	8.40177	7.54864	7.59483	8.3691	7.87637
NKIVFTKDVKDPALK	2.23574	6.54251	5.62966	6.79627	8.10807	6.6206	4.60001	8.45227	6.00301	5.53493	7.12208	8.95976	5.64449	3.37393	4.35618	6.59948	5.93991	7.16887	6.51739	5.70473	4.71458	7.32192	5.44889	7.21416	5.8427	8.76952	5.96213	4.25029	7.74483	3.05871	6.07189	4.9445	5.09129	5.27607	6.14333	7.20742	6.15677	6.85446	5.9522	6.43919	6.23088	6.82394	7.59916	5.19262	6.25275	7.02485	6.23121	8.6621	8.88985
NKQKVKTVLERAKEK	14.9653	6.85846	3.17399	7.01194	5.69054	7.1275	11.7903	10.7933	4.85358	10.1938	9.15084	11.3533	8.19508	3.91856	7.79314	7.62352	6.01789	7.92343	5.71523	7.41332	9.42516	8.49213	7.30262	9.55197	7.91167	9.47253	8.42157	4.86	7.12842	9.29791	7.55082	8.77715	6.98546	6.77285	5.65948	8.06674	5.92131	8.66995	8.02819	10.0844	6.36613	2.5337	6.78455	9.03895	9.09727	9.26985	7.9732	8.72615	8.7307
NLAIVPITSITTAVD	7.15769	4.55877	5.05856	2.78253	3.13372	4.73483	5.9722	5.68748	5.20842	5.57567	4.20172	7.21987	5.27141	4.0876	2.31157	6.77588	3.99552	4.16061	4.16609	4.31135	5.84236	5.80924	5.11248	6.80501	5.42361	8.11202	5.65315	4.65885	2.62467	9.22728	5.55335	3.8221	3.63231	4.25419	3.89182	6.76941	5.14691	6.29766	5.09129	8.9042	5.0113	7.63002	3.4314	8.87471	4.87558	3.59512	3.90922	4.88159	8.41725
NLAKYDTTEPQRMLL	8.23358	4.44709	1.4896	6.34615	4.83949	2.50765	8.55974	5.39902	5.76181	6.61298	7.85988	6.36816	8.70872	3.40464	5.4566	5.14902	3.60594	6.99709	6.21589	2.37582	7.45783	5.9006	5.32158	7.13573	5.88851	7.33954	7.74749	3.97409	2.7213	7.22213	6.25862	7.70594	6.78446	4.19419	8.28086	6.07443	8.44342	8.99298	8.78783	5.69541	8.44036	8.20598	3.48738	9.08558	8.43423	9.1003	8.52836	5.56655	8.52945
NLATIGGILGLVQII	5.47645	7.36757	0.0984643	5.79255	1.93392	1.34814	7.06086	3.53591	3.86577	7.2009	6.36897	8.78827	7.00376	5.03749	2.47613	6.40137	3.23157	4.01947	4.34734	1.78047	5.35457	5.1097	5.44409	5.86705	5.27739	7.80089	4.40981	4.5415	4.47961	9.49968	7.53935	7.10414	6.6974	6.83572	6.70257	7.88186	7.17457	8.12923	6.43631	8.57881	7.19037	7.92696	3.18138	10.1376	9.01082	7.95567	8.40848	7.95859	9.12378
NLKLGYLTQQMTLNS	6.29029	4.9974	3.05877	2.5558	5.81414	2.55534	7.98348	4.00221	3.81076	6.99281	5.24238	8.08972	4.86634	1.39812	3.63258	5.43356	5.22153	3.73468	4.24601	3.60285	6.07855	5.02138	4.08542	6.99102	4.90006	7.66375	5.36527	3.40159	2.95491	7.81185	4.32281	3.38099	3.93183	5.58199	6.06843	6.57186	5.21167	7.80441	6.04855	8.79132	1.77495	6.0424	4.31455	8.16536	5.20159	6.01689	5.72064	9.61337	8.07275
NLSSLENDEKDTHKV	8.24833	6.61979	6.88804	10.6732	7.43211	5.91487	10.8124	7.63955	3.477	9.84632	7.51875	9.11653	9.91467	6.95295	7.28583	5.10385	5.56731	8.07513	6.85802	5.50698	8.23137	5.46986	5.40225	8.26386	6.53082	9.38021	9.1227	5.56051	9.15792	5.80061	8.35104	9.30353	7.78018	9.76321	9.64043	9.4535	9.17584	9.5757	9.49977	9.7798	8.74897	8.49159	8.93497	8.39485	8.81314	8.69174	8.33015	9.89144	10.3379
NLWIDGHQTEIELTA	3.42534	6.27485	4.23603	5.66356	5.38201	6.71088	7.30949	3.62897	5.83299	8.77572	6.26937	7.47559	4.23423	4.36033	4.46479	6.3547	5.09142	5.55083	4.70128	5.23197	6.52951	5.04336	5.83475	8.64717	7.16039	7.47925	5.38349	5.26607	7.22461	6.50937	8.68575	9.1711	8.59826	5.7226	8.6135	6.40506	8.54228	8.43131	9.24543	7.69462	7.58136	9.66315	7.67566	8.84582	9.54207	10.0054	9.41645	10.0336	10.1339
NLYVMFEIMLLASFV	1.63746	6.55915	5.63182	2.12335	5.75636	1.76687	5.9469	2.64879	7.05332	6.46084	3.60319	7.59986	4.03356	3.65126	0.986738	7.08312	4.48851	3.32082	3.19232	3.02557	4.44731	3.71421	3.9239	6.51003	4.46801	5.26737	4.23714	4.14695	3.26194	8.51319	6.2295	5.10534	4.89635	6.98323	8.66325	6.66415	7.16216	9.08838	5.84238	8.02408	6.11147	7.35071	3.957	7.26018	7.64558	6.33239	5.58335	6.45909	8.94958
NLYYFAAVQNHYDLF	-0.50921	2.6546	5.40246	3.83146	2.78343	1.83764	7.29287	5.19419	5.78466	5.95627	6.13225	4.472	6.6604	1.9207	2.65082	3.91501	1.38803	4.05217	3.48567	0.184694	5.69642	4.62894	3.89479	5.18959	4.02149	5.98802	4.75071	1.47725	2.11626	6.67089	3.08649	3.22287	2.14007	2.98568	5.18739	4.13196	4.80566	8.1729	4.17899	3.83298	5.92077	3.41444	3.92039	8.76359	7.42399	6.83204	4.59613	6.47585	9.80564
NMKGYFYDFDSLKGM	0.810818	8.10154	2.13462	3.34682	2.3083	2.17366	3.25119	3.44749	5.23585	6.84134	6.46624	7.60434	6.47454	2.69782	3.88969	6.62697	4.1859	4.82894	3.83021	4.28245	5.09136	5.22951	2.87305	6.87739	4.65945	8.79523	5.91347	3.53033	4.14946	6.07004	3.17805	5.43197	4.14155	6.39242	8.26616	5.54752	5.23644	9.47151	5.77393	2.3979	7.6774	3.10009	5.38706	5.82506	5.52943	6.85066	6.08309	8.85869	9.43247
NMNARWIPTVEKIMK	3.38423	7.14706	7.07806	2.18075	3.97072	1.28396	7.47629	6.70994	4.13767	6.23068	6.9654	8.01122	6.37862	4.30812	3.93666	7.58089	5.54346	3.85227	4.67229	3.76108	7.10447	6.42047	4.49071	7.4991	4.72555	8.31427	5.77011	3.14951	6.62791	8.75113	7.25134	6.21401	7.50791	6.74064	5.42142	6.50787	7.25637	8.72612	7.65988	8.82773	7.90681	5.09559	6.35402	9.38129	8.49612	8.29498	7.6656	5.06	8.99578
NMTSMNPNITYTTYT	3.72277	4.49552	4.52078	5.773	5.03507	4.05656	4.95609	7.47435	6.18604	7.17485	5.41417	7.6333	8.16726	4.09646	4.6772	7.06359	6.08825	5.90363	6.09247	5.16144	5.74777	6.6435	5.42745	7.13812	5.83787	8.75722	6.71209	4.96831	4.62791	9.02095	6.16247	6.12752	7.99763	8.16166	8.30667	7.45853	9.09802	4.62595	7.02091	7.8268	8.4187	9.39281	3.09422	9.36928	5.85447	5.20192	5.53985	7.14635	8.23666
NNGDSQFGAIQSFMI	4.85172	8.83991	4.10687	5.3965	6.04325	0.824019	10.8104	5.06653	8.96595	7.7416	4.77667	10.5779	7.82455	3.55897	5.03288	7.53138	5.73969	6.43242	5.80136	4.00329	10.4572	6.23325	7.96109	7.52375	6.16221	8.42218	6.95528	6.07909	3.05871	8.22116	5.20456	3.8221	3.33577	1.43508	7.6687	4.75359	6.4182	9.09291	4.99586	6.79279	6.19644	3.14415	3.017	9.722	5.92946	5.18593	4.29265	2.58097	8.25246
NNSIWLIAMAFFISR	8.91325	3.69292	5.84122	2.53122	4.89281	2.73992	7.72469	5.98386	6.45371	3.85206	4.84753	4.95775	4.24336	3.2962	1.06395	4.97136	4.44349	3.72441	4.24925	2.35673	6.61693	5.62658	5.03639	5.52549	4.25345	6.41661	3.55418	2.50726	3.41444	7.84823	7.67085	4.6357	7.06271	6.07627	7.80576	7.13449	7.82975	8.18468	4.89335	7.28913	8.50449	5.97101	4.08092	9.20904	8.74692	8.39323	7.86587	4.79314	9.5029
NPDTGELKGALGVEK	3.44465	7.08679	9.93336	6.76711	8.01388	6.64271	7.9908	6.81876	6.87464	8.99453	11.1829	9.32712	7.54308	7.35884	5.47114	8.26441	7.67851	5.98911	6.51007	6.3654	7.18632	6.50489	6.16378	8.65215	7.15314	9.79238	7.38531	5.919	5.97152	9.88491	8.38403	9.11953	8.0833	8.23549	8.339	5.73463	8.77803	8.55111	9.17017	10.2347	8.81604	4.12552	5.27356	9.66466	8.91485	9.15591	9.44675	8.04537	8.97566
NPEFKKAMGILIVST	-0.0736638	6.53697	1.25648	4.52517	5.54977	2.78776	6.47296	7.82004	6.93124	5.03297	6.79922	5.94627	6.5787	6.60184	3.43641	6.61729	5.10844	5.07337	4.50166	3.07858	6.69166	6.47413	6.60615	6.3042	5.08638	7.33917	5.79268	5.5708	2.23001	8.98847	5.57557	5.65073	5.00529	2.27213	6.22119	5.68188	3.157	4.23989	6.36922	8.20415	6.22772	4.48187	1.805	8.41681	4.72286	6.05021	5.50338	3.03879	4.56268
NPLFFLFKKLSWPVG	0.750865	4.27256	1.60713	-0.727225	0.786887	-1.6464	2.51129	5.55289	2.33558	4.85616	2.22515	5.63225	0.0352524	-1.32932	-0.261303	3.32529	1.39597	1.01264	1.66405	-0.00468302	2.51003	3.53118	-0.247385	4.23287	1.26995	6.81505	1.28858	-1.08197	2.70805	7.55124	5.44501	4.12875	5.35847	3.12236	7.21598	5.04084	1.58924	5.86901	3.01062	8.75632	5.14108	4.60417	3.94584	8.13442	7.45991	6.30502	5.58571	4.8434	6.08979
NQALQQLPNFQTALN	1.81796	6.56144	4.7253	5.13705	5.18228	5.18711	7.30234	9.80275	4.74665	5.28046	4.03348	9.73915	3.97237	4.30262	4.34914	6.96114	5.66885	6.43186	5.29759	5.22488	6.5045	7.57546	5.73482	7.08265	5.44203	9.14086	5.64755	4.87486	2.24071	9.71516	4.84261	2.67415	4.06389	7.1554	5.15445	6.39826	5.3762	7.30135	5.57671	9.2549	4.12228	4.62497	2.16102	10.2916	4.15151	3.05211	3.15017	7.24146	8.76846
NQELGITILINLHFV	-1.66691	5.9511	5.14573	3.3855	4.25445	2.19768	5.79788	4.31156	6.90428	7.34871	2.50957	6.89771	3.6423	3.93432	3.12907	5.99424	4.2555	3.60135	2.76308	2.11489	6.99931	5.75106	5.26349	5.63732	3.31127	7.84806	4.04531	3.70472	3.85651	8.26178	5.2827	3.34639	6.26168	4.78164	7.08991	7.54819	6.75856	6.75868	3.94739	8.134	5.3385	6.60814	5.15802	8.4734	6.18101	4.32519	5.46281	5.85513	9.35868
NQNIMAVAWYQNSAE	7.92109	8.07969	3.39755	6.10792	5.36349	6.92119	8.3431	4.06898	5.30733	7.92173	7.40607	7.82205	3.05801	4.24538	4.63527	7.08304	4.07446	6.14372	4.33926	6.22052	7.77343	6.39849	6.99572	7.2801	6.9541	8.39763	5.26257	5.45243	5.52066	9.50793	6.06239	4.17285	6.4599	6.82383	4.68675	7.29241	7.47794	7.28324	5.3452	8.55989	6.89851	5.68562	5.69746	10.5122	9.23652	8.0404	7.6274	7.42453	9.3484
NQPTNVNSDMSQTTG	11.3209	7.29536	4.56298	9.81809	3.94586	4.72499	8.69218	6.89323	6.87468	8.07766	7.31696	9.35576	7.56265	7.57945	6.40631	6.49397	6.15203	7.60109	5.93001	6.07628	9.14616	6.32137	7.28376	8.13728	7.45623	9.65122	8.24877	6.31944	8.28488	8.41432	8.46951	9.01989	8.7983	9.43653	8.93959	9.16854	9.71921	8.03158	9.68559	7.44431	8.04495	10.2248	7.03015	7.43027	7.21961	8.19003	7.39813	8.53259	9.68305
NQQIEQLKQLESQIR	9.13491	9.61077	8.26405	7.4247	7.71373	7.56245	6.44434	7.06079	5.61449	6.30029	8.06416	9.47442	6.33159	6.37939	6.18629	7.98964	6.59828	7.42588	6.53151	6.26453	6.67642	6.57732	5.75969	7.14347	6.61427	9.2621	6.79727	4.25084	4.19419	8.84588	6.05959	7.02198	5.94463	7.56828	7.45611	6.79212	6.32776	8.91716	6.56371	10.0006	3.32143	5.67126	4.17177	7.61344	5.94903	4.99084	5.30136	6.05636	8.80578
NRVIFVYIALIITLV	1.22346	3.87922	3.7983	1.48649	1.03524	-0.383756	4.72323	3.9599	4.74852	5.95725	1.58211	4.2458	5.05885	6.60762	-0.471909	5.80661	4.17151	3.14833	3.30741	1.42446	5.01975	5.26343	3.96525	4.99134	3.0259	7.41566	3.10382	3.20875	4.07244	9.57288	6.93964	5.01993	5.79727	5.61677	8.27807	5.65774	7.14275	6.73126	6.53553	8.07309	7.92718	8.62676	4.22098	9.4237	6.68467	6.32156	5.86627	6.44123	9.15602
NSGNKFGWVKEGDVV	6.10455	9.52824	5.95099	5.1213	4.15613	4.94393	7.02421	7.81412	8.03525	6.69759	4.44721	8.17514	9.0315	6.68284	6.23741	8.67881	5.92768	6.71181	4.92541	5.08945	8.74075	5.43313	6.60099	7.69796	6.07317	9.17027	6.73642	6.68468	7.49782	8.88841	8.94643	8.24693	7.50147	6.31065	8.55009	6.38637	8.23838	9.62514	8.17586	9.06812	8.88544	6.38957	5.84354	10.2871	10.3756	10.0916	8.85988	6.08126	9.91557
NSLNNLNLYLDRLIL	2.53383	5.96202	3.82934	6.66133	2.68299	2.33809	5.85087	6.99801	6.53816	6.9662	2.73128	4.61263	3.35638	3.0984	4.6615	6.48622	4.55816	4.84971	3.9927	3.3502	5.78174	6.21797	5.27876	7.29483	4.72657	6.94943	3.86591	3.8525	5.14225	6.74559	6.72994	5.73237	4.02356	5.12337	7.63274	7.32139	5.91296	5.15675	4.7766	7.68662	4.69866	6.17149	4.9072	9.28932	8.22606	6.86742	6.40054	6.45713	9.61218
NSMDAFPVLAYSFSN	-1.40699	8.54475	6.59378	4.36106	3.80246	5.77102	5.10837	4.17017	5.15848	8.49866	4.90887	8.28438	5.45386	2.01056	3.34087	7.15923	5.53249	3.60458	3.37111	4.09082	5.44421	4.87632	5.50991	7.29595	4.57904	8.1336	4.3606	3.7682	5.53891	9.14963	7.25474	3.68135	6.94717	7.35436	7.24015	7.50972	7.04517	8.90938	6.36922	7.84706	7.53492	6.95892	4.3352	8.71739	8.18873	6.97638	7.17935	8.65442	9.81354
NSSSEAKAYYINQNE	8.0461	10.5255	6.94221	6.75294	5.40781	7.71407	6.3601	7.32066	9.61155	8.71275	6.32753	9.75593	8.4489	4.43442	8.13314	8.30545	8.2469	8.92557	7.00623	8.43237	8.04248	7.06708	8.03882	8.80362	8.15644	9.73404	9.18578	7.65224	6.29619	9.80695	9.08619	7.99702	5.84296	6.31536	9.21296	7.94683	9.51712	8.82984	7.85244	8.53894	8.24044	8.10926	8.20356	10.1554	10.3091	10.2098	9.97443	6.37047	9.99802
NTAIDGLTSLNGPQK	6.35422	5.34077	5.22811	5.97287	4.31334	5.99907	5.45278	3.95625	5.21205	6.6799	5.20698	12.7724	4.12842	5.6558	4.56966	6.45496	5.71719	5.78025	6.21446	5.48911	6.29108	6.26431	5.81819	6.78607	5.54683	10.1561	6.10076	4.04772	5.33994	9.28903	6.48173	4.37324	6.98795	8.38984	6.62087	6.6953	6.50519	8.15174	8.00443	9.71015	7.36493	5.28877	4.77896	9.90507	7.71634	5.16296	6.69031	9.23868	8.73178
NTSTICAPFSLVAAA	1.21346	9.42799	4.91755	4.52319	7.76288	4.71938	7.04427	7.04146	4.35658	7.9651	9.74732	10.1824	6.73182	9.82732	3.62265	7.52195	5.41968	4.97779	4.85061	4.68447	6.94762	6.49818	6.65638	6.98063	6.12543	8.37197	4.41441	6.27791	4.76644	9.05777	6.22456	6.1214	7.89834	7.41536	7.30014	5.6846	8.2266	8.85161	5.56414	9.2122	8.36481	8.13127	3.957	10.2762	6.48191	7.0822	7.06423	7.64039	9.08883
NVMSNEDYQQLMSQL	6.30439	8.06578	6.37102	7.31801	5.72977	6.59842	4.85213	8.87352	5.17951	9.9044	6.55925	7.63032	7.3845	6.83207	6.79287	7.22598	7.95639	7.22006	6.25962	7.03454	6.02259	7.47997	5.96734	9.30476	6.89763	8.22219	7.46092	6.92506	7.83459	6.81014	7.28523	8.85545	6.22969	9.4237	7.12254	8.53572	9.22444	9.24302	8.46316	7.16038	5.86647	9.22714	7.91575	8.44852	10.2349	9.91167	9.83723	10.164	10.0896
NVSASAQGTADDTNS	8.89031	8.05052	9.92965	8.89129	7.01945	8.98642	7.63688	6.3825	9.17563	9.20167	9.20967	12.0825	8.31419	9.2077	6.60604	6.86715	6.42977	7.07184	6.64527	6.81067	8.11708	6.19142	7.5975	7.59761	7.66962	10.6498	8.21392	6.82973	7.35711	10.3683	8.79443	9.61764	8.66121	9.30351	8.95264	7.10126	9.69785	8.93752	9.67102	10.5757	8.83373	10.2102	8.15162	10.5564	10.0903	9.92065	9.26022	9.05226	10.3096
NYDNQSYAAVIVGLE	4.31212	9.87696	6.56322	7.35027	5.97409	4.70441	7.58254	6.24414	8.02867	6.59458	7.06546	8.11994	7.96709	8.1032	3.79042	8.88286	6.67468	6.83386	5.62728	4.67794	7.95709	6.79654	7.38671	7.68088	7.26529	8.76081	8.56361	6.96712	4.98224	9.91942	7.63511	7.84471	5.87353	5.34377	8.34458	5.40493	8.13988	6.30883	7.53786	8.36551	9.20249	7.8892	4.07652	10.019	9.47272	9.4672	7.73192	5.16124	9.75847
NYDRPSVAGTAIAAH	5.71713	6.51081	0.512392	5.90911	6.46808	2.08287	9.38072	5.88534	9.8934	5.45815	11.0385	8.228	10.2178	7.85914	3.10024	7.13828	4.44535	6.44606	4.86059	2.92375	9.15258	5.17899	7.36708	6.76941	7.46338	8.35182	8.69491	6.03425	4.87825	10.3042	7.10923	7.40385	8.60506	7.97941	7.06365	7.29275	9.17791	8.60698	8.93215	9.70165	9.04218	8.86195	4.86306	10.534	9.18394	9.42262	8.99059	9.34201	9.22191
NYMKVNRKSEQRLLK	3.86848	5.81984	5.30625	7.6353	5.05109	6.15824	5.10369	6.09024	6.23094	11.8659	9.74891	9.04939	9.99212	1.85971	6.20191	6.89921	6.15786	8.03394	6.1166	6.60323	6.10145	8.82412	5.67404	10.107	7.25187	8.85756	8.0986	4.46693	6.13405	6.20173	8.40007	8.95206	8.83534	6.48464	8.09416	8.15257	4.49312	7.77376	7.77591	9.57748	6.77674	5.70312	5.05325	6.24659	9.0766	9.75165	9.59401	5.67215	7.15653
NYQFTNLKAAKKGSM	3.99967	6.46246	1.00704	5.22385	3.15121	4.34298	6.71925	5.11142	4.59604	7.46838	4.23678	10.5682	5.32637	3.44498	3.80191	6.46162	2.69429	5.13022	3.86837	4.27883	6.13034	5.71848	4.59737	6.49425	5.68466	9.25796	5.73761	4.07461	1.66771	8.66363	3.03495	4.87748	5.8676	5.36644	7.01166	3.49651	3.2308	7.9755	6.27212	9.64673	7.84432	0.693147	2.17816	8.85902	5.16883	5.46637	5.29064	5.41098	4.89148
NYSPKDISIAITGGG	4.78442	6.78964	1.32813	6.30866	4.96296	0.921417	8.54366	4.30188	7.12351	7.03913	8.46319	7.5071	6.58653	8.10271	4.18693	8.25951	4.43978	5.32724	4.59046	4.43701	8.60052	5.25196	6.76615	6.88389	7.47521	8.88078	6.3391	6.6315	6.86433	9.80869	7.75315	7.76421	8.77737	7.96887	7.82943	8.01483	8.5367	8.69773	8.66349	8.65769	7.77565	9.52764	6.77166	10.1587	9.42111	8.89873	9.22148	9.24442	8.96754
PAKAHSAKAVLHAWS	2.86888	9.09955	5.16312	7.834	6.12968	6.24444	6.7993	11.094	5.44215	7.69806	6.71836	6.47883	6.30087	5.98367	5.01184	7.4867	6.60914	5.69598	6.34269	5.12504	7.02913	6.93723	6.46004	7.09513	5.99815	8.92547	6.31102	6.0302	4.8235	9.44762	6.73649	8.24228	6.93547	5.75985	7.98664	5.61349	6.31083	7.10505	6.52606	9.34533	7.79499	4.54966	5.91712	9.99856	8.03282	8.73048	7.99214	5.1223	8.68406
PAQGTAPSNLAIMGR	7.02505	8.68556	10.0465	9.26048	7.82794	4.4179	5.4706	5.61604	5.59749	7.8194	8.29294	9.22551	8.37098	3.78611	4.87849	6.28957	6.37994	6.36107	6.5918	4.57449	5.69556	5.15237	5.96693	6.98681	5.55809	9.29829	7.85179	5.30207	6.53219	10.4367	8.64805	8.49832	9.20872	6.7806	8.85874	8.04157	9.6747	8.08764	9.66569	10.0242	9.27749	9.47965	6.38161	10.3846	7.86587	8.96137	8.48065	7.08317	9.37902
PDCITQGKVAAEEVI	3.03797	8.44541	6.18059	7.27912	4.3637	4.85867	9.29489	3.79339	8.94726	8.13472	7.74981	10.829	7.37765	4.67615	5.21752	8.301	5.18281	6.24408	5.3319	5.78757	9.42464	5.57617	7.2141	7.24714	7.82315	9.74177	6.19318	6.54837	7.49998	8.47468	8.36779	8.96219	7.76387	7.44553	6.91264	6.88653	7.40355	7.32178	9.05694	9.80576	7.79606	9.2851	6.60039	10.1561	8.81909	7.96639	6.89794	9.1267	9.74332
PDPEPSPDPEPEPSP	9.30947	7.54102	4.91861	7.6747	7.39299	5.57568	7.2998	8.46639	6.27522	8.27647	6.4089	13.1194	6.76372	2.16904	6.84865	6.76032	5.3751	7.41409	6.10639	6.19203	6.75571	7.25734	5.89519	9.45297	7.18472	11.0564	6.25125	5.16143	9.95386	10.6344	9.93102	10.1698	10.0277	10.4242	10.405	9.86526	10.5336	10.5171	10.3583	9.65601	10.3577	10.7269	10.7559	10.8026	10.7788	10.7552	10.6634	10.8014	10.8029
PEFNTFTWAAMLFCA	4.73588	6.10802	3.09521	0.349965	1.76523	-1.6134	6.20673	4.30199	3.5679	7.09814	2.43991	8.36886	6.50466	5.63845	1.98643	6.3164	5.88101	2.61452	3.69504	1.3875	6.44165	3.08576	4.73131	6.0514	3.59477	6.98864	3.9906	3.75866	3.8373	9.54641	6.03093	4.99043	5.74076	5.30529	8.48902	4.26549	7.96429	8.34255	7.24101	7.48268	8.22134	5.84817	4.72854	9.94403	8.52988	7.98781	6.94445	6.66995	9.4012
PEIKKPLNKLENKIS	4.37586	5.20689	4.8569	6.10116	2.60081	4.5743	6.77054	6.44802	3.45643	8.16775	6.80951	12.0742	5.22823	7.74597	5.37904	6.58609	4.85982	5.63975	4.60073	3.94	6.98267	4.56992	4.25395	6.82052	5.25777	10.1725	5.65112	3.0723	6.04263	8.73417	7.23612	8.05335	7.79959	8.90024	7.06672	7.99031	6.23696	8.05293	8.22175	10.2743	7.22897	7.57953	5.10649	10.0425	7.58023	6.8039	6.3312	8.10163	8.92534
PEKKNAYNEAVHNAE	6.73984	8.778	6.69558	7.44948	5.64377	5.03294	8.37567	3.85457	6.17562	8.27168	7.9287	10.5274	9.12255	5.1386	6.85929	7.77825	7.15471	9.1131	6.59284	6.7184	9.1871	5.2569	7.38473	8.10015	9.22377	9.87846	9.74325	7.36943	7.72157	10.3432	7.93505	7.87546	7.2289	8.58358	9.56991	7.51573	8.88075	5.86703	7.87398	9.20366	9.06184	8.6461	7.0836	10.2522	8.77754	9.77924	8.6199	9.71108	9.73921
PFAFLAQLISAGTLV	2.22163	6.94887	-1.59432	3.59851	1.72373	-0.822919	1.31023	6.61111	1.7016	6.69615	5.54643	6.8254	4.78796	2.91073	0.45121	6.41752	1.56573	3.87895	2.81215	1.58469	4.29715	3.79447	3.58393	5.98389	5.18995	8.31195	3.98154	3.97849	1.72277	9.42712	3.10009	4.03954	3.57235	3.88773	6.26606	3.88568	4.15261	6.6738	4.08598	7.90056	4.13996	5.31714	2.47401	9.86071	6.13675	4.66908	5.40838	3.88794	7.28679
PFCFFLTASVTLLTS	-4.25116	5.21773	5.11686	2.38465	2.58113	0.0986415	3.7565	4.03184	2.60151	6.6214	-1.52105	7.64079	4.58926	3.62521	-1.13899	4.01213	1.4288	1.0853	2.46256	-0.0381747	4.77299	4.32	3.0161	4.86011	2.03698	7.09797	3.97053	0.963534	1.82455	5.34329	3.58629	4.26268	3.64284	2.4681	7.90703	4.25845	5.40672	6.68198	3.18221	6.74229	7.29817	6.03189	2.1318	5.78219	4.92885	4.06165	4.90912	1.72098	9.07119
PFLGLVIPNIISIYR	6.90398	6.23573	4.58615	4.51036	5.7887	1.62839	5.5669	4.33571	2.27344	6.71312	4.9362	7.29414	3.68889	1.444	1.18302	5.49333	4.81296	2.77312	4.18313	2.47038	4.31503	4.59219	3.01049	8.05052	3.64865	8.43509	4.11237	2.422	2.75366	7.45669	4.36945	3.47197	3.71844	5.45275	5.11259	4.13357	5.26734	4.6606	4.51305	6.87347	4.77912	5.95064	3.641	7.83882	7.49681	6.09738	5.35795	4.43462	9.01666
PIHPSFSNLIYWIFV	1.03956	2.76634	4.75397	2.28526	6.99645	0.493791	7.4388	5.09883	2.93719	9.73096	-0.429373	4.179	2.9925	4.45223	2.23337	4.86919	3.62959	2.13741	2.48434	0.682963	6.1921	5.21277	4.51327	5.79802	2.06751	6.0745	4.00275	3.21197	3.09104	8.62432	7.34782	5.99071	5.41654	2.61007	8.34757	5.08265	8.17086	3.80444	4.84733	7.09548	7.43938	6.5351	3.74076	7.37379	4.70836	4.48774	4.331	1.80006	8.16915
PIPNEPHYLVISHAD	5.22737	9.67602	4.43758	5.08984	4.34749	4.7728	5.16371	5.21561	5.01647	10.2215	9.58211	8.96356	6.4769	5.83634	4.88972	8.92607	4.97114	5.24662	4.01069	5.38349	5.88676	4.12889	5.06222	8.96275	6.5596	8.71685	6.15831	5.49016	6.24688	8.82885	7.76302	6.83658	4.80402	7.93408	7.24566	8.65209	7.81056	6.42778	7.79123	6.36061	6.03381	9.12551	5.76716	10.1903	9.27298	8.7321	7.77769	9.5821	9.70177
PKAFFKEEKSKFTEY	-1.43611	3.88439	0.369576	7.59426	4.39646	4.50311	9.47627	10.1962	4.66493	7.35341	9.74727	8.40133	5.59644	5.49202	5.24335	3.9937	3.2395	7.0874	5.7268	4.54457	6.49046	6.83821	4.51696	7.0651	5.92852	7.64964	5.56662	3.02822	4.21951	4.47847	4.38328	7.87024	7.15571	6.91404	9.3524	6.14526	6.38182	9.73556	7.83237	4.24133	7.14378	4.36055	3.70155	7.31666	5.48455	7.75951	6.25317	3.52636	7.33181
PLFTLPGRSTVDNLA	1.9006	6.50365	2.51322	2.55797	2.19133	2.21164	4.80824	4.60216	2.44828	6.03595	7.10053	8.35102	4.02211	2.27889	2.7498	6.0598	3.62519	3.38716	3.75826	2.45447	4.0495	3.43957	2.69398	6.55308	4.71194	8.97372	4.15157	3.03875	2.74727	7.71468	7.32798	6.28563	8.0845	7.6485	7.70648	7.08188	4.16356	8.03139	7.4474	9.56887	8.75227	7.69325	2.33795	9.84513	6.77989	7.05666	6.60244	6.50939	8.19165
PLIIIALSSVFIFTL	3.48414	4.37684	-1.10009	-1.47036	3.5299	-1.09935	7.40869	3.21586	2.676	5.96195	2.57286	4.78015	6.01786	1.23587	-0.431824	3.35118	1.77035	1.01089	3.43027	-0.412802	4.73272	3.50048	3.07205	4.98742	2.04379	6.40097	2.52015	0.994745	1.91692	6.6178	6.2172	2.92852	5.34568	3.91402	7.60365	6.26321	6.09244	4.87061	3.07731	6.40523	5.16364	5.92265	4.00223	6.94554	8.04397	7.21842	7.13175	4.97853	9.59444
PLKEQFPYGFMLQGN	1.75778	2.56565	3.47473	2.85239	3.96529	1.97222	5.57042	5.50854	5.42313	6.30906	3.07103	9.9902	7.44025	4.84364	3.4519	7.01229	5.2458	3.64088	4.31094	2.41493	5.41866	4.31823	3.5788	7.23901	2.90353	8.26052	7.01266	3.45935	5.87718	9.97578	8.16891	7.38044	7.82389	7.42154	8.30496	6.90415	8.02862	7.80584	7.55664	7.88863	6.80705	5.70412	5.273	9.04436	7.93977	8.33437	8.02763	7.40787	8.67324
PLNVQTQTRRLGVPE	-0.485722	7.79799	5.42142	6.97225	7.0207	7.20874	6.66527	7.43035	5.20133	9.73061	8.28461	9.00647	6.24688	4.13514	5.82291	6.70366	6.26565	7.66193	6.32117	6.12651	5.38977	5.55299	5.7205	9.44258	6.837	8.51546	7.97921	6.52163	5.95298	8.58586	8.02689	8.069	8.0296	3.79098	7.6046	8.42422	3.8221	8.52097	6.97495	9.8881	5.51665	6.27533	7.00895	7.71548	9.6401	9.79266	9.42338	6.1874	5.92503
PLQTAKTQLQNDIDQ	4.34184	5.98804	4.5834	6.11874	4.47904	6.74623	8.06446	7.62364	5.64756	10.6465	9.03139	10.6079	7.25135	5.82626	6.38437	6.9086	5.1573	5.87489	4.98708	6.02216	7.11223	6.61388	5.55212	9.47519	6.74545	9.39819	7.1916	5.5157	6.51486	7.75978	7.84608	7.7541	7.57553	7.26151	7.45194	8.8004	8.3739	7.68096	9.3177	10.2661	5.47017	8.93336	5.24608	8.85653	6.33184	6.45887	5.64661	8.19274	8.9459
PNHKHDESIICSGTH	16.6744	10.5029	6.78382	10.3331	7.16019	8.70288	9.75109	7.9746	11.5622	8.34791	14.2758	6.60324	9.73227	9.91815	6.92259	11.0816	7.48682	9.21262	5.82993	8.20643	11.7529	7.06315	10.2342	8.96637	10.0899	7.49367	8.96443	9.69177	8.97419	9.69778	7.90688	8.52697	8.62607	8.50956	9.49037	8.53248	9.68215	8.28687	8.73326	6.45724	9.00309	9.29238	9.6955	10.2529	9.68424	10.026	9.4567	9.81992	10.3345
PNYQFTNLKAAKKGS	-0.259925	6.84112	5.67249	3.76024	4.00414	2.59143	4.33345	3.62833	2.50579	5.86252	2.41465	11.1954	5.97994	3.07348	3.56372	6.42444	3.31361	5.14097	4.02214	3.57251	3.94936	3.44062	3.15777	6.63918	5.86429	9.85955	5.25993	2.61431	1.91692	9.29752	3.21487	4.78582	5.74396	5.45575	7.58929	3.91202	2.9069	8.42528	6.15018	9.20958	8.02345	0.741937	2.66653	9.87705	5.78751	5.99849	5.68276	6.69344	5.58128
PQLIKFVLQGEKRGK	2.67242	6.34945	1.42739	1.61669	3.67605	4.42163	6.27445	2.42987	2.82643	6.73109	5.83193	10.9904	4.70631	3.51518	3.84906	5.53594	2.95936	3.2269	3.40064	3.09696	6.64705	3.12783	3.35836	6.84933	4.6471	9.83268	4.18784	0.878615	4.20618	9.03732	6.47405	6.31101	5.88555	7.72551	6.03044	6.71089	4.22098	9.19696	5.75352	8.88616	4.46476	2.23001	4.11643	9.60212	8.81736	8.19793	7.63714	8.95358	7.27651
PRGEFLHMLLGVFLA	2.64886	7.97019	6.17382	4.46015	3.2373	2.79474	7.52197	6.97535	1.94074	7.338	3.69076	6.46783	4.32708	5.65323	1.44	6.73377	3.99749	4.01992	3.93391	1.79722	5.7382	4.78736	4.32094	6.94476	4.2572	7.90026	3.50918	3.96992	2.12823	9.3189	7.18607	4.77576	3.98898	6.68835	8.70103	7.96725	7.38306	9.10929	6.58948	7.49521	5.67091	6.6557	2.20827	9.47337	6.89382	6.3194	7.14138	5.59868	8.26177
PSFITIDGGEGGTGA	-0.673831	6.56242	2.63781	3.31898	5.53187	3.4354	8.62689	3.9151	6.22764	7.74229	7.32127	9.59179	7.36276	4.78739	3.06309	7.19728	4.44635	5.24386	3.9718	5.13901	8.14091	3.93835	6.24388	7.28702	6.77926	8.78132	6.40299	5.42994	5.95194	8.6745	7.33132	7.46043	8.48086	9.69825	8.33797	7.32778	7.23713	8.82926	9.24158	8.32108	7.83862	8.14781	5.48293	10.1069	9.64172	9.88625	9.93191	10.1963	8.99156
PSKKMSLNLDDETEF	7.0325	6.36017	5.21992	7.44778	3.62516	8.23214	10.6546	8.855	5.1737	7.71405	7.14197	7.98628	5.30573	5.02834	6.70307	7.50282	3.60079	6.49077	4.67539	5.96246	9.13975	6.89795	5.47862	8.81207	7.27874	8.41042	6.83487	5.10131	8.09578	4.56331	8.31723	7.29186	5.18178	8.57703	9.86965	8.51939	9.55902	8.48339	9.18191	4.13836	5.58462	9.66159	8.68991	6.79633	9.11285	8.57327	7.4466	9.46969	10.0698
PSKNKQSRIELFTTD	4.31118	5.95782	7.27978	6.87337	5.72948	4.22865	8.24251	9.82404	8.03691	9.17525	5.2972	10.466	7.66574	5.85622	7.41229	7.47668	7.08009	7.50391	5.67719	6.12415	7.66919	7.45382	6.85326	8.91239	6.48438	9.08141	7.24361	6.80694	8.06338	8.12938	8.60669	6.65904	6.85171	7.26753	8.97548	8.27431	8.7132	7.34446	7.91403	8.19715	6.25229	9.45242	9.40996	10.2232	10.2191	10.2441	9.77935	9.67093	9.98795
PSNNKLEVGLGRDIS	3.4192	6.67922	5.90428	5.68919	3.65478	4.72722	8.64684	7.20975	8.70534	8.1798	7.18743	8.59108	7.42282	8.12958	5.27911	7.84305	5.32715	6.09792	4.80439	4.42362	8.84567	4.94452	6.2933	7.67777	6.32079	9.22779	8.0502	5.61866	6.46147	10.1452	9.02848	9.74966	8.76285	6.39275	9.18723	7.23979	8.20705	6.75437	8.47121	9.45691	7.78883	6.25421	6.66672	9.4421	9.2204	9.41418	9.58394	8.31803	9.90215
PTAWYMFAIFVATII	4.46195	8.13584	3.06902	4.15744	3.42803	2.3072	8.28393	2.57558	4.24668	4.05649	4.48453	4.84244	2.36352	5.69608	0.460793	7.29674	2.18204	3.09284	1.78944	1.66716	8.04926	4.80898	4.07911	6.07805	4.05637	6.13616	3.0133	3.33142	3.30322	10.0892	5.49347	5.27454	6.24086	4.78582	7.44775	5.58048	7.83755	7.97443	5.54244	8.32383	8.41065	6.93001	4.49413	10.1677	8.71728	8.2306	7.56162	5.05293	9.68078
PTDVGVLDEQKGKDK	6.30122	3.16559	6.15561	5.49669	7.70568	7.86517	6.60793	5.88493	3.67064	6.66521	8.06512	13.9655	9.94737	2.49452	6.91601	5.42625	5.9477	6.39946	6.6877	7.18314	6.94052	5.74294	4.91357	8.97445	5.77783	10.985	7.83726	3.87202	8.37272	8.86176	9.48326	9.29785	8.78327	9.93531	9.29941	9.50004	8.91312	9.90992	9.50328	9.69024	7.46354	8.14378	9.58795	10.1992	10.5186	10.2596	10.2872	10.623	10.2867
PVAGFAVLLTTLTRK	6.19224	7.31086	5.61603	4.87189	3.53979	5.4457	5.44	5.74581	4.94801	7.24806	3.12669	7.99621	2.77738	5.10028	2.67434	5.38359	4.43985	2.50204	4.1715	3.42105	5.11338	5.57617	3.43643	7.16404	3.48297	9.2919	4.21063	2.97928	2.09186	8.70224	5.43372	3.94352	4.79331	6.31843	7.10972	6.53364	3.03975	8.68834	5.59953	8.79678	7.74751	4.55703	2.36837	8.56126	4.41328	4.24721	4.19976	6.53839	7.71082
PVGVAIISYGIQFKY	-0.326953	7.06362	6.42668	1.94071	5.71219	5.07822	6.26792	3.68583	4.33746	6.71688	3.48042	5.97717	3.13035	3.51968	3.28945	5.33189	4.54093	2.58975	4.29192	3.55511	6.22475	4.69738	4.51939	7.22069	4.50572	8.516	3.137	3.46368	5.06639	6.5429	7.06091	5.86873	6.38705	5.20785	6.54722	6.01884	7.37645	6.21481	2.85071	7.87853	5.75606	5.68935	4.39876	7.42194	8.36531	7.4875	7.58034	4.46441	9.28975
PVLAVDDDEHKRNIT	8.58924	4.36025	5.43619	7.52657	5.26262	6.39598	7.35145	8.45518	4.65164	9.88968	7.2941	7.85067	8.77222	4.78926	7.71763	5.59071	5.78037	8.29054	6.63998	7.5939	8.06317	7.28076	6.77607	9.68454	7.25435	8.85597	8.91567	6.41339	9.2337	5.63693	7.20147	8.70046	8.82553	9.62286	8.87765	9.91573	8.9502	9.55746	8.81764	6.80306	8.54222	8.11952	9.92314	9.42024	10.4845	10.364	10.3645	10.6922	10.6246
PVSAIMHAGIVNAGG	-0.411915	8.51417	8.01589	4.27488	4.05471	7.12849	9.05548	2.68337	7.24182	6.1602	4.95984	9.00898	6.47683	10.2044	2.97061	8.29649	5.64604	5.0809	4.69601	5.91254	8.49539	5.45226	6.88857	7.76636	6.46853	8.43192	6.70666	7.58073	4.09767	9.13964	7.13433	4.69866	6.78908	6.62831	5.37157	5.31173	6.27269	6.94177	6.84097	9.81832	5.39544	6.8076	3.87515	10.226	6.37209	7.46391	8.01746	7.07624	8.54038
PVYLFIIGLVILIFI	12.9974	4.46728	0.657548	0.630278	4.11642	-1.62412	6.88646	5.51947	3.57789	5.06188	1.32173	3.53815	2.91454	3.7473	-1.9558	4.85113	1.56771	-0.0873278	0.979207	-1.27135	5.57163	3.2885	2.89524	4.17934	1.71609	4.6706	0.738134	1.21892	3.68638	9.59604	7.65012	6.06773	6.63516	6.7201	9.00488	7.93748	8.40599	8.24297	7.15664	7.90493	7.56766	8.49915	5.64749	8.65323	8.02081	8.24575	7.74252	6.94208	9.53396
QAKERLAQALQDIKD	1.54961	6.81785	5.84831	6.2032	5.24254	6.07725	6.36247	6.18242	6.58765	7.22345	3.66155	9.83815	7.55634	4.6648	5.23779	7.09435	6.14946	5.4691	5.385	4.42899	7.54492	5.49622	5.96758	7.21352	5.00155	8.65471	6.91248	4.35752	6.01591	7.00497	8.07452	6.85414	6.7359	8.35371	7.71218	7.31095	7.82433	7.91513	8.75582	9.42067	4.20767	6.0797	8.49201	10.4608	8.9366	9.10982	7.33451	8.47556	10.1271
QAVSSFQPENNSVIL	4.35184	6.20673	3.85491	5.82149	5.36705	5.84157	7.65026	4.87989	7.39665	8.52194	9.675	8.05697	6.92267	6.64924	5.71099	7.37804	6.4068	6.82711	5.90778	5.48839	6.62484	6.15402	5.98382	8.43	6.18489	7.91679	6.75455	5.97404	5.05943	9.15814	4.85671	6.52342	6.72587	4.70953	8.6499	6.60421	9.23685	5.19296	8.26114	3.9279	7.4598	6.35732	3.46605	9.14315	6.1306	6.81582	5.89451	3.71162	9.76214
QDAAAVKLYNTGGAG	11.6887	7.64799	6.99336	6.30635	5.8685	7.19484	3.88503	5.40327	8.40967	6.75348	7.67004	11.3583	6.04646	8.72608	5.77028	8.30524	6.73745	7.32779	5.47091	7.31426	5.50045	7.15378	6.80811	8.46972	7.2521	10.5621	6.01711	7.76135	7.33328	10.2277	7.12689	6.26416	7.95423	9.28886	7.4676	6.14311	7.17999	6.99906	6.28897	8.16482	9.17889	8.94213	7.60209	10.5042	9.59076	8.51701	9.03127	9.652	10.1309
QFNHEVVDFEQLSNG	5.80559	5.81238	1.45421	4.72538	1.76393	4.29638	9.51486	7.50289	7.10877	5.77896	2.65397	8.64033	5.63677	6.11654	5.47119	6.25914	3.49778	4.0712	3.94267	3.87251	8.8064	5.2958	5.90255	7.86454	5.43224	7.60022	6.57509	4.93221	8.51561	6.77033	6.61714	6.48387	4.1957	8.45389	8.74008	7.60295	9.56641	9.5117	8.71624	7.02037	6.10323	9.21631	7.86858	9.033	7.51715	8.74054	6.04285	8.87481	10.028
QGILEGTKAITQKFN	0.515507	8.01047	5.59822	6.7186	4.356	6.07826	5.41293	5.64579	5.58492	6.44287	4.68413	9.82028	6.17921	3.10867	5.06182	7.01706	5.78818	6.22442	5.345	5.78309	6.26031	6.32712	5.96766	6.46781	5.65459	9.46654	5.91606	4.1939	4.79331	7.38987	6.2613	7.97917	7.8262	5.96743	6.4302	7.02811	6.77331	6.37622	6.70576	9.17335	6.40671	6.93809	4.96974	8.53648	7.39023	7.52505	7.22393	6.78876	8.69759
QGVISAVLNIISVGI	1.83102	5.92943	3.49188	5.15464	4.86258	5.01628	6.19324	1.64746	6.12386	8.07776	5.70862	9.05969	2.65388	7.13403	3.55603	7.15381	4.90024	4.85629	4.1393	4.40657	6.71436	4.96976	7.39501	6.89885	5.80319	7.47671	3.51529	6.85488	3.99083	8.21384	6.2521	4.63667	4.94734	3.91002	6.53684	7.25736	5.43547	4.42604	6.54377	7.82868	5.67264	7.67981	3.44585	9.04642	5.43791	3.80955	4.2921	4.78198	8.00371
QIGPGLFGVRDKEGN	10.3766	5.93878	8.30583	3.73771	5.41771	5.16365	9.77074	4.52266	6.70131	8.49066	5.69102	10.466	7.11501	5.88696	5.64587	6.64302	3.91013	5.38986	3.92644	5.99043	9.45255	5.82193	5.62818	8.85034	6.20891	9.6248	8.72222	5.01424	7.98218	9.95049	8.21216	8.72698	8.97971	9.33746	8.42937	9.09972	8.23398	9.80887	9.13632	10.2144	8.42431	8.7098	8.59642	10.4283	10.5122	10.3376	10.2473	10.4358	10.2331
QIGSAVTAVGDNNPY	4.90221	6.56895	6.2108	7.46684	7.20393	9.42491	8.42408	5.97555	8.81668	7.33593	7.29148	10.5405	6.79475	9.35487	5.48422	6.86827	4.9409	6.06063	5.90014	5.20156	8.25223	6.55559	6.96725	7.64232	6.6886	10.0433	7.8906	5.51024	7.89447	9.73424	7.49687	7.49209	7.97326	8.76791	7.2069	7.84079	9.75011	8.4598	8.47121	9.59378	9.01053	9.56876	6.96091	9.75057	7.69027	7.09972	7.65553	7.75973	8.58571
QIKSVLKHDRGISEQ	6.12954	7.01197	5.26522	6.36368	6.45105	7.39613	4.75979	9.585	4.2514	8.84565	7.03944	8.61185	9.17787	5.96584	6.4441	6.22222	7.296	7.38061	6.13692	6.80258	5.24186	7.15875	4.46412	9.07726	6.64424	8.39214	9.87728	6.05037	8.10265	5.28219	7.92085	8.56505	6.69592	7.6774	6.78615	7.07741	5.3547	5.77393	7.99071	6.92726	5.67195	5.37064	6.32729	6.24248	4.96815	6.69798	5.8824	8.04072	6.73942
QKEEVAKNTEKVVSN	8.21923	7.76781	9.11174	7.77585	7.86892	8.3153	9.4952	9.97327	7.07773	10.9148	7.52843	11.371	10.0698	6.1015	7.1669	7.25521	6.81975	9.00772	7.15977	7.15617	7.49728	8.32688	7.8463	9.4101	7.5624	9.5356	8.85705	6.80964	8.37692	8.29861	9.07565	9.80169	9.06794	9.15691	8.70171	8.60546	8.85642	4.10264	9.24757	8.95578	9.01011	8.52302	8.0576	10.2683	9.59238	10.1396	9.30393	9.18145	10.0865
QKQQLQSQITQSSDI	11.4715	7.79159	5.22223	6.58955	4.43477	7.75705	8.67699	8.0163	6.32081	7.54869	7.3099	8.72869	7.9608	6.72204	5.87971	7.52394	5.03165	7.13932	5.18115	5.58243	8.26754	6.84813	6.39836	7.73515	7.16613	8.90656	6.1619	5.61282	4.12875	9.28884	6.36544	7.55575	5.28168	3.86703	6.60408	7.58396	8.31046	8.32098	8.40655	9.88731	3.41773	9.12475	4.31241	9.63458	4.21435	5.8061	4.63016	7.02193	8.30721
QKVSIYSSDSSSPVS	2.87946	3.86331	5.03319	7.28857	4.49953	3.68763	5.48902	4.97526	6.07386	4.59217	8.19965	7.3582	7.48874	4.18544	4.18056	6.77276	5.49177	6.40527	6.24014	4.78666	6.54474	5.30503	5.73783	6.52171	6.86132	9.38566	7.00293	4.27197	6.36939	8.60616	3.60821	6.28189	5.00596	5.23378	7.14591	5.27709	8.4836	8.1248	7.01284	2.31254	6.93469	8.63978	4.40709	7.44325	4.4198	6.81225	4.48717	3.52518	8.94612
QLISYKYLNDKVKSV	3.54272	5.40011	0.456008	4.5691	3.52267	1.24495	6.57473	6.28041	1.75994	8.07585	5.4476	10.9666	7.895	1.50961	3.90208	5.69089	3.50738	5.22839	4.13167	4.05073	4.75473	5.04179	2.50984	7.71923	4.52152	9.14689	6.89084	2.84196	4.78749	6.75577	5.40087	4.45899	4.81705	6.30079	7.47936	6.74217	4.38328	6.75204	5.21385	2.35138	6.81388	1.335	4.92064	7.17687	7.14495	7.70303	7.3871	6.11014	8.07221
QLRKRYDIPTSKAPK	0.996747	8.38734	-1.44067	5.99199	3.05171	5.07944	3.69632	7.31909	3.49373	5.04877	4.22463	7.71855	9.14236	4.75173	4.79858	8.31534	4.31973	5.59346	3.86039	4.43224	3.90651	6.30274	3.60029	8.22213	6.02295	8.2964	7.50041	3.41343	7.10939	7.76102	5.51946	7.22701	7.58528	8.41099	7.56941	8.14529	7.59105	8.99725	7.53037	6.48631	8.78206	5.93436	7.92906	9.14942	7.49713	9.03603	8.51333	9.41948	9.5028
QLSISERSEFVGYVM	5.81928	9.22907	8.50667	10.0405	6.9213	6.59874	7.78121	3.67863	7.99488	6.76662	6.45381	9.4559	7.87663	5.7878	5.4768	7.63254	6.71865	8.92835	6.88443	5.65576	8.34796	5.97007	7.83915	8.17742	7.88085	7.4284	8.68129	7.46645	5.54361	5.39226	7.75701	9.68888	7.87668	7.37432	8.84858	7.48026	8.88063	8.5532	7.70697	7.30941	8.11115	7.79445	6.40293	5.22607	9.38064	9.60721	8.84993	6.57095	9.71378
QMDSQIDQQSSMQDT	7.4264	7.3662	7.93469	7.00506	4.65035	6.44319	7.51495	6.52992	4.27976	8.49659	7.0821	9.82941	7.66412	3.76615	6.26157	6.20332	6.71805	6.64217	6.29787	5.66731	6.79498	5.83911	4.83721	7.83993	6.70355	9.76941	8.73519	4.78783	8.07614	7.91176	7.80926	7.85053	7.3306	9.19329	8.22972	8.49007	9.43262	9.26529	8.75881	8.35519	4.64247	9.79457	7.77001	9.94738	9.15494	9.02856	7.67533	10.1897	10.0342
QNKQTDYNSAVTAAK	10.587	10.1476	8.1607	8.79454	7.22781	6.83033	6.3767	3.90113	7.32012	7.34299	10.0604	10.6021	8.79776	7.5756	5.81036	9.25556	7.45628	7.9696	6.59532	6.47975	6.63411	6.79838	6.89855	7.81949	8.3097	9.61064	7.61554	6.71295	4.22683	9.50335	5.16135	7.1289	4.94021	7.50714	8.66561	5.79667	8.56452	6.53886	8.16499	7.5485	9.69005	1.64866	4.90246	9.26043	5.52521	6.85454	6.42869	7.26375	7.76362
QNLKEKIAIIDPADH	1.48309	9.04879	5.50253	5.87739	3.73557	7.74905	10.5198	4.42647	7.4143	6.776	6.21212	5.38043	7.63649	8.10162	5.59882	7.95199	5.41078	6.41552	4.2111	6.11228	10.4125	6.29313	7.73112	7.80537	7.32094	7.63792	8.00304	6.26506	7.03351	8.61626	6.89406	5.77175	6.01127	6.96791	5.63193	7.81137	8.77726	7.43284	7.15906	9.38518	5.21656	7.25	7.62123	10.0264	7.85613	8.21686	6.63578	9.10474	9.51881
QNSAVKVLVGAEQLD	3.53998	9.70768	5.98122	4.4909	4.9245	4.75722	8.64849	5.03917	8.53322	6.05929	9.65814	11.6201	7.08136	7.22008	4.97066	8.67091	6.72854	6.76329	5.92225	6.62058	8.27934	6.70459	7.25399	7.74959	8.3908	10.255	7.24719	6.54302	4.62986	9.15027	7.44026	5.88221	6.66759	5.15675	5.06069	4.90823	6.90234	6.6421	7.46754	9.52325	5.59731	7.35481	5.03377	9.37436	8.25646	6.8461	7.8531	7.10708	8.55174
QNSSSVQDKQLQKVE	9.69946	8.79015	10.6678	9.47161	6.87812	8.39585	6.79247	7.4575	7.99986	11.6881	4.31932	11.3959	8.68215	5.28973	8.13972	7.39009	7.92639	9.30758	7.18076	7.89434	7.10857	7.04359	7.26986	9.04604	7.938	10.8228	8.61192	6.91995	9.07236	7.77389	9.46727	10.0307	9.18824	8.27106	9.11429	9.1467	8.02653	8.85172	9.10781	9.97875	7.18342	8.42747	8.2715	8.73037	10.3329	10.2842	10.0271	9.73336	10.2328
QNTEIKVYKVNSDQQ	4.57985	6.59175	6.80838	5.21507	4.70732	6.4829	8.11995	5.4391	5.73538	8.8069	7.33407	11.0494	5.56123	5.03597	6.20644	7.4639	5.7968	6.43614	5.15975	5.87691	6.75311	6.34678	5.10219	8.57616	6.5062	10.0838	5.70277	4.41558	7.12432	8.67408	6.32346	6.31716	4.51961	7.40889	6.93186	8.19348	5.83802	7.18015	6.85372	9.94185	5.85936	8.20609	7.74902	10.1447	8.10553	7.13218	5.88954	8.41963	9.40217
QPSQSTQVTTEEAPK	5.41642	8.26617	9.29466	9.1726	8.79689	7.73262	8.0223	8.48907	5.82508	9.30276	9.33511	10.8476	8.4642	9.68482	7.41684	8.03529	6.6539	8.4623	6.55541	7.14209	8.13245	8.51834	7.88839	9.45965	8.47112	9.75985	8.68677	6.91734	9.05502	10.4851	8.52266	8.92857	8.4262	9.29749	9.5813	8.83546	10.0686	10.068	10.1046	10.5092	8.35707	10.0267	10.0142	10.6164	10.248	10.3782	10.0067	10.4422	10.6345
QSALNEHLGSAGGIF	5.12364	9.42169	6.61212	9.99771	4.58496	5.77484	5.7836	4.29502	7.31646	5.65429	8.57185	5.42763	6.45043	10.7726	4.53304	9.43911	5.87485	7.9749	5.73324	6.23132	7.357	6.92404	7.44867	7.63639	8.16829	8.24073	6.65007	7.72696	5.66677	10.2399	8.65134	8.55991	9.43949	7.14354	8.42304	6.37911	8.4509	7.74669	7.14913	8.68315	8.60275	9.47064	4.59915	10.2459	9.87943	10.0214	10.1666	8.06571	9.5411
QSDKSSKDESFAVGN	9.82563	8.76427	9.78302	10.4771	7.60065	7.63673	6.82068	8.30942	10.9051	9.71121	12.6137	10.2261	10.4882	6.6583	7.79999	8.06872	8.19353	10.351	7.92445	7.26799	7.00078	6.51096	8.80313	8.37302	8.96542	8.64051	9.26716	8.53477	8.83019	9.63854	8.69254	10.0975	8.44668	7.97484	10.0693	8.87309	9.34861	8.58704	9.2726	7.23771	9.89626	9.68618	9.64475	10.3071	10.1251	10.3956	9.82685	9.3141	10.5025
QSLEKKYQMTMLKPM	1.97348	7.41891	8.28388	6.24094	6.32342	6.58954	6.63365	6.78114	3.97971	7.14944	8.46874	8.44445	8.81528	5.16128	6.0661	7.32117	6.662	6.85863	5.35387	4.767	7.22836	5.08537	5.60269	7.24415	5.72991	8.00542	6.13637	5.0537	4.1972	9.31282	5.95868	5.57973	5.11259	3.97029	8.46096	5.1625	4.94592	8.57917	6.77776	5.08327	5.31468	2.10413	4.7193	9.81073	7.42194	8.47124	8.16049	7.51358	8.95867
QTEPNPEYYGVAKKK	4.34419	8.47306	5.05937	6.91425	4.52473	8.68673	4.07832	8.55976	4.26337	9.4083	8.00414	11.7884	4.97851	3.83938	6.49698	8.47543	7.13575	6.92998	5.36779	7.19284	4.92749	6.67392	4.96574	8.33251	7.41607	10.0849	5.7438	4.57759	9.12256	10.5743	9.48409	10.0413	10.0819	9.60619	9.90398	9.0254	8.77247	9.75705	8.35951	10.1251	10.2101	5.55024	10.4233	10.7674	10.4682	10.6376	10.567	10.5812	10.5043
QTESTNAQNVINNGD	12.3709	8.96958	8.44817	9.33715	8.36695	8.10039	8.26216	8.02063	10.7506	9.74926	9.40404	11.1248	7.65476	9.40021	7.44112	8.4727	7.49757	7.93462	6.62918	7.33292	7.81372	7.17472	8.0935	8.38453	7.97837	10.3312	7.92803	7.40715	8.09432	10.4835	8.41978	7.73936	7.40446	7.08372	9.1074	9.21447	9.85991	7.27959	9.57585	9.67743	8.80357	9.75618	8.55736	10.4849	9.91146	9.64529	8.49277	8.66394	10.4237
QTGQNANQTEVEQAI	12.3795	9.74594	8.96262	11.6542	5.74443	9.13407	10.7967	8.67078	10.8748	9.31161	10.2874	11.5181	8.66547	7.77472	8.10783	8.41479	6.21074	9.236	6.61561	7.10482	9.26761	7.44151	8.33803	9.16475	9.07347	9.76779	8.17244	8.16039	8.50051	10.3151	9.03105	9.77677	9.1909	9.54728	9.47139	8.6247	9.99376	8.52576	9.84812	9.94698	8.47514	9.91635	8.78555	10.6561	9.99423	10.2521	9.99964	10.1968	10.3174
QTPRYRRPKFPWFKT	0.691443	5.08679	4.54888	8.49853	2.62671	6.14824	7.17211	7.0899	1.95993	7.85085	4.029	6.31403	2.41108	5.21762	4.2052	4.73769	5.45194	5.96159	4.37551	2.94066	5.34303	6.50536	2.98139	7.65645	3.67013	7.11247	5.74651	1.83365	8.64405	9.99775	8.43997	8.84088	9.08294	8.91253	8.89901	6.98823	5.6287	9.47286	6.09108	7.16958	9.10898	4.06389	7.96931	10.5582	10.4005	10.5962	10.329	10.2543	8.93119
QVSSLLKEKYGIAHS	6.80396	6.79178	7.14944	5.64195	3.53153	8.56322	4.81903	8.84591	4.9831	6.91373	6.31686	7.45637	8.41223	4.20954	4.73341	5.8396	6.83595	5.944	5.36958	5.0222	4.58831	6.93913	3.94069	7.44012	5.00708	8.45109	6.82378	5.3456	5.75416	7.41602	8.22665	8.44851	7.9529	8.46405	8.50605	7.41246	4.78999	8.75132	6.21621	9.86593	6.36819	6.65775	5.52665	8.01194	6.70546	7.92657	7.91629	8.66188	7.88405
QVYKNGSIKVSEYNF	3.92632	6.40886	3.16301	7.68658	3.67749	3.60816	6.97505	4.64557	6.32205	6.72611	4.80351	10.7438	8.67954	5.84458	5.78216	6.0969	4.41903	6.43405	4.69629	3.93085	6.57945	5.71816	6.01876	7.80506	6.90954	8.45421	6.86287	4.73247	4.49758	7.7067	6.46847	8.45472	7.47517	6.26929	8.16226	6.41804	6.06425	2.77882	6.1897	9.00706	8.03699	7.83364	3.96613	9.12291	8.15141	8.67292	8.19533	5.9577	7.41923
QYDKTFKDDAFDNVS	8.35466	6.23569	6.71296	8.77026	3.31974	3.73041	6.00209	5.63296	4.17484	8.38745	8.49735	7.23142	8.72005	5.99617	5.81252	7.41559	6.00165	7.04835	5.81119	4.86779	6.18473	5.65363	4.96726	8.02207	7.00893	8.8642	8.31804	4.57434	9.10499	8.57316	7.23979	8.26228	7.73026	9.3694	9.24939	8.68606	7.904	9.3886	9.11781	6.50638	8.96906	9.59577	8.58463	10.2615	10.4545	10.5242	9.9688	10.4418	10.3534
QYHVGHIQQIRQIQA	0.878053	3.38105	6.48439	1.00818	5.25191	5.24651	7.05425	4.00384	6.78475	9.09907	3.74983	8.27976	3.60622	4.94459	5.19152	5.40991	5.18556	4.00842	4.70444	4.52484	7.57503	6.14747	5.36864	8.17612	4.33341	8.28969	5.1176	4.04979	4.24992	7.93555	7.88871	6.0098	5.3627	4.95159	4.10923	6.38839	4.7185	7.86465	7.5124	8.2104	1.84055	6.1827	5.2294	9.76972	8.50186	7.49941	7.27056	7.91056	8.20453
RANDINHLVLTGVST	6.26583	10.3191	7.16767	6.55972	5.59901	6.41219	6.78239	5.13077	7.29549	7.95208	7.68693	6.66919	4.58216	6.49366	4.24252	9.14989	5.83976	6.76564	4.92303	5.64054	6.9489	6.15881	6.90082	8.2307	6.53394	7.64199	6.76461	6.76856	4.2032	9.36099	6.80528	5.2601	5.7226	6.11633	8.4791	5.64897	7.20422	7.6505	6.36527	7.83459	5.88137	7.56864	2.97144	9.70772	8.32917	5.88758	6.28553	5.3192	9.22213
RDVMSQSPFQMSGGQ	6.88238	13.8029	6.20239	7.49418	5.37958	10.4523	7.77135	7.29925	8.03452	8.01398	8.08288	10.8613	3.73668	8.44958	6.20827	9.26279	7.05619	7.47568	5.43639	7.24463	7.80101	7.57539	8.58299	8.39117	7.97928	9.02777	5.76398	7.41254	4.75531	9.60579	6.49179	8.22513	7.92628	7.72903	7.36828	6.74194	8.12222	8.40836	8.03929	8.90277	5.31074	5.67126	3.1307	9.35694	8.5975	8.21221	8.03737	5.21407	6.94121
REAFEGNNKLLIGIV	7.97802	4.05261	5.48118	7.90178	6.53896	4.32254	7.60775	7.31666	8.1684	6.12157	4.64671	8.166	5.9764	6.27155	4.65305	6.68514	5.97575	7.91468	6.30168	4.38033	6.25518	6.44802	7.7017	5.24343	6.40595	7.27332	6.22945	6.76706	5.31074	6.20132	8.27423	8.77109	7.66744	6.41083	8.62506	6.25709	5.47605	5.13874	7.85767	6.0895	8.55814	7.29186	3.49195	7.86089	8.5104	8.44505	7.60284	6.07984	7.41393
REGIKYAKQAGWDTV	4.0994	4.96319	3.34645	10.1168	4.67897	6.18182	7.93701	1.55682	2.10794	6.61717	5.59675	10.4305	6.89661	5.05678	4.73387	5.61848	5.01365	5.45659	4.85857	2.92003	7.29612	5.17277	5.00579	4.50507	4.85377	9.43159	5.74303	3.95044	5.21112	8.18541	7.16286	7.75966	7.38082	6.13556	5.07392	5.29782	3.91602	7.84455	6.28432	8.68332	6.14654	3.17388	3.50706	8.49125	9.11253	7.36275	7.10903	7.84034	8.41941
RELRKILDSYLENGK	2.79425	6.98274	1.48234	6.31118	4.47531	7.14823	6.00055	7.83223	2.47815	7.23281	6.64763	9.1019	5.01883	3.59305	4.90333	7.54815	6.08657	6.17375	4.56862	5.30047	7.48523	5.92403	5.21773	8.32625	6.19681	9.53205	6.92324	3.64399	4.25277	8.37531	7.11208	5.6287	3.66099	6.24882	5.15848	6.3663	6.49753	6.41624	5.38082	8.53594	5.98318	5.07455	4.03848	9.06059	7.73116	7.15512	6.9331	6.62321	9.73185
RELVLKAIHMIMLGF	7.59233	6.62965	7.02449	7.13183	6.1463	2.73984	6.87236	10.2678	2.64247	6.0144	5.73194	7.46358	3.38425	5.8301	3.67775	5.76739	6.09345	6.43551	5.47553	3.90218	7.24957	7.35336	7.71492	6.8996	6.11836	6.42602	4.75904	6.01251	3.87743	5.63515	6.10569	4.59411	5.5672	2.15176	8.31786	6.66339	4.34769	6.94563	5.3409	7.87978	3.49043	5.45959	4.2173	7.53901	8.28514	6.63166	6.91903	5.02684	8.9274
RFAFMMSLVVLIAWI	4.32391	6.7837	4.86708	3.85356	1.42352	-1.40509	8.98891	6.28135	6.84453	7.56086	-0.50208	6.28028	6.6998	4.55889	0.151003	5.94372	3.18304	2.92274	3.07264	0.590509	5.98572	6.63895	4.66827	5.35576	3.37156	5.38744	4.71336	3.25992	2.19722	8.48011	6.23637	5.00462	5.45873	6.33008	8.8597	7.12464	6.4273	8.14392	6.10591	7.6109	7.44594	7.62857	2.72195	5.97577	5.27443	4.97515	4.48796	2.34084	8.17424
RFDNVSYTYQKGTPY	5.8971	9.55777	3.37737	7.35729	4.86408	7.26338	4.10992	7.95225	1.69087	10.8686	6.63215	9.08865	4.62138	2.57277	5.41618	7.05387	3.65414	6.51124	5.31779	4.98249	4.20299	7.00061	4.14323	8.45081	5.71788	9.03421	7.10308	3.5726	5.31025	9.76155	4.2017	6.36061	6.51974	4.17439	7.34349	6.89811	5.73042	8.83556	6.58659	6.06866	7.85372	2.85647	4.23743	9.94522	6.47239	8.16688	7.02766	6.77221	8.13312
RGEHKANRYHLPSFI	8.54956	8.3864	10.8216	8.63377	4.10397	6.35812	5.56031	9.68799	7.34507	7.44065	5.14809	8.3923	4.76996	8.83782	7.3414	8.4131	5.83239	7.75073	5.03606	5.05786	5.43078	7.87595	6.58409	8.42183	5.52677	7.77255	5.02426	6.53778	6.1068	10.0676	8.4025	9.12829	7.63801	4.36437	8.86494	6.20879	6.79906	7.39382	4.19268	7.71343	8.76466	7.21693	8.0035	10.1974	10.5266	10.542	10.4088	8.25203	10.1072
RGTVSSGTEGSGRTI	14.442	6.94688	10.3865	7.81862	5.07787	8.45177	8.30548	3.36404	2.25332	6.96901	5.78212	10.6932	8.18768	5.60046	6.42895	6.38021	5.39241	7.4769	6.89528	4.61074	7.67358	4.09182	7.28344	5.81303	7.03698	9.8465	7.38695	5.39948	8.11043	10.2898	8.98181	10.0578	9.88238	7.68878	9.60055	8.37175	9.87221	9.42244	9.82638	10.411	10.0427	9.34995	8.80048	10.4285	9.4949	9.50853	9.15829	9.5622	9.91405
RKIKKVSKNKKRVDA	10.0472	6.54072	0.448453	8.89367	5.78326	5.14394	10.3203	8.99448	9.1232	8.14209	6.56704	9.50176	6.4663	5.56804	7.09048	5.11242	4.82706	6.87101	5.45607	4.52103	8.22859	6.22214	5.51499	8.22343	5.80911	9.3393	7.68414	3.84455	8.33605	8.19462	8.35892	8.83714	9.41242	7.21008	6.75809	8.6494	4.93519	6.82023	7.06348	10.1713	6.64626	2.97041	6.92856	8.70895	7.79651	8.49753	8.24424	8.04483	6.88711
RKRIGMVFQFPESQL	8.2451	6.14142	5.52174	6.45664	2.80431	3.41403	6.00909	9.03504	5.34948	8.54901	3.58573	7.53712	2.73269	5.05283	4.86323	6.67078	5.03168	4.84335	3.74724	5.24637	6.75847	7.14676	4.84591	8.49118	5.28226	8.2432	4.85936	3.91967	5.64615	8.03496	5.52505	5.06449	3.59182	6.56061	5.53418	6.04002	5.51504	8.20037	5.6204	7.07784	4.79662	6.80395	5.84172	10.113	7.76903	7.87453	7.16962	9.68825	9.3221
RKSEQRLLKTLQYPL	4.79418	7.17356	7.09862	2.50273	3.81627	4.25568	5.88315	5.02886	-0.0252309	5.8147	6.72689	10.4058	6.57116	-0.271527	5.42759	7.09354	5.24175	5.83396	5.77857	2.93154	5.61624	6.10341	4.43153	7.40748	4.95451	8.94731	5.81367	3.07405	5.13932	6.25229	6.29268	5.76519	3.23475	2.37024	6.85783	6.32543	3.85439	6.65929	4.87443	8.55038	4.94592	5.35328	4.65387	7.38634	6.63448	6.16835	5.57901	4.05283	8.0234
RKVPEIKSTDGQVMA	6.01419	7.9788	2.71263	7.09197	3.30657	5.58928	5.47495	7.82673	7.57888	7.78832	6.68331	8.79895	6.70365	4.87483	5.41243	7.63118	5.48112	6.8808	5.46305	4.83835	8.10804	6.61207	6.37062	7.47693	7.06045	8.197	8.44787	5.36948	5.93806	9.37761	8.32819	7.27959	8.50127	5.35517	7.67971	7.53005	8.88006	5.99968	9.05376	7.73858	6.87337	9.70536	5.17196	9.46525	8.85913	8.88477	8.71479	6.82858	9.36549
RLKVLFHFIAAIFIS	0.810989	5.48231	2.96514	1.92776	2.73206	-3.10824	4.82124	2.36483	2.96946	6.28348	1.95695	5.02368	0.61706	-0.664414	0.218448	6.28957	3.62995	2.06771	2.70251	0.480943	3.15996	4.32431	2.43578	5.88163	2.7931	6.49729	3.06454	1.90652	1.45862	9.34725	5.92799	5.1885	4.5778	2.05412	6.81333	5.98116	4.78666	3.8111	4.69135	8.05382	5.43459	5.31419	2.23109	8.89981	5.28046	5.51399	4.57656	2.08318	7.86684
RMGGTYIKSGYGADT	3.89192	6.95501	5.85372	4.37467	5.41195	6.2924	7.961	7.93575	7.59951	7.43117	9.67052	10.0842	6.9416	7.79442	4.37653	7.53496	6.52826	4.89502	5.77858	5.67337	5.99334	6.06605	4.94854	7.54143	5.46201	10.1243	6.24434	5.04513	5.60323	10.3167	8.54722	6.84981	7.91319	8.14413	8.31086	6.01029	8.13649	8.5412	7.5258	9.94883	9.09333	7.01598	4.90312	9.81419	7.76968	7.14852	7.35464	8.6582	8.2886
RMHVPSFQNNTTATH	7.22993	7.26526	10.3704	5.90597	6.1486	6.91715	5.11301	3.94361	4.33498	6.80122	7.03688	7.78369	4.06632	3.28023	4.37244	7.03381	5.38933	6.25114	4.96487	5.36865	4.95147	6.06482	5.02858	7.75177	5.91597	9.45301	6.75438	5.26867	7.37136	8.54191	3.7305	3.78872	5.3845	6.49873	6.37639	6.92373	8.09782	6.41461	7.92175	7.00106	7.3372	7.0645	5.86193	9.45421	5.68321	5.28675	6.13179	7.19624	8.57327
RMLVESKVDFANNRN	3.63763	7.33345	5.44199	7.69723	5.15064	3.53492	4.48387	7.58712	7.04368	7.17647	4.0142	10.2227	6.88319	5.63455	5.7327	6.3575	6.81841	6.88779	6.23333	5.92055	6.19253	5.82029	5.77906	7.85674	6.70225	9.0813	9.49958	5.20943	7.27801	5.56222	6.90395	7.30714	7.53075	6.72575	7.89432	7.80962	9.09872	8.83632	7.52348	8.14969	5.49676	8.13438	6.48354	6.04933	6.6467	7.61626	6.65059	8.45328	9.56295
RNVTIKEKGSSQTYI	5.64725	7.77877	7.62307	9.04419	4.99909	7.30202	7.67989	7.3492	5.78792	7.0778	9.57112	8.47679	7.2326	7.57955	5.14862	7.65304	5.90545	7.77909	6.1681	5.78224	7.03626	6.89338	6.07213	7.128	7.11811	9.14352	6.84725	5.37755	5.49059	9.30674	7.29811	9.00603	9.43044	7.51758	7.07327	8.08364	7.09274	9.08723	7.56967	9.50281	8.04292	8.49358	4.95286	8.6344	7.27424	7.86587	8.39766	6.85866	8.09092
RPTLLKHTDDFLKAA	8.05375	5.90104	2.66208	7.19661	5.20345	6.15199	5.63253	6.75153	4.37384	6.2397	6.70706	6.39792	3.91117	2.12939	4.18656	5.44171	4.40348	6.62731	5.3226	4.00347	5.6418	5.65966	4.56251	6.53012	5.36251	7.90073	5.86841	3.28327	6.98221	6.06518	6.87378	6.34124	6.31987	6.2295	7.37055	7.11355	8.99223	7.13545	5.49962	8.39292	6.66032	4.52504	6.75155	9.24539	8.58744	8.25625	8.52966	7.73279	9.85303
RQQQSTPIIIITAKS	1.94225	9.88155	7.73496	5.56334	3.0925	6.54906	5.36124	8.9161	8.19189	9.12753	5.70616	10.2439	5.74916	6.3874	5.0633	8.19896	6.71199	5.65817	4.41327	5.1059	6.89389	7.18926	6.76356	7.85392	5.99101	8.96054	6.34476	6.24757	5.7513	10.0125	7.33178	6.65454	7.66954	5.0133	7.42922	6.40523	7.01067	5.19296	7.05194	8.6292	6.745	8.33795	6.91763	9.77816	8.2015	7.33257	7.0202	5.68242	9.82782
RQYFNQLYRFNNQDL	2.83099	6.2131	3.192	5.91345	2.74458	4.80087	4.16939	9.23167	-1.27057	5.45052	1.85977	9.68873	2.04575	0.816869	5.29222	5.56256	3.71237	5.04209	3.56994	4.00676	5.54276	5.76106	3.03847	7.31235	4.61661	8.06462	4.46512	2.02693	4.85671	9.60195	5.08636	4.19117	3.69138	4.33205	8.41784	6.30628	2.29253	8.01212	5.47897	6.99154	5.26424	4.4128	4.73821	9.57507	7.70465	6.31095	5.21781	7.23735	7.56443
RRINRVIFVYIALII	0.506343	7.59152	6.59978	4.24646	3.98737	0.688945	6.2737	6.08274	6.10428	3.95578	1.66378	4.39545	5.04156	7.93922	2.16252	7.67345	4.7257	4.67702	4.37443	1.84004	6.78385	5.03629	5.91758	6.77285	4.38957	6.66488	5.00674	4.52899	4.85203	8.78809	7.25269	5.31419	6.51115	5.01595	6.14868	7.63506	7.13098	5.09865	4.85515	6.88233	6.95902	6.53698	4.21848	9.30349	9.30187	7.3884	7.39337	7.19494	9.42327
RRSLRIVQVSEEEQD	3.84532	8.84632	1.80821	7.36266	5.94009	7.60581	8.58401	6.32122	8.27866	5.51919	5.51167	9.48918	5.66518	4.90506	5.61492	7.21488	4.92814	6.28921	5.09642	5.52155	10.7156	6.26847	6.24611	7.38669	7.17267	9.77709	7.49479	4.07742	6.24611	7.40519	6.95769	5.23804	4.12066	7.7296	6.45	7.25241	7.52148	7.8524	8.23814	9.74713	2.96011	9.12022	6.01991	9.788	7.77109	7.49746	6.06676	8.87016	9.35078
RSLNDDEKALKYVRK	8.99587	7.49982	7.03181	8.39183	8.97902	6.53329	7.25607	10.2442	8.21163	8.41588	2.37391	5.97708	5.80134	3.77081	6.91195	6.63454	7.46009	7.23851	6.40577	6.21952	7.91804	7.54064	6.62493	8.4573	5.68613	8.44344	7.78025	4.73051	7.65809	2.97041	8.48399	9.697	9.00619	9.5303	9.43738	9.04541	8.03505	8.80422	8.75593	8.28246	8.28084	5.82008	9.15559	4.65491	9.60385	9.78984	9.50085	10.1039	9.78649
RVAEAATQAGGITFV	1.38218	8.03552	5.346	7.80823	7.6734	-0.524722	8.16972	7.07242	8.26116	6.1121	5.80619	10.0692	8.17777	5.40999	4.06997	7.13219	5.58269	5.76102	5.4543	2.60567	6.73541	5.14973	6.6757	5.64684	5.60018	8.857	6.94151	6.25745	6.14118	10.3675	8.10654	8.89481	9.66376	6.93079	7.94073	8.01523	9.91528	8.44516	9.47957	9.06582	8.2537	9.24608	5.7228	10.6592	9.44047	9.51773	9.7418	7.94139	9.89826
RVSMFIWLIILLPVP	4.78477	7.94804	0.90931	0.226191	2.12763	5.49147	2.8027	6.96892	6.23348	5.75399	1.54809	5.46165	2.17003	0.441241	-0.243803	6.60009	3.12116	1.70944	2.33516	1.04029	2.95876	5.76417	2.29296	5.76962	1.60279	6.28198	2.29237	1.50883	4.91706	9.78169	7.60862	5.02125	5.13285	6.64288	8.79918	8.24829	8.29881	8.89004	5.88555	8.38092	6.87275	8.4919	5.4786	9.24539	6.70751	5.06386	4.01169	6.99964	8.79215
RYFDRVIKKRYKGIE	4.99072	9.22447	8.9491	7.42772	2.45417	2.98443	3.97801	6.17489	4.1865	8.13833	3.88137	6.21439	5.52267	2.43781	5.27556	6.89892	4.45714	5.84732	4.4067	4.27491	5.70658	5.62607	4.17892	8.90209	5.06655	8.20179	7.03378	3.49244	6.71478	5.45916	6.65865	8.65495	7.49259	6.3981	7.80779	7.24971	1.54756	7.0463	5.67846	8.75201	7.10988	2.41591	5.89699	8.72485	9.34818	9.82403	9.13059	8.11094	6.46838
RYFPDVNSGGTIGVQ	2.2472	6.48907	1.23572	8.85787	5.70702	5.96859	6.11029	5.42575	6.728	6.10047	6.29376	7.22702	8.8287	5.71507	3.00275	6.93265	4.60893	5.59994	4.97332	3.25839	6.93597	5.30575	6.16736	6.18581	6.34567	7.78409	8.42794	4.30582	7.08999	9.92606	4.10429	7.26613	8.27937	7.74275	9.15568	7.74175	9.06924	4.8683	9.14279	7.34569	9.58445	9.31782	5.1815	9.00433	4.81121	7.05839	6.59378	6.3353	9.91849
RYGEGIGKQYGFSVD	9.76438	6.25212	6.77304	6.37318	7.66295	3.31625	6.69409	5.52202	6.64316	5.03832	7.40515	9.03517	5.36636	6.21957	5.61469	6.58247	6.30923	6.24217	6.03958	4.09355	7.13771	6.52011	6.22865	7.62224	5.74474	9.10872	8.47429	5.47099	7.12166	10.3413	8.00723	9.24709	8.5669	7.92509	8.79761	7.072	7.35347	9.28429	5.7301	9.06615	7.98562	7.66959	4.85101	10.2567	9.56901	9.60569	9.28434	8.74173	9.33671
RYGIRKHKLGAASVF	5.72781	9.31684	3.90714	7.76824	6.17878	4.40928	7.69348	4.40061	3.80245	4.03831	4.99427	6.67661	5.76465	8.75698	4.35048	9.38332	3.66647	6.86778	5.33262	4.71234	5.58919	6.32582	5.25429	6.86044	7.39441	8.19041	5.62163	5.30082	2.73437	9.65419	7.87493	8.52908	8.14375	5.08636	6.93049	5.02059	3.00568	6.25498	5.88081	8.12032	5.96973	6.71125	3.51363	8.99318	9.03841	9.43517	9.37674	6.97096	6.11642
RYKKSKFNAKFLHYK	4.85684	7.53945	3.51625	3.94378	5.72139	2.31965	5.47031	3.9057	6.42189	7.65633	7.2564	6.53309	8.60793	5.01369	5.15975	6.42178	6.16274	5.81258	5.79755	2.88392	6.36619	5.5319	3.82111	7.51232	4.90154	8.81312	8.39428	2.34809	5.17275	9.58662	7.47738	8.53858	6.89952	5.35847	8.50074	5.92131	4.14789	8.0344	4.85826	8.04132	7.65012	3.2308	5.41388	9.13114	8.09633	9.25037	8.27334	6.83572	6.85335
RYVSFFSSWFLTFGY	3.6709	6.91304	1.07122	-0.813103	5.78321	5.07115	5.76635	5.90712	2.4919	10.1397	4.28945	6.53705	4.5709	2.52256	2.29684	6.07102	3.43712	3.59817	3.85471	2.3751	4.34207	6.08401	4.0379	6.94765	3.7113	6.96389	3.71494	2.13001	4.38452	8.33895	5.82334	4.09767	4.7023	3.8795	7.36815	6.03069	6.37332	8.68624	2.66026	6.51944	7.55966	4.02714	4.80115	9.03138	7.41977	7.56551	6.59953	5.18861	9.21326
SADKTDKNQNNGNNV	9.00664	6.29865	6.54288	12.7611	7.63887	7.5656	8.69373	8.3309	7.99777	11.1931	8.95628	11.9712	11.0654	8.48449	8.35549	7.8531	6.74126	9.52771	6.38544	7.49842	8.25234	6.40326	6.80056	8.76619	8.31584	9.62504	9.17615	7.45094	7.57297	10.3952	8.78333	9.3064	8.80439	7.37117	9.60119	9.35093	8.87441	4.78415	9.12255	10.3356	9.43916	9.87446	9.17344	10.3906	10.0691	10.2803	9.80077	10.4817	10.5038
SAIIEQHTMSNLASL	1.38286	5.94257	5.43307	7.97433	6.88928	7.14384	7.79166	2.34159	6.44005	3.82243	5.93276	4.9857	4.08644	7.4705	4.90633	6.79328	4.85388	5.91279	5.17264	6.04393	7.20952	5.26469	6.49133	7.00702	6.8026	6.34351	5.50882	6.10108	4.71223	9.22395	5.27607	5.99096	6.66759	4.2711	6.79133	5.3959	7.54518	6.34247	6.8045	9.44007	4.2669	7.29097	3.68236	8.49472	3.44776	3.86661	4.49368	6.92293	8.61027
SAIINSGFILGPGIG	0.454622	5.51974	2.73038	3.39802	5.79104	2.55993	3.08394	4.37328	6.24573	6.94886	4.59177	10.253	3.00885	6.33218	2.91128	7.28525	4.47384	3.64096	3.28553	3.54847	5.38256	4.57866	6.03868	5.75823	5.14163	7.78852	3.54541	6.19464	5.48272	9.21427	8.06636	7.30727	7.62154	6.13448	8.53208	7.50901	8.21012	7.03659	6.31264	8.61924	7.13226	7.84353	5.86616	9.46211	8.55119	7.48004	6.95809	8.15497	8.32863
SAKDLKAYYDKGYKT	6.13737	6.42943	4.78421	7.83852	5.17387	6.03685	4.4916	6.65736	3.62901	10.6738	3.64526	9.43966	5.10707	1.78203	5.98855	6.07356	5.29975	5.99891	4.86871	5.09678	5.49884	6.10355	4.31968	8.40719	5.48283	9.59623	4.8825	3.73929	6.86297	7.96645	7.91239	9.06235	8.27932	8.13517	9.44748	6.92255	7.59287	9.46466	5.43721	7.74505	8.8765	6.58133	8.89992	9.92563	8.7031	9.79623	9.02034	9.29419	10.2205
SALITVIITTVLGNT	5.302	6.04652	4.23848	1.86818	4.97551	3.40097	6.28031	2.77718	5.472	7.39604	3.85378	7.34239	4.24479	4.51166	2.02543	5.77814	4.88615	2.32413	2.93099	3.40084	5.77587	4.18324	4.30397	6.3451	4.32265	7.44721	3.40825	4.41266	4.63376	8.90634	6.87606	3.94158	7.3843	6.136	6.83712	7.43738	7.79107	7.5661	6.93751	9.08891	7.4375	8.87976	4.91647	7.69135	7.48631	5.30777	5.38188	5.43595	9.93948
SDFSKKDYKLVVEDG	4.06693	6.07453	8.10872	4.95438	3.5661	6.35447	7.34531	5.69075	3.64486	6.80809	9.25058	9.42063	5.8969	7.02973	6.16916	7.38502	8.49919	6.70089	5.61218	6.15465	6.55129	4.71311	4.87457	8.0465	6.96592	9.86572	6.19139	5.82593	7.23526	6.20496	8.57151	8.37258	7.68405	8.898	9.22143	7.56003	5.96461	8.69775	8.02535	7.79565	8.13409	7.72281	6.71832	6.98957	10.1651	10.2391	9.67624	8.29347	9.70761
SDQALGNIIGAILSV	3.38751	9.21139	4.82717	3.53786	6.71888	3.68743	5.54477	4.24638	8.43851	5.69869	7.54127	8.91429	6.61512	9.38191	3.01264	6.31854	5.41942	5.75512	5.05739	3.93142	6.29729	5.50636	6.97036	6.00089	6.37576	8.53816	4.73676	6.72907	4.68675	9.26741	7.78122	7.08481	6.51708	6.39041	6.20617	6.40737	7.9111	5.93859	7.18425	8.75871	7.42869	7.99887	3.48707	10.1783	9.19681	8.06149	8.42817	8.54611	9.82274
SDQNYTDATPANKQA	4.01219	6.90946	5.16797	7.89557	5.53708	6.00967	7.17686	4.0526	6.90241	7.14027	8.39572	11.4041	8.83398	4.63253	5.20561	6.99184	6.24501	7.20571	6.19169	5.46857	7.95562	4.79775	5.64685	7.04193	7.53159	10.2176	7.71564	4.83305	7.23374	9.58438	5.30579	8.40852	8.43832	7.77792	8.81189	6.67834	9.11689	8.82666	9.27561	8.47504	9.96453	5.52346	8.01973	10.5287	9.63307	10.264	9.84308	10.1122	9.85227
SDSDSDSDSDSDSDS	7.86091	10.2622	7.99283	12.1144	7.14361	11.7351	11.3876	9.1615	10.9045	10.034	12.4039	13.4087	11.1399	9.58971	9.02799	7.91022	8.14943	9.37329	7.55849	8.75869	10.4651	7.66137	8.73372	9.5701	9.77099	11.5335	9.78119	8.729	9.39962	9.8614	9.84776	10.3711	9.12736	10.3136	10.5102	10.152	10.277	10.2647	10.3232	10.1389	10.1829	10.6721	10.6804	10.7082	10.7377	10.7061	10.5985	10.7781	10.7905
SDSISTSKSDSISTS	6.68015	5.4388	5.87503	9.35665	6.26325	7.86244	7.29309	8.17307	9.55373	5.18091	6.37872	9.98156	8.17819	5.62584	5.94339	6.23878	7.15558	7.44879	6.74142	6.48796	7.73394	6.96427	6.94809	7.09672	7.24507	10.7441	6.99905	6.54586	7.50092	9.09392	7.74634	9.03964	8.03414	4.29456	8.00058	6.26834	8.52361	5.53615	8.97483	9.61019	8.11313	8.82128	5.9576	8.81682	8.36748	8.28178	7.27836	3.71382	9.28261
SDSTSESGSTSTSLS	7.45685	6.92524	8.75724	9.44863	8.66811	11.0717	8.42839	7.36295	12.0126	6.49193	10.3009	11.1903	10.4841	12.5541	6.38871	7.85089	7.34743	8.44746	7.36901	6.36825	9.50538	6.84255	8.97161	7.21785	8.54002	10.7124	8.8497	7.86811	7.98742	10.4721	8.58169	9.88704	8.63384	6.38722	10.092	8.35484	10.0239	10.0335	10.0449	10.3817	9.74761	10.3661	8.39485	10.481	9.36041	9.96004	9.16327	5.1261	10.2214
SEADSYKDATSHLSK	10.9402	7.18067	8.2911	7.32533	6.55213	9.22729	6.85012	6.89132	8.38612	8.58631	8.00306	10.303	9.61878	7.44292	6.70519	7.58696	8.7282	8.43597	7.22023	7.93785	7.96777	8.10827	7.53024	9.0606	8.30505	10.5705	8.57469	6.99386	3.53515	8.93303	6.25152	8.80473	6.63292	5.64084	8.95563	7.76705	7.39915	8.57671	8.88565	6.69097	9.66475	6.40473	3.90842	10.1659	5.80459	8.03098	6.53753	5.44936	6.85811
SEPLSHLRVIVRSLL	3.10123	2.68457	7.40168	7.61474	5.08107	6.14346	7.70895	12.288	7.61094	3.38002	7.17503	8.27469	3.90274	7.92395	4.95626	7.66388	6.47607	5.64868	4.47101	5.89567	8.06556	7.63682	6.23066	7.45719	6.51132	8.56567	4.08317	6.57657	5.05242	4.69592	5.97254	4.84103	4.83231	3.74715	5.18403	6.58783	3.60278	8.3518	5.53891	8.46394	3.44042	5.7655	4.10066	5.38197	5.7821	5.16524	5.41334	3.05965	6.77491
SEQLEQFKAQMKAAN	5.86944	8.79479	5.16679	6.34485	8.27364	7.188	5.38208	6.19586	7.842	6.8042	6.40929	9.32368	6.21629	7.4454	5.75807	8.6707	7.15904	7.15103	5.9429	7.94715	7.8661	6.89897	7.09471	7.80419	7.71174	9.29182	6.54827	7.01419	4.58497	8.58765	6.59236	6.08972	6.10991	5.8386	7.73364	5.74524	5.52386	8.80182	5.66192	9.15883	4.92943	4.38328	4.37172	9.56771	7.32943	7.71331	7.52959	8.5235	5.79442
SETKYVLGFQPASEH	4.00481	7.90725	4.51497	7.0684	3.41061	7.83631	10.7387	7.57351	6.93415	9.27228	7.16212	8.42164	7.36652	3.97842	4.40645	7.21844	5.26112	6.18782	4.03202	5.89142	9.37233	6.08568	6.14979	8.27513	7.12882	8.91676	6.92682	5.50377	3.64806	7.32581	3.69138	4.48976	4.52179	7.67759	6.41264	3.8416	4.35927	8.86305	5.79575	7.6186	3.88978	5.18122	4.8755	9.75327	6.66206	6.97313	5.68708	9.81094	7.79089
SEVDKQNSKSVKWGV	6.38859	7.5163	5.04163	8.09111	4.82274	8.07657	8.34669	3.35173	7.82809	6.13418	9.99291	9.81152	8.72083	8.09535	6.34085	7.03843	6.5826	7.93588	6.65158	4.81971	8.50098	4.21741	7.87209	6.93478	8.00179	9.48462	6.99201	6.57106	6.89912	9.78644	8.50188	9.89613	9.08023	5.60396	9.3821	7.65378	8.13587	6.84226	7.45576	9.71206	8.68462	7.70814	6.32903	9.92942	9.38291	9.79298	9.39763	7.80561	9.842
SFFSSWFLTFGYVCV	3.93862	3.70303	-0.329626	-1.24891	1.85201	-0.274574	6.87426	1.88836	4.08939	7.69485	3.82422	4.24183	6.232	3.8131	1.36753	6.27734	4.10327	1.0763	1.6457	1.7411	6.64283	3.31727	2.52997	7.54726	3.69143	6.40968	5.54652	3.92397	4.8489	8.93749	6.94148	5.46086	6.57633	7.13234	8.52667	7.39228	7.44985	8.817	6.33612	7.56008	9.38487	7.67985	4.28565	9.17669	8.94222	9.3801	8.74736	8.81477	9.4091
SFISTVLFSIIFNAP	7.66683	5.56124	4.44208	1.88786	4.42969	-0.32222	4.07909	5.16282	1.51701	4.72114	2.20884	8.97963	5.27665	5.75841	2.06765	5.39081	4.39505	1.76168	3.56263	2.08766	3.98607	4.82203	2.85719	7.06124	2.82724	8.65372	4.54533	2.87153	5.21058	8.61693	5.5626	4.78666	5.98921	5.05688	8.2785	7.71869	7.8948	8.17844	7.40464	7.2979	7.08557	6.65647	5.58237	9.57972	8.57706	8.41692	6.89296	3.6055	9.33411
SFWCYVESIILFILL	4.62039	2.42549	4.08645	4.34473	7.55788	-1.81006	5.24015	7.02255	5.95787	7.62064	3.20441	4.64553	5.61235	3.36574	0.281312	5.04936	4.00715	2.08322	4.11281	0.159457	5.40664	3.39578	4.54501	6.23908	3.32153	5.17824	2.80947	2.78751	2.35138	7.55087	6.35246	5.4223	5.38036	4.29456	8.25855	6.41428	8.45208	8.37761	4.66532	6.23245	7.31475	6.41395	4.06766	8.57835	7.93144	7.53793	6.31864	3.32899	9.85487
SGANDTKQFTEIVSE	10.228	8.71743	11.7704	9.46911	6.37315	8.56696	8.86818	10.9333	8.13083	8.93608	8.97681	9.80081	9.65808	7.54853	7.59479	8.07465	7.5717	8.37536	6.06866	7.44691	8.08893	7.30156	8.23009	8.35901	7.51234	8.55393	7.53339	8.49832	8.70823	10.0155	8.16749	8.49572	6.70686	8.50532	8.89252	8.46716	9.40236	8.81925	9.1734	8.94173	8.18783	9.84095	9.02597	10.1224	10.4098	10.0899	9.75468	10.3936	10.4634
SGIKLLTNNKPKDEI	10.7854	4.13605	5.0852	4.54496	3.99528	6.78897	6.93776	5.67096	3.25344	8.56138	6.92461	9.84489	6.84033	3.63628	5.11649	5.11363	4.25394	5.31117	3.94913	4.89852	6.59076	4.23133	3.33099	7.76946	5.48501	8.49469	6.0692	3.24707	4.8926	7.79012	3.88773	3.47816	5.50614	6.63082	6.46381	7.59549	5.09681	4.72295	7.63622	9.76181	7.0686	4.32546	5.19362	6.66488	3.03495	3.62541	3.35829	8.99556	8.27572
SGKNWVKSGIKEIEM	5.51155	6.31673	4.67596	8.78523	4.24927	5.93285	8.59568	10.6911	5.617	8.86848	4.19269	6.56744	8.45579	6.69222	4.67037	6.57215	5.5347	7.2782	5.38218	5.24041	9.17444	6.88509	6.62963	8.04525	6.17299	7.9495	7.56305	5.56951	7.36163	7.60952	9.06207	9.08073	7.80641	3.65842	8.98653	6.25671	6.756	8.41423	7.94605	9.34902	6.54808	3.69883	7.32337	9.93353	10.1152	9.89122	8.93129	5.6725	9.31951
SGLIAAILLGMIYFA	5.92215	3.6659	5.6466	1.86651	3.09721	-0.101553	8.22374	2.27545	5.64972	5.98103	3.60204	9.62967	5.28868	1.59976	1.29854	5.35397	4.59194	1.6139	2.88745	1.38931	5.56444	3.7439	4.579	5.08653	3.36793	7.352	0.744615	2.90182	4.07244	8.97669	6.87327	5.91539	7.44723	6.09987	8.09834	6.48784	8.53005	8.8649	5.90591	7.9756	7.29729	7.78526	4.86337	8.30948	8.85891	7.84347	8.14567	7.66116	10.0049
SGVYSSLLNSTHADS	3.04896	6.07602	10.4269	5.53312	4.037	5.95986	7.34934	4.87252	5.53728	10.4437	6.96822	9.96849	4.8273	2.30103	4.6695	6.04578	5.3696	4.78327	3.99811	5.67302	7.103	5.98985	5.33067	7.84184	6.53782	9.22519	5.53333	5.37936	3.16125	8.76638	1.94591	3.03495	1.84055	6.93313	6.39943	4.59613	3.78646	8.27193	6.87327	9.62291	7.00841	2.58776	3.48829	6.96448	3.46041	4.16713	3.44649	6.38648	7.47322
SHAALPEEVRQERGI	6.60912	5.11704	9.71097	9.38349	7.31785	7.97418	10.0641	6.79811	3.65891	9.32381	11.4245	7.17987	6.00778	7.19486	7.26823	6.40174	6.06695	9.03219	6.76432	8.12333	10.0631	7.01843	7.58478	9.41169	8.44964	10.0834	7.94173	7.19205	8.37588	8.35834	9.3091	10.0279	9.47282	9.14578	9.95727	8.39181	9.58679	9.71256	9.68779	9.82752	7.25113	9.13612	9.17074	8.6687	10.5793	10.4865	10.3491	9.61002	10.1528
SHDDVKIIEERTMSN	5.80695	6.8208	4.91945	8.96405	4.3131	4.67731	9.77893	6.84947	9.61666	8.60124	6.25441	8.50358	9.64489	5.37269	6.91369	6.37833	6.41176	7.83783	6.46966	6.42729	9.56926	6.56631	7.78352	9.43651	7.63258	8.80689	8.76389	6.57697	7.70084	7.3735	5.46679	7.57835	7.05428	8.12323	7.92512	8.19409	7.67819	8.52059	8.24428	9.20663	6.13166	8.20141	6.2613	7.34025	5.25916	6.13751	5.32831	6.36798	9.17485
SHELRTPISLLQGYT	2.70901	4.15409	4.58411	6.5135	4.81103	8.1143	4.54326	7.6644	6.13523	6.40722	7.37179	8.5113	4.81098	5.62185	3.26342	7.30071	6.1796	5.62129	5.28253	4.52488	5.37975	6.73975	5.44782	6.44477	5.65672	8.81725	6.26851	5.30321	5.18122	8.31439	6.00512	6.91384	7.53439	6.69233	6.75495	6.8972	6.86652	8.31172	5.69103	8.91826	5.13697	7.58126	3.65532	8.88985	4.95286	6.02953	5.88963	7.3317	7.93144
SHLDSGFIFFFIVYV	8.03473	5.05286	7.41376	4.11429	2.15038	2.44315	7.4137	6.33175	4.65685	7.26836	3.72049	6.967	2.53207	5.2528	3.02602	6.13171	6.00812	3.85497	3.45335	2.94899	7.36121	5.14869	6.04107	7.70712	4.65185	7.06657	3.82288	6.07803	5.28776	8.97517	8.05455	7.28537	6.62021	6.55848	9.10855	8.49532	9.45654	8.83736	6.30609	5.85421	9.74036	8.13617	6.7972	10.1547	9.79569	8.72604	7.45342	8.55455	10.3465
SIFLLSSFTMTFINV	3.60718	3.5626	1.61003	0.957017	0.379759	-2.0625	5.05716	2.98832	3.35451	4.77203	2.2725	6.28227	2.89501	3.13686	1.13847	3.4334	3.11728	2.72935	2.33891	1.33447	4.98306	5.06223	3.97297	6.05372	3.17355	6.69487	3.40736	3.54413	3.44042	4.21951	3.94739	3.6763	4.06732	2.47654	8.42501	5.79149	5.52705	4.98086	3.2068	4.84182	6.58216	6.00611	3.65945	4.50025	5.153	5.41788	5.05286	3.91502	9.13525
SIGEVVGGLALIIGF	8.27821	6.01045	3.73331	4.60717	6.01605	2.19975	9.36083	2.90125	6.71242	4.7184	8.45191	6.59298	8.01144	6.46096	2.66988	6.08995	4.10401	3.84884	5.27893	2.19822	7.53086	4.67793	7.3822	6.12045	5.71082	6.78672	5.4034	5.73252	4.4006	9.08056	8.02089	7.12271	7.6611	6.39409	7.56284	5.96075	9.21134	7.9791	7.56496	7.95265	7.70994	8.67043	4.46441	9.80196	8.99394	7.43849	7.89638	6.21878	9.74711
SIGKYLFVTLITLII	5.22743	3.87683	4.30511	2.10503	2.88656	0.667158	5.51112	4.23974	1.9596	6.28767	5.92081	6.09602	4.12095	4.90098	0.917482	6.29549	3.14937	3.1509	3.26472	0.881677	5.56948	4.47962	3.8922	6.18238	3.72667	6.28051	4.26079	3.74223	3.49651	9.45085	6.57856	5.44587	4.89709	4.84419	8.20999	7.10439	6.73054	8.33435	5.588	7.82124	5.73851	7.98293	3.77803	9.03754	4.74293	4.07923	3.74195	4.94627	8.53735
SIIPTYIVTSRFYGH	4.71746	5.73025	2.81624	3.753	3.36606	4.80793	7.25274	3.33357	4.81271	8.45122	6.51754	8.57089	7.24971	4.15439	2.57902	4.16726	3.3192	3.28273	3.12194	2.50993	6.76076	4.21948	4.486	6.2649	3.74894	7.16998	5.83557	2.56563	5.30131	7.64176	7.14945	4.80893	6.29175	5.17445	4.69957	7.36809	2.87356	8.19489	5.80242	7.90112	7.52623	5.51785	7.05947	8.92924	7.791	6.64335	6.81116	7.39954	5.83197
SILIDLIGGSYFIYL	0.498758	1.82884	1.29535	0.593796	3.83916	-2.85523	7.1228	4.88197	4.43015	5.25531	1.19053	4.8292	4.74679	1.23477	0.310704	3.53112	3.25727	1.23101	3.8544	-0.0858773	6.41838	3.05569	3.71657	4.61485	2.71161	5.87061	4.0893	1.45839	2.55723	4.45318	6.97204	5.61568	7.34058	4.5778	7.34129	6.35698	7.43438	5.96563	2.89591	6.6495	7.12448	5.78167	4.49111	5.03994	8.63721	7.99008	7.29004	8.29466	10.0132
SIQPLRINLTSNENF	8.23346	6.52148	2.41756	4.02129	1.0159	2.48683	8.66815	6.38074	3.64655	7.2303	6.03636	8.56991	3.96675	3.89705	4.06954	7.04027	3.16361	3.9773	2.85145	4.48147	7.10771	5.4064	2.80477	7.82373	5.95404	8.72169	5.06	3.39949	4.37827	6.59346	4.79662	4.17439	4.69957	2.70136	4.56954	7.85891	7.65856	3.59457	7.59694	8.07272	3.98155	8.32889	3.61899	8.99654	5.53733	4.11936	4.28179	6.56068	8.70235
SKDYKVGDRITAHPN	4.74693	4.56095	6.85673	5.88833	6.93454	5.39382	8.17155	4.21962	2.98908	8.77147	5.25163	9.53538	6.01169	2.8973	6.19893	5.59768	5.11149	7.04327	5.41409	4.28996	7.74496	5.3788	5.87423	7.22264	6.29937	9.49206	5.84195	3.90016	7.41041	6.86234	5.84904	7.6293	7.85682	7.53091	7.36809	5.67126	3.52636	9.05622	7.23447	8.59861	8.69608	9.03777	7.75876	9.37923	9.19043	9.64767	9.21434	10.1012	5.53292
SKFNIASEAKENEPI	8.22418	6.17116	5.88161	5.07492	5.87113	6.87053	8.78266	5.90058	6.95119	6.66511	10.1669	10.824	5.63889	4.72381	5.71512	5.86761	4.57984	6.65868	5.54903	4.777	8.02496	4.78605	5.82585	7.1464	6.65832	9.2057	6.50145	4.6378	7.81561	8.6668	7.74695	6.95005	7.11159	8.37574	8.54461	4.86059	8.06278	8.56606	9.22784	9.81173	7.52505	7.01013	6.80272	10.1573	8.94417	9.10766	7.89281	8.66642	9.59714
SKNVARYESINGENL	7.93362	4.26425	3.0452	5.48108	5.82234	4.81466	8.35803	4.98748	5.94468	7.59884	3.16199	10.7262	7.65825	3.17776	6.43926	7.50148	6.31169	6.62808	5.83416	6.78441	8.06917	6.55722	5.38639	8.41884	6.48745	9.9218	6.3468	5.53985	5.7262	9.76599	5.79849	6.84747	6.6366	4.49536	6.3976	5.60617	8.43559	7.55486	5.5626	9.76698	5.95454	8.53939	3.62487	10.6292	9.26238	9.53688	8.89786	8.94222	8.67184
SKSYEMVYRHFEKFA	3.56929	4.95652	5.45562	5.72962	4.08854	5.63659	8.14478	5.59395	6.91654	10.892	9.07102	6.41084	5.69608	4.35974	6.78875	6.61158	5.75732	6.64758	5.06135	6.0068	8.9069	7.21658	5.75877	9.37228	6.89796	8.36811	5.48229	4.70703	5.90373	9.07567	7.93652	7.58994	5.77331	7.77679	8.12817	6.39041	4.0656	8.54317	4.48864	7.96447	7.42154	5.9664	5.98723	10.135	9.70404	9.66044	8.48833	9.36495	8.97111
SKTFVGGTKVDDQHA	5.81436	5.70362	6.30136	4.93056	2.92288	3.80863	9.72858	6.99754	6.70048	7.96204	6.98953	11.5612	4.58764	3.89409	5.61386	4.89781	3.99966	5.85892	5.19083	4.64601	8.95564	5.94879	6.34804	6.8471	6.95162	9.40742	5.247	4.01098	7.78908	6.94389	8.30531	6.75227	5.06449	4.70502	8.56925	7.41644	8.25687	8.31899	8.48883	10.0216	7.50268	8.06897	7.57806	10.1749	9.41169	8.99773	6.85887	9.34342	9.89187
SLASSAILYPYMFSA	4.37379	6.05118	4.20806	3.72134	3.27655	1.00453	6.32104	3.10745	4.74498	7.06412	6.53546	7.51836	3.17647	1.55052	3.79628	4.63751	4.42779	3.15109	4.62661	2.86022	5.35065	4.56333	4.4839	7.39697	4.04172	8.54762	4.26259	4.09901	4.66532	9.10279	7.63443	6.33753	7.02838	7.14575	7.8712	6.76941	8.20065	8.45408	5.32885	7.71811	7.96081	6.77125	6.12896	8.42352	9.04717	8.51679	8.07848	5.96106	9.68284
SLGGEVEAFFASKLP	8.74022	8.77838	6.09337	6.4656	6.67226	6.85688	6.17877	5.50126	6.51945	6.70237	9.49389	8.06316	8.0162	4.3028	5.70256	8.16824	5.48993	6.0772	6.16268	6.19318	6.88927	6.16785	6.37533	8.46652	6.7765	9.30106	6.97355	5.80818	5.19905	7.76289	8.04732	8.00873	7.34485	5.15906	7.67708	3.68135	8.48929	8.63515	5.14575	8.33598	7.84983	6.7378	4.39618	8.76683	9.23198	8.4127	8.73751	6.52563	10.1692
SLIGTTIWNFGLILL	5.20513	4.43994	7.44557	2.9562	4.89759	0.652353	1.92775	1.78532	1.09368	4.03863	0.0744968	9.46957	1.82642	4.96164	2.28618	5.40009	4.34096	2.64576	3.9981	1.61306	2.80406	4.75325	2.74776	6.88403	2.68696	7.58948	3.30654	3.65993	5.21439	7.47022	7.85903	4.86522	7.24086	5.16821	7.54528	7.89978	8.43895	6.31028	5.64368	6.97195	8.14436	7.55747	5.73211	9.47964	9.52855	9.30382	9.37653	8.71068	10.1389
SLSIWFRQLFMLKPD	5.49635	3.33936	7.14768	3.65328	3.08395	3.93694	2.57569	5.16384	1.15581	6.42167	5.5439	7.51511	4.7944	2.50938	1.92258	6.05108	4.66033	3.65682	3.15581	3.75542	3.88513	6.28074	1.98262	6.90765	2.64659	7.82425	3.28324	1.80342	3.60278	8.19591	4.96004	4.52829	3.56388	6.19359	8.36157	6.6234	3.04452	9.14326	5.12098	8.04681	3.83514	2.93386	4.31201	8.31316	3.94642	5.21825	4.11708	9.15094	7.88751
SLTELEPLEKDAYIV	6.25806	5.37438	4.02585	4.40342	5.46759	-0.0307687	4.5439	3.84817	5.30181	8.21417	7.99516	7.44547	9.25403	1.80622	4.219	5.77621	4.67235	6.38894	5.92848	2.42214	6.44696	4.27509	4.92283	7.40387	5.25251	8.03395	7.61326	4.64104	7.33047	8.9371	8.53617	8.69562	9.2413	9.03643	9.4934	8.07125	9.18159	8.36941	9.01508	8.48059	8.28142	8.01344	7.04237	9.2758	8.80157	8.40112	8.66653	9.21477	9.87727
SLWGVFALGNWPGIG	-4.17979	8.11863	3.31342	2.03255	5.43687	2.06205	3.64633	4.71379	4.88458	7.51929	0.337678	6.98275	6.18234	1.97154	1.22234	5.81658	4.76328	1.69911	3.50526	2.42537	4.3967	3.54431	3.72673	6.44518	3.28641	7.12512	4.90131	3.38122	2.75366	10.2392	6.12403	5.22789	6.00042	6.55919	7.06502	4.80648	7.27683	5.43851	5.42583	8.86236	7.45518	5.95428	3.53573	10.349	7.70152	6.36355	6.24106	7.7026	9.83886
SLYIKDYGRGISKKD	-1.73188	7.15719	7.45204	5.96313	6.04648	5.34248	6.29127	1.20655	0.539342	8.01416	5.13854	10.1015	6.61761	2.1788	4.498	5.87402	5.27635	5.16942	4.77214	4.86103	5.49863	3.64728	3.45679	7.4579	6.63696	9.23929	6.27211	2.77572	3.95124	8.22449	6.07902	8.20647	7.42357	5.74396	7.06681	5.86335	3.90399	5.62474	6.01884	4.23266	8.59493	4.79827	4.18662	7.17503	6.71303	8.17986	6.25296	5.62542	8.13875
SLYSLFSTIPNLIGP	0.448378	8.30085	1.95782	3.56359	4.16242	2.80702	5.41151	5.77673	4.59615	4.72576	2.50532	7.71252	3.12927	0.325349	1.47256	4.89123	3.56555	2.21216	3.67309	1.55798	4.39807	3.95361	3.10477	5.9145	3.22946	6.94157	4.12955	2.02546	2.74084	7.06245	3.13114	2.5177	3.13983	3.54674	6.70564	4.0448	3.3499	4.4682	6.02029	7.78343	6.44857	6.1214	2.47738	6.27212	2.52011	2.64617	2.44669	3.32647	5.8824
SMINLEPTIADSALG	4.69095	7.82096	1.83668	4.25312	3.30225	1.48058	5.26082	-0.129287	4.2004	3.62225	3.09372	8.96949	5.68776	6.02356	2.82279	7.41586	4.61888	4.6957	4.08648	3.88521	6.37369	5.31771	5.48569	6.79274	5.95303	8.90589	5.09105	5.36872	4.07923	6.16731	5.43677	4.81705	7.03412	8.28246	4.98018	7.34135	8.63524	7.93455	7.9577	7.93745	6.0278	9.167	3.87016	8.88023	4.70139	4.55566	3.19417	9.10474	9.28694
SMKIEDLKKVHKMDN	7.07108	3.66853	8.63106	4.23435	5.10903	5.80004	7.36884	5.07882	6.1366	8.92054	6.48474	9.71529	6.75114	6.21253	6.28649	6.11959	5.63093	5.47341	5.60727	5.2068	7.39269	5.59393	5.3189	7.53068	6.1127	9.02629	6.10335	4.37025	6.47974	5.67091	8.43235	7.65335	7.94112	6.43887	8.28478	8.66157	4.61215	9.02087	8.13927	7.80853	4.71223	5.75543	6.40996	8.44192	9.13936	8.71328	7.6776	8.87958	8.64771
SMLILSLGAFANNNK	0.814605	5.52196	2.37105	2.14014	1.05994	2.43277	7.27047	3.99229	3.36111	6.34648	5.7027	11.1775	5.93948	3.24882	1.58537	5.45631	4.34406	3.29654	3.81968	4.07465	6.50714	4.86967	3.85161	6.88928	5.40569	9.73949	5.38576	2.76368	2.74727	9.11615	4.56122	3.2884	4.74754	6.98795	7.70174	5.38862	5.61931	6.75577	3.49953	8.93093	6.94206	4.88356	2.51689	6.6758	6.63263	4.70175	4.79032	6.25826	8.41216
SNVQIKLQPYLVSEL	3.41607	6.95276	5.42407	1.46646	4.26566	5.33236	7.64738	5.16527	4.46611	6.05766	5.15907	8.32363	5.44454	4.35838	4.1218	6.83822	5.92251	4.884	4.69821	5.43393	6.42349	6.62913	4.17981	7.97322	5.64673	8.19227	4.59263	4.72788	3.60005	8.30827	6.38789	5.46086	5.63479	6.13427	5.03565	4.57161	4.27944	6.77342	3.16125	7.82076	2.83321	6.20496	3.28429	8.47448	7.40744	6.9436	6.0792	6.09165	7.53089
SPFLNQIQSLFNQLE	-0.701872	6.48248	4.6187	6.22743	4.80244	2.97248	4.64932	2.69639	3.49003	6.46506	8.48571	7.13502	5.61957	3.54314	3.19502	6.49094	5.33508	4.60739	4.01023	4.52928	6.03952	4.44674	4.50157	6.89835	5.17057	8.46173	4.84025	3.46472	3.37759	6.73697	3.98898	3.157	1.98787	3.64284	4.56435	6.7172	5.19518	5.45916	6.035	4.23844	2.69463	3.27714	3.1954	7.81004	3.93789	3.57431	3.55048	5.0535	8.48671
SQLKITCKLARPQNS	2.65489	7.24918	7.88387	8.48715	4.37274	5.13222	9.90618	3.56345	5.34763	8.44918	4.21245	6.85282	2.84878	1.98585	4.74133	5.78227	3.99457	4.67662	3.92948	5.04101	8.69584	4.37632	5.39285	7.52423	6.01003	8.73214	3.57504	3.29401	5.15675	7.94215	7.13218	6.24766	7.83217	7.32791	6.8741	8.04495	2.83321	8.05735	6.80628	9.72886	5.53891	5.32155	6.00736	3.59567	6.81635	6.39254	7.63931	8.0577	6.84989
SQSTASHRSTEKRNI	13.5862	6.47378	9.61051	6.82222	5.28985	5.97132	7.22513	9.00587	4.59776	9.73935	9.46497	12.3636	6.47051	6.40697	8.45633	6.43089	6.06635	8.32845	6.69995	7.15018	8.34643	5.98897	6.31086	8.62374	7.38493	10.9484	6.83281	6.07723	8.28205	9.97852	8.91247	10.0147	9.6473	7.52758	9.41121	8.78581	8.60401	10.0806	9.49359	10.1376	9.89844	7.20154	8.34162	10.4833	9.64118	10.2709	9.67515	7.54842	10.005
SSKFTGLMENMKVLY	1.02652	8.39737	5.99375	6.08937	5.11325	4.0914	5.63864	5.37141	6.77344	7.97204	7.51939	7.31465	4.21956	3.99764	5.31017	6.1066	4.90224	6.71727	5.43704	4.09543	6.41335	6.17041	6.65551	7.27369	6.46733	6.97823	5.00627	5.88743	3.01062	5.90318	5.02716	4.11415	4.72739	7.10085	8.88627	6.39309	6.53843	6.18208	6.46178	8.47516	6.18744	2.33214	3.43302	4.00751	5.69944	5.48964	5.40015	6.37458	7.98197
SSLENSMKKSDLVKY	3.82742	6.94093	6.70837	10.8404	7.04996	5.95628	7.69408	7.28957	6.67689	8.38974	7.75561	9.43007	5.13783	5.37147	6.14178	5.59539	5.88774	5.92696	5.92188	4.87457	6.22782	4.98235	4.8715	7.89551	5.72414	8.43784	4.94175	4.28634	7.20407	8.27423	8.1868	9.48595	8.5725	7.98081	8.43229	7.75688	7.8424	8.50648	8.26181	9.03699	7.88058	7.12818	7.63801	7.59483	8.93054	9.5504	9.20839	7.72575	9.40152
SSVLLAGCTTDKKEI	7.61449	5.42711	3.89962	7.24935	3.39539	5.99802	7.78336	8.25575	7.50129	8.06435	6.42677	8.76409	4.67776	7.53818	5.23276	4.33816	2.7191	5.34419	4.22363	4.5561	8.11034	5.42209	6.48477	6.19904	5.86823	8.4286	5.14409	4.71103	4.95583	7.39768	5.94463	4.76984	6.62976	8.38925	7.12311	8.08308	8.35993	9.1664	8.10153	10.2311	7.68933	7.44437	6.5305	9.14466	7.42258	7.52137	7.87593	9.72785	10.274
STAVLPSLALSAAVL	3.29954	5.19377	2.16467	3.22643	4.44298	2.08151	3.66478	1.91399	4.48382	4.85927	1.34861	9.03964	3.53163	5.94846	2.00947	7.25445	4.63511	4.73892	4.98831	3.51173	5.07135	5.76655	5.50341	5.96646	5.19631	8.53131	4.09862	5.50051	2.8622	5.45873	6.47574	4.91412	6.76608	5.34329	5.8386	4.50866	5.98116	7.11907	5.44242	9.57736	5.51141	7.23504	3.55449	7.43005	6.58534	5.59501	6.88397	5.36096	8.95791
STQTKMDAYNEVKQA	3.06559	7.6542	5.26568	9.49958	3.80194	8.11954	10.0151	6.80272	6.81434	9.35582	4.5483	10.4632	7.77273	4.65288	6.68929	6.99397	6.48062	6.58527	5.33669	5.85437	9.49562	6.02975	6.02912	8.1281	6.72356	9.34504	7.09045	4.9305	8.04273	8.76906	8.45383	8.80931	8.82443	9.43661	9.46053	8.34046	9.34255	7.20042	8.75744	7.52105	8.99161	8.34603	9.20146	9.84557	10.4154	10.3664	10.261	10.3593	10.5021
STSMKTLSDLTKQAC	7.36633	7.74819	8.03313	8.78031	3.9364	4.54977	8.61285	2.70207	6.9986	6.22601	5.86289	8.20621	5.27065	6.40832	4.87144	6.3438	4.22208	6.53482	4.5879	4.254	8.79114	3.56321	6.46302	6.13373	6.15322	9.40416	7.11635	6.00615	6.29101	7.49465	5.29732	5.664	6.15549	8.27372	7.57533	8.59863	7.91348	9.76719	8.63546	8.70409	6.81805	6.84864	4.72135	7.54852	6.36246	5.32184	5.44138	6.78043	8.35741
STSTSGSIVVSTSAS	8.39931	7.35004	5.97645	7.91735	6.7284	5.72026	6.7262	7.18892	8.4976	8.19014	7.5881	11.9987	7.86328	7.9623	5.82851	7.90372	5.72945	6.93563	5.60017	6.2205	8.2402	6.72848	8.72401	7.80892	7.78021	10.2423	7.31687	8.40918	6.52591	9.96867	7.07843	6.89568	7.1289	6.75577	7.94403	7.41331	8.96138	8.75326	9.09344	10.1873	8.26181	9.90084	7.15869	10.1643	8.54459	8.41043	8.14989	5.9327	10.135
STYIGYAPIDDPKLA	-1.37047	4.78359	4.87409	4.67262	3.86229	3.40818	5.3061	2.68256	4.34118	4.62758	3.72535	9.78115	3.35876	2.49528	3.78086	5.8866	4.40427	3.58831	3.47291	3.70059	6.65548	4.46236	4.43417	6.14423	4.58877	8.94919	4.06188	2.77979	5.16192	7.8372	6.16416	4.1972	4.86059	6.88213	6.76041	5.49018	9.40932	8.75293	7.90798	7.30431	6.01078	7.18304	4.7504	10.1613	9.84438	9.49641	8.68525	9.79947	10.4311
SVDKKAMESLSEETK	9.62183	9.56486	8.23682	6.26079	5.67193	8.57765	6.49146	7.93337	7.47771	11.6253	10.0023	10.3206	7.96542	6.21517	6.88111	7.74518	5.94671	7.16962	5.48793	6.75184	8.22619	5.92441	5.80365	9.14138	7.70892	10.3493	8.30641	5.81101	7.47205	10.2135	8.24617	8.74988	6.58824	8.68845	9.24814	7.3491	8.88128	9.07368	9.0621	10.3953	7.94243	9.25545	7.98413	10.4376	7.39467	7.8531	7.34003	9.61294	9.91416
SVIFPGTMSVIVFGY	1.58573	4.94544	2.77552	3.78799	4.16703	2.59626	6.57709	0.557899	5.76446	7.28386	5.35067	6.33089	6.45357	6.89045	1.94373	5.33456	4.46143	4.56605	4.09754	2.70025	5.09127	5.34079	6.14526	6.37987	5.14094	7.11401	3.39281	4.81814	4.30136	9.50845	7.24978	6.01298	7.85224	5.02322	7.35641	5.77269	8.13244	4.94947	5.7677	8.03096	8.40967	8.72426	4.42664	10.1116	8.98193	8.52285	7.62026	5.80006	10.1525
SVIILDEATSMLDPD	3.28981	4.60628	11.4177	11.0931	5.73961	5.89249	6.20369	5.082	7.78689	7.73932	10.1601	7.17273	6.74303	4.54331	2.97132	5.78661	6.10705	5.37096	4.90615	4.59523	6.7287	4.69766	5.74025	6.34329	5.96802	8.14503	5.39344	4.35392	4.56122	3.28091	2.70136	4.35286	5.34854	5.51625	6.65093	6.72982	7.1761	3.52342	6.99632	2.40695	4.72562	7.96384	5.02395	4.47347	6.22873	6.80521	5.37948	6.88127	9.61348
SVNEVFPNILKQLDR	6.08607	6.30538	10.981	5.2731	6.26618	3.96451	6.14231	4.66336	2.67477	9.29781	6.26186	9.4613	7.61505	3.26431	4.64346	6.56382	6.23618	4.87497	4.83309	5.98706	6.37761	6.7335	5.24809	8.50318	5.03982	8.20993	6.62103	4.32346	5.77827	8.38815	7.70323	5.96384	6.35836	4.95442	7.02758	7.40013	7.09299	4.43201	6.84513	7.76434	3.8712	6.81113	4.45702	8.84733	8.50738	7.61734	7.20013	5.25384	9.61078
SVQHLLAMYAGAILV	0.181551	7.55272	4.0009	3.74488	1.07455	4.08552	4.79858	5.84026	4.06267	4.12017	2.39447	7.7362	4.96127	6.68211	1.22897	6.47688	3.19255	2.89757	2.48429	0.738992	4.21976	3.1768	4.21113	5.30795	4.37956	6.7978	2.53712	4.32015	1.41099	9.54248	5.71637	3.31782	5.09129	4.22829	7.24265	3.87328	4.5819	5.14633	3.52046	8.43997	6.57326	4.57985	1.86253	8.95218	5.36607	4.29442	4.46912	2.83791	6.91362
SVSSSMSDSASKSTS	9.21868	5.775	7.80364	6.55391	6.81823	9.10528	6.25395	5.52363	5.74382	7.70591	10.1197	13.4927	8.10893	7.76893	6.18987	7.25254	6.4165	6.01186	5.85816	6.43301	7.15303	5.83492	6.49113	7.45302	6.85422	10.7385	7.65098	6.85432	7.29295	9.34684	7.13505	9.14429	8.52617	8.45638	8.9828	6.77228	9.33418	9.57286	9.26386	9.31937	8.57115	8.94647	6.94641	8.72593	7.95427	8.56656	8.18419	5.89699	9.59368
SVTAEMMRIYKDVDT	8.50685	6.74293	2.62527	7.12998	5.1544	10.1726	7.42815	7.16616	4.40908	10.4021	6.45576	8.2807	4.30195	9.99891	6.65045	7.35629	6.25417	5.28819	4.82055	8.17801	7.63287	6.80917	5.47879	9.92025	5.80415	8.51593	6.06309	6.56584	6.2936	8.49866	7.90754	5.79088	5.4689	8.30286	7.87219	8.15992	6.81344	7.64535	5.68494	6.77422	6.13794	7.56838	8.06441	9.21034	9.23695	7.93371	6.72991	8.75601	9.87197
SWLINYVKQYPHTVL	4.67789	4.29348	1.93154	2.19872	4.38623	1.63616	7.98053	6.84496	3.1479	4.76603	1.20309	7.03564	4.73589	0.364066	3.19146	4.88759	3.32913	3.64039	4.2148	3.32533	6.17127	4.79847	2.97008	7.68497	5.19271	7.57832	4.8154	2.48555	1.66771	6.81333	6.30353	4.80811	3.28091	2.84491	4.08766	5.58687	4.04305	5.84817	3.23475	6.42438	4.63084	2.93916	2.35707	6.95842	7.20695	5.86076	5.83012	3.5995	5.7414
SYKDYQYLVFHSIMG	5.49192	8.15011	5.06859	4.76357	3.9991	2.8411	8.80618	5.19316	5.54086	7.77032	5.02945	6.98724	6.18788	3.75343	3.23652	7.63388	5.23571	4.92235	4.504	2.7043	8.17048	5.4155	5.33198	7.97765	5.0572	7.29338	6.20684	4.9808	3.7013	7.76349	5.06133	4.99383	4.37198	3.87743	8.53155	6.86683	4.49758	9.00421	4.2017	7.69102	5.57557	4.76046	2.72458	8.85296	6.22667	5.26672	5.56708	6.80565	6.59378
SYNGGEINQTELAYM	3.14221	6.49407	8.15364	9.04754	6.28572	6.20878	8.76629	5.65483	7.96339	6.68644	7.71957	10.026	5.72304	8.22023	6.15222	6.27688	6.49322	6.44824	6.45056	5.1009	8.15435	6.60827	6.61555	7.69082	6.27814	8.70019	7.38871	6.70007	7.36074	9.01785	7.55402	7.75598	6.48647	6.31861	7.04167	6.74488	9.61996	8.08749	7.90588	8.31056	6.38097	7.93737	5.56222	10.1246	7.66008	8.59393	7.21961	9.13871	9.36171
SYQSWLILLAGACLG	-2.95144	6.90966	5.99656	1.95372	2.32148	1.42278	6.28571	1.01737	2.87389	5.96453	1.06638	8.09048	3.23799	5.17364	-0.0479259	7.36978	2.29763	1.00961	1.74282	0.232023	4.52469	2.65487	1.5188	5.90619	3.65698	8.33183	2.78766	2.39337	1.82455	8.65753	6.99035	4.62889	6.30755	5.19129	8.55308	6.78502	5.89164	7.63477	5.31567	8.65642	8.07742	7.76132	2.15871	10.1666	5.48964	6.3958	5.23862	6.45865	8.4074
TAINQLPKDAQLVIT	2.98711	3.87206	2.67514	4.22521	4.58064	-0.891701	4.83322	5.79789	2.99979	5.33959	2.75911	6.91613	7.75081	3.74764	3.74035	5.73333	5.3484	4.53998	4.94414	2.63731	4.59405	4.43618	3.94474	6.00846	3.95006	7.48379	5.11088	3.36849	5.44717	6.30555	8.19751	7.1847	9.22452	8.16593	6.83776	8.49893	5.70645	7.21664	8.90028	6.86808	5.88555	8.77728	5.54244	8.37137	9.09338	8.06636	7.36968	9.57929	9.43279
TAKGQKLTIKTNSAY	4.01725	9.30073	4.16363	6.45172	5.26126	6.13789	5.61108	8.69898	7.03951	7.11511	9.71662	9.63798	7.36795	6.6449	6.642	8.73407	5.96612	7.00569	6.13	7.06596	6.61288	6.51975	5.88475	8.23894	7.48111	9.36958	7.29726	6.49225	5.06575	9.67125	5.85765	7.62026	7.12061	7.63511	6.09018	8.99871	6.71296	6.93245	7.83676	7.81436	6.96025	7.74344	6.23457	7.81361	5.59132	6.75165	6.09738	6.268	9.297
TAQVAAPNGGGYVKG	4.69503	6.19922	5.07553	5.01369	5.63238	3.91733	5.62906	4.34568	5.65503	6.42717	5.81587	11.521	5.37769	4.71848	3.84576	5.54605	5.86776	4.12708	5.07356	3.82349	6.07905	4.65422	5.39539	5.71127	5.10336	9.49858	5.71767	5.49404	7.5594	10.6277	9.4727	9.10132	10.261	9.53036	9.68813	8.61281	9.97558	7.55475	8.57859	9.50825	9.79714	9.27087	7.62751	10.6444	10.3238	10.2775	10.3688	9.97172	9.67158
TAVGANKIKWIVFGV	8.27541	5.51546	8.63722	6.1133	3.7155	7.46412	5.64037	5.66792	5.84687	8.47477	8.24294	9.26554	5.4982	6.43367	5.32936	6.61432	7.8075	7.02574	6.11876	5.75782	5.12778	6.24348	6.81657	8.08392	5.52574	8.15752	6.12289	7.5764	6.54117	9.04667	8.35189	8.19891	8.15619	7.54571	7.66514	8.17535	6.38452	7.1529	6.56723	8.03606	6.45047	6.62552	8.6106	9.84697	10.5189	10.3842	10.0745	8.49894	9.93905
TDAFVEPGNSGSAVF	6.82467	7.15542	6.85503	6.86977	6.56374	4.93119	7.14579	4.4124	8.93922	4.91999	8.95469	8.26655	8.30306	6.53401	4.14336	7.54137	4.81251	7.6857	6.10246	5.26079	7.89549	6.33137	7.46436	6.28911	8.64999	8.04142	6.91064	6.73826	6.76146	10.2372	7.27413	8.5777	9.51974	8.95648	9.2846	8.22132	9.05247	7.23627	9.06279	9.67642	9.76477	8.11061	3.75185	9.88939	6.80488	8.10607	7.55751	8.73578	9.72125
TDKVTDKKTTEHLPS	11.0879	7.23965	9.18178	9.14826	9.97545	8.60162	7.01926	7.17833	7.97865	7.60377	8.39538	9.67849	7.53172	10.4459	6.94515	6.96114	8.35795	8.59283	7.67792	6.90774	7.31856	7.83565	7.20476	7.78044	7.47241	10.1684	6.75326	6.4363	9.38387	9.13179	8.61928	9.64785	9.17638	8.12557	8.93839	9.53611	7.74331	9.05235	9.21495	10.4413	9.20584	9.64039	9.93688	9.72438	10.0331	10.045	9.62614	10.2254	10.0955
TEQEKIAQTEIENAS	8.37448	10.2197	6.7439	9.75804	3.47853	6.027	9.65214	5.79063	7.48268	9.13178	9.57812	11.9143	8.73082	4.51929	6.94302	8.29842	7.54478	7.2579	5.97769	6.50294	9.59756	6.26782	7.67052	9.02782	8.10227	10.4459	7.29355	6.94257	8.28939	9.70047	7.44273	8.73829	8.34313	8.70828	7.16966	8.6725	9.83086	8.72154	9.66504	10.3562	5.32788	9.68807	9.0357	10.3834	9.6322	10.21	9.65644	10.246	10.3954
TFDTTSAVVMSIVGV	0.587821	4.11811	1.1907	5.12022	6.03371	4.74227	10.1608	3.90111	8.44745	6.26636	6.84139	7.21174	9.48958	6.98574	3.92334	6.38588	3.92796	5.41846	4.53535	3.0112	9.28559	5.70256	8.13217	7.06691	6.43325	7.54819	8.12863	7.81519	4.20469	8.5519	6.79682	6.79615	8.02181	4.96634	8.36024	6.0904	8.64913	7.14235	7.31661	8.10766	8.02816	8.58403	3.69387	9.94554	7.9877	8.42471	7.62178	3.61711	9.68976
TFRVENSRNTKTGGS	6.8461	8.13006	4.4388	4.74665	6.79218	6.9658	4.61828	4.55929	5.56305	7.07035	6.44678	9.29299	6.39581	2.37689	6.33103	6.88535	5.12776	6.62561	6.48925	6.1539	4.45534	5.4068	5.5084	7.59577	6.71389	9.13506	7.79204	5.95769	6.02876	9.15419	5.11739	5.51986	7.50736	8.02966	7.3594	8.32729	7.16472	6.71344	8.6882	7.68096	8.89008	7.45905	4.46372	9.70437	6.18275	7.59722	6.48289	6.48753	8.36899
TGFDATKNPIVQQLF	4.75646	6.15563	7.27824	5.75294	5.83387	6.27407	6.15555	4.73602	4.55051	8.31832	9.6586	8.43365	6.58211	6.34532	5.67446	7.99128	6.5498	6.62183	4.87787	5.2715	5.60291	6.08897	5.73683	7.82709	6.46687	8.482	5.04893	5.54348	2.06686	9.08468	6.20939	5.7091	5.26734	2.49321	6.47851	5.69508	6.89213	6.01396	7.28228	6.47682	3.61899	5.58987	3.08099	9.51524	6.60202	5.6715	4.51918	2.12465	8.52469
TGPNAAYPVIYKVEK	0.323336	6.12258	7.55722	4.46176	4.7011	6.02643	7.57636	7.09532	8.28846	8.77225	5.9045	10.9546	5.67738	3.47665	5.62403	7.21701	6.9504	5.67454	5.08735	6.53479	7.66322	6.64905	6.46717	9.38814	6.2367	8.7572	6.06475	5.90717	6.24106	9.9155	8.57233	7.36448	8.63204	8.25112	8.49754	6.80827	7.71226	8.05731	6.5685	8.49613	8.25902	6.56371	7.30259	9.39546	10.1962	10.0116	9.84989	8.27345	9.63155
THFTETTVMLISIIL	5.32225	4.82006	5.33041	5.83764	5.20553	1.64761	4.78104	6.68807	7.08032	5.00473	6.50768	6.09389	5.46345	7.65045	3.66233	7.35485	5.95603	5.81965	5.7391	3.6718	7.24092	4.42274	7.6875	6.58243	7.06441	6.18316	5.9906	6.4182	4.61907	7.68045	4.5401	5.56605	6.47682	3.90801	8.18741	5.67983	7.45611	7.49665	7.55601	7.12319	6.90706	8.41217	3.99139	7.91845	5.37431	6.42998	3.76143	2.1506	8.36163
TIAFDIETMRKIFPL	4.95361	5.3244	2.18627	5.95424	7.26867	2.6971	7.17908	3.73402	4.96313	8.43459	1.62084	3.95457	5.34436	1.96348	4.29852	4.08806	3.71994	5.78444	4.93738	3.62953	7.7217	6.07578	5.65035	7.70645	4.83875	6.3414	5.95119	3.91379	3.3499	4.78332	5.38907	7.19714	7.26732	4.67842	7.94559	6.92746	3.60821	8.20885	7.39811	3.23868	6.09176	4.80156	5.1617	4.222	9.03029	8.49071	8.17586	5.96278	7.57925
TIASFTQSINISMAQ	-0.304519	7.56055	7.40674	4.91909	6.49912	6.02584	8.03794	4.28064	7.46447	6.988	8.04243	9.03756	6.64374	5.71509	3.94439	7.44934	5.40467	6.27537	5.72467	5.02278	6.57103	5.44301	6.14625	8.03271	7.01748	8.53544	6.55507	5.86511	2.83321	5.97432	2.55723	3.99268	3.906	2.28238	5.82305	5.43241	5.50858	4.04305	6.20718	7.99227	5.29932	5.22789	2.80699	8.59556	3.8319	4.21553	4.02535	2.89646	8.538
TILFTWSAWSGIDKG	-1.12646	4.58393	1.5932	-0.258223	1.10554	2.7899	6.7342	5.29055	-0.191795	4.5858	3.07571	11.098	3.45301	3.75392	1.56005	4.68044	3.12733	1.3042	1.39874	1.9223	5.80768	2.83417	1.80496	5.37927	4.36589	7.81185	3.76775	1.2321	4.31348	9.4521	6.69753	2.67415	6.31482	3.71357	6.68798	3.30689	7.34019	6.01616	4.35671	7.11355	8.28561	3.64284	3.65739	9.14012	6.97746	6.96037	6.4197	3.15743	9.49468
TIMVGIDIILIVLII	6.79119	7.97227	6.16144	2.17928	4.63818	1.15691	5.83108	2.77057	5.5657	6.52552	4.76945	4.98455	4.23052	7.48853	1.50576	6.80462	5.90215	3.32409	3.90645	2.9644	5.10016	4.84202	5.88049	6.85776	4.54798	6	3.79431	5.55607	5.17389	6.34458	7.15501	6.56315	6.78242	7.31409	7.77658	8.56781	8.99307	7.44909	6.7477	6.7806	4.98292	9.15348	6.97529	7.7514	9.83821	8.98702	8.83565	8.11213	10.3722
TKAAMSTKFVVGVVS	-0.700777	5.57035	6.82196	9.22673	5.77377	6.04533	7.29506	9.7845	6.86004	6.67203	7.67991	8.58352	5.14019	8.01311	4.93081	8.81247	6.23021	6.57733	6.09905	5.96931	7.04021	6.7457	7.33871	7.58767	7.79993	8.81888	4.47186	7.35501	4.99315	10.0825	7.89402	7.84932	8.24141	5.56068	7.74336	6.50638	8.00733	8.75799	6.37877	8.79027	8.41496	7.03571	5.55466	9.49024	8.63721	8.32939	7.79954	5.97511	9.55538
TKANTDKSNKKEQQD	11.3752	7.36037	8.51247	11.0387	6.19339	10.4672	10.361	9.14112	9.72646	9.31365	10.2695	12.6884	11.1737	6.68367	8.99438	6.66875	7.72038	10.4239	8.09632	8.65667	9.32395	7.81267	7.13107	10.0587	9.04968	11.4338	10.8064	6.12733	9.42607	9.79286	8.97782	10.0852	9.39012	9.90526	9.44412	9.55764	8.15496	9.02942	9.59659	10.4281	9.21	6.69654	10.3026	9.47153	9.28932	9.98785	9.63404	10.3345	10.2762
TKANVHTIRPGVTGL	6.00014	7.2061	3.95862	6.52052	7.16655	3.59157	5.70162	6.90914	4.4221	6.2861	7.1043	8.99017	7.96534	5.14016	5.67014	6.93741	5.672	7.32508	6.23424	5.41911	6.62553	6.1752	5.88778	7.83165	7.57666	8.2895	7.00448	6.1763	3.81771	9.38429	8.0514	8.04222	8.80338	7.26878	6.73161	7.08397	6.1489	7.07047	6.65852	8.7348	7.78093	7.59368	3.37997	9.79093	8.81347	8.02438	8.42666	6.27968	8.18181
TKDILKYLGEHKTSQ	5.9505	6.52982	1.53926	5.62982	4.63578	5.05125	7.66881	8.1897	6.5604	6.5735	5.11571	9.88483	7.14806	4.57112	5.0009	7.42532	5.35067	6.76543	4.90991	6.30272	7.45295	7.93375	5.78407	8.63062	6.54593	9.81396	6.11748	4.95431	3.64021	8.65176	4.97673	6.16142	6.15507	7.40756	6.36165	6.51708	4.83549	6.65364	2.27213	9.95139	5.03825	4.09268	4.1634	9.2903	8.28882	7.76514	8.0774	8.00014	8.9406
TKFTTGSNEAVDSII	6.53177	7.20311	5.45251	10.3692	7.15765	3.4988	7.05341	6.33961	8.48983	4.79014	6.41052	9.26252	6.30412	6.59238	5.66438	6.96017	6.08686	7.73676	6.62696	4.98431	7.87899	4.98983	7.53276	7.01192	8.72651	8.52623	6.75761	6.73106	4.0448	9.45503	4.85593	7.3342	8.09184	6.40291	8.29966	5.76926	8.71204	4.90897	9.39045	8.50013	9.07933	8.22636	3.22605	10.2782	5.54361	6.76074	5.90955	6.01633	9.45714
TKIWQNGHIDITPNN	4.2394	10.2643	4.86715	6.80423	5.95386	5.09903	7.26692	7.22006	7.55211	6.82445	9.93215	6.33833	4.00429	7.77227	5.07989	6.45489	5.14638	6.29556	4.36091	5.51667	8.07104	6.26997	6.91246	7.67108	7.4493	7.99884	5.21396	5.20578	8.31481	8.33991	7.9769	5.82393	7.86799	7.30499	8.17084	7.87804	8.74851	6.91968	7.99554	8.3686	6.70307	9.32984	8.7044	10.1667	9.46731	9.93645	9.13211	9.58524	10.233
TKVVSTDTTKDQTKT	3.36321	6.72101	8.18643	8.0989	8.61781	8.3368	8.19909	8.51693	8.62635	9.08377	10.8586	11.3785	6.53839	6.52527	7.05778	6.05736	6.96442	7.54646	6.84982	7.53469	7.75656	6.72108	6.57041	8.70641	7.28952	10.7608	7.30212	5.6396	8.76091	6.81168	6.61967	6.02538	5.50614	7.34653	6.86693	8.9275	9.19577	9.30057	9.59539	8.85821	8.01892	8.35364	9.0555	8.9697	8.24218	8.55217	7.4717	9.53958	10.2669
TLAIINEYYIGTRRQ	6.00102	4.60061	4.87	3.96698	1.92695	4.03656	6.40217	8.04108	2.5617	9.20625	4.59698	9.34325	4.35056	6.50598	4.48611	5.88333	4.66522	4.78304	3.91647	5.08104	5.36651	5.83415	3.02327	8.44131	5.52302	9.23937	4.65343	2.99168	5.56949	8.25855	7.27939	6.41755	7.46846	6.36956	7.76866	8.15691	6.99338	7.7935	4.64535	8.5412	6.38199	4.99383	4.24248	8.65409	9.20482	8.73935	8.2979	7.15285	9.87153
TLDIVGIVLMSISII	3.14798	6.87339	-2.14161	2.4445	6.23268	3.02034	5.48694	7.44197	4.33432	7.15708	4.94125	6.19751	4.34048	2.70898	2.27237	6.32794	2.24827	3.27244	2.86327	2.57767	6.56052	6.21129	5.28802	6.57591	4.70767	6.81367	4.4056	4.96514	3.45316	8.43945	5.81771	4.90156	5.76895	5.12871	8.50732	7.59594	7.17595	5.27913	4.38701	7.90337	4.71402	8.45649	4.3553	9.198	8.29195	6.09542	5.47847	6.19173	9.58145
TLGQSVEQLRAAIIY	0.69086	9.23874	6.64329	7.3502	7.26452	2.6459	7.44453	8.52999	6.79215	8.83547	8.57217	8.6269	7.25311	5.52622	5.67462	7.77932	5.44064	7.06528	5.49149	5.26632	7.11673	6.95924	6.74985	9.74323	7.0782	8.05064	6.57923	6.81664	1.77495	5.02256	7.02864	6.64561	6.74665	3.29953	6.12752	5.17897	6.97007	5.7761	6.57939	8.51577	4.02356	5.58987	2.45273	4.50247	8.92199	7.25618	6.80013	6.24463	9.23371
TLIFGVANDQAEAAE	3.34172	7.4713	4.74634	6.65551	4.79587	5.70015	7.34044	4.24994	3.5073	7.85968	9.41825	11.9878	5.82202	5.66877	4.1572	5.90783	4.7168	5.78539	4.16768	5.82352	7.01269	5.28543	6.11724	8.18815	7.71862	8.72017	7.10477	5.99733	5.53141	8.26194	5.72228	4.39568	6.1489	8.01391	4.1957	7.7717	8.16715	5.83598	8.6097	8.17707	6.07028	9.18339	4.12196	9.32232	7.13348	6.76777	6.61727	9.69095	10.116
TLNGAMGTLRNSIQD	1.82857	6.42904	7.29234	7.42657	5.16252	6.08178	9.95945	5.27003	8.23392	10.2583	8.23027	8.74588	7.09652	5.37646	5.78652	6.75306	6.32547	5.23339	5.10109	6.00359	8.03681	6.75297	6.43658	9.42687	5.94728	9.44912	7.16126	5.85867	5.58912	8.59093	6.01102	5.38312	6.09627	7.07606	6.22416	6.84322	8.09937	8.65826	8.08945	9.85331	6.84396	3.421	3.612	6.8143	6.90128	5.62737	5.64598	7.66625	8.68871
TLSATSEVTKHNGTP	6.8177	9.04545	6.98227	9.78681	6.67996	8.66383	8.62504	9.35322	8.99213	8.62179	11.8601	9.01231	8.32937	8.8463	7.15911	7.2172	6.06586	7.86652	7.16437	7.03231	7.43634	7.12391	7.61723	9.1728	8.07606	9.08826	8.21235	7.64988	7.71383	9.85842	7.32666	9.05132	9.43098	8.04029	8.29074	8.17047	9.5074	9.13235	9.80743	10.1018	9.12313	9.13933	7.50546	10.3383	9.48116	9.68208	8.94504	7.81491	10.1947
TLTGIYFLKQHKTSK	5.817	6.12637	4.07275	3.21893	3.92984	3.75732	3.8422	4.10226	2.15775	6.98988	4.23145	10.5521	3.77783	-0.387895	4.50155	6.37042	4.61339	3.83681	4.35256	5.27209	3.79288	6.21228	2.29256	8.8908	4.42321	9.3716	5.2594	2.63437	1.79176	8.94623	6.03835	5.13285	6.03692	5.72685	7.02785	7.8036	2.74084	9.62301	4.61611	9.69477	4.80566	2.96527	4.68822	9.3775	8.93422	8.04721	7.787	9.3458	7.56887
TLVLVLVIMTLFLKY	3.33035	2.52339	5.50045	1.34138	3.82483	-0.601945	5.49408	4.22042	3.81774	4.64985	6.19985	5.32706	2.38976	3.00835	0.826381	3.49162	3.24031	1.40006	2.91019	2.0021	4.77972	4.95073	3.36691	6.3772	3.27882	5.62619	3.16364	2.13707	5.09559	5.92104	7.86856	4.46591	7.17671	6.2116	9.63724	8.54844	8.36218	8.81694	4.90156	8.41998	8.04869	7.1329	7.08685	6.21293	8.17521	7.11704	6.77265	6.75068	9.72493
TNLNHNITSPSVNSE	5.56692	6.32213	4.04232	7.53276	5.8093	7.14589	8.84417	3.51966	8.88331	5.92975	7.16449	10.2348	9.18	6.57805	4.39338	7.26684	6.06583	6.44116	5.53784	5.79305	8.0004	4.13377	5.64285	7.02631	7.10846	9.37081	8.3279	5.12099	5.83452	7.43296	6.08427	5.88137	4.66627	6.64223	6.33292	6.3249	8.15087	5.25489	7.39658	8.56867	8.1686	9.28174	4.10215	7.7369	4.1954	5.17377	4.94996	6.76767	8.97317
TNLWTSDELQYRRAM	9.44628	2.85426	4.48165	11.2024	5.99143	3.71	8.61144	7.56298	7.20141	8.39788	3.43549	9.0226	6.87704	3.28115	6.12089	5.48891	3.71533	7.43268	4.05594	5.54458	8.12923	5.73335	6.54404	7.65786	7.19326	8.30138	5.3695	4.60238	6.24959	5.18683	7.63337	7.93948	7.71052	8.26614	7.92367	7.73434	7.37845	9.39573	8.60124	4.12552	7.25517	6.57284	9.34071	5.44311	8.81855	9.48234	8.80633	9.37274	9.45898
TPALIYLFANEWLEV	4.80061	4.00961	1.60104	0.622643	2.13256	-1.67917	7.39352	5.85253	5.11714	7.0248	3.53913	8.44711	4.08424	5.58905	1.65449	4.03413	2.80046	1.97209	2.45398	1.4544	6.68626	5.65	3.07915	5.74288	2.43557	6.70642	3.80599	2.55897	3.81991	7.62437	4.7362	2.92852	3.75185	4.76899	8.63716	4.94947	6.41641	5.33658	3.21487	7.74487	5.9341	4.24992	4.37915	8.08097	5.42526	3.87681	4.24778	6.16241	9.22981
TQITLYSLLIAICVS	0.128684	5.87526	4.28066	0.617027	3.72	1.01114	5.44963	4.60891	4.84246	8.2254	3.82459	6.0439	3.5736	7.41636	1.50653	7.01129	4.72636	2.65672	2.28064	2.14455	6.46924	4.93667	4.18058	6.77721	4.49229	7.6053	3.62586	4.11573	2.32239	8.53448	6.39359	4.59815	5.37944	5.75543	8.32843	6.85688	6.26149	8.22537	5.64792	8.30921	5.40403	7.62056	3.24688	9.13059	7.38028	5.69736	5.4917	4.97914	9.29105
TQLSLVHTHTLILGM	4.44053	7.58955	7.56525	7.72703	5.54483	5.12832	8.44826	5.23456	7.86712	7.95649	6.3101	5.40991	5.17288	6.3449	3.19901	5.24928	5.87727	6.59904	5.52503	4.58889	6.79125	4.83008	6.27151	7.60167	6.50266	6.85724	5.44928	5.71173	4.26268	5.92104	5.73593	4.90082	4.38452	2.29253	7.00079	6.35524	5.47017	4.68491	5.75384	7.44249	5.07204	5.55296	3.96803	7.14138	5.81228	4.41788	4.88575	1.82938	8.16157
TRAGAVSGMVSGALV	8.00987	7.8801	5.56458	9.00911	3.31775	4.56967	8.19528	3.6851	9.64868	6.53976	10.0001	11.4824	6.29204	10.2051	4.74982	7.48947	6.11168	7.2245	6.19145	5.46768	9.67829	6.46838	9.18393	7.33491	8.17627	9.63979	7.06669	8.40761	3.90197	10.4075	7.49198	7.76993	7.80604	5.30678	8.07056	3.53223	8.8784	8.34731	7.34453	9.57549	7.99365	7.64945	2.5337	10.0136	7.92138	6.67245	7.6261	3.13549	8.96245
TRVRLYKSGKNWVKS	2.24692	4.21351	3.15578	4.80988	8.42752	3.166	9.42398	7.02218	6.06901	5.91128	5.02268	9.24366	3.96389	2.94463	3.20824	4.48472	5.50074	5.39764	4.80016	3.0369	8.04787	5.9292	4.47695	6.98475	4.94029	8.40972	7.61113	3.06545	5.14342	8.62594	5.18066	6.28376	6.31951	5.56414	8.59223	5.64862	5.28776	7.27469	3.48431	9.11204	7.94697	2.10413	4.38315	8.64489	5.78944	6.38875	5.8824	4.91317	7.37509
TSLSKDVLKSGKLKE	3.13984	8.90626	2.13009	8.60635	4.04543	5.75443	7.84027	6.28484	7.00601	7.43066	6.64277	11.4881	3.93571	7.19674	5.48697	6.51493	6.17696	5.83184	4.8	5.30916	6.6022	4.78127	5.63954	7.9119	6.75711	9.94926	5.98975	5.32691	4.61809	5.51705	8.25057	9.29536	8.8684	5.97737	8.63673	7.51376	6.90144	8.73638	6.87461	9.7064	8.26421	5.05114	7.40387	6.45595	9.18891	9.50453	9.15083	7.41133	8.75179
TSTKKLHKEPATLIK	6.2665	8.53777	9.31707	7.55373	8.09387	4.74427	7.17554	5.22792	6.49469	8.18737	6.38576	9.13904	6.4589	4.65223	5.59498	7.36062	7.24815	8.12028	6.63254	5.59916	6.28841	5.57594	5.52712	8.35488	7.26352	8.36689	7.17946	5.05895	1.77495	7.10538	6.37656	7.66439	8.07281	2.94969	7.46571	5.94385	7.12946	5.64049	7.38511	6.14053	6.58824	4.36945	2.63834	8.96343	6.15764	7.18844	5.73686	2.65465	8.30342
TTDKTAYKMEVTLGN	-1.23226	9.83794	6.40266	7.26314	6.14977	6.21017	5.71014	5.57761	9.61215	8.98259	9.51456	10.919	9.03322	6.01565	6.52209	8.21337	6.59876	7.94392	5.66755	6.70919	7.83486	6.92597	7.17824	9.3451	8.18713	8.89968	7.03449	7.26167	5.51343	9.79452	4.24276	4.80238	5.12218	8.09444	8.64208	6.55251	6.66874	9.64988	7.30411	6.78615	7.95844	6.19522	4.55566	8.61709	2.72195	4.09284	3.6214	7.76438	8.2979
TTKDHHNKAKALPET	10.643	9.58014	6.07104	8.12449	8.26374	5.80259	7.31247	8.94169	5.96135	5.50266	7.41572	10.6978	10.6709	7.48037	6.1152	7.5464	7.4299	7.26727	6.94949	5.797	7.88452	5.67119	5.68826	7.62076	6.86487	8.50362	9.2471	5.51931	6.4151	9.86772	8.6472	9.24652	7.27122	7.61021	9.46185	7.74171	8.08539	7.11249	8.49525	8.98582	9.22892	6.2789	7.78613	9.59227	9.75782	9.82728	8.82807	6.03548	9.80358
TTLATPHNGSQAADK	6.64755	5.92824	5.0741	8.07014	5.82265	7.90244	7.0868	5.61462	5.49715	8.6612	7.15507	10.5815	7.14469	6.81912	5.24139	7.23757	7.23512	6.69462	6.29951	7.65765	6.58494	5.92702	5.91348	8.5859	7.39645	9.68822	6.86104	5.63405	8.15622	10.4511	8.78641	9.05973	9.5698	9.27655	8.54403	8.30581	8.90379	9.05167	9.62514	10.3118	9.43648	7.40665	8.93248	10.4975	10.0195	10.0402	9.43907	10.309	10.0828
TTLGDNLLFMLANVI	2.15847	6.69801	3.9755	2.01511	4.17472	3.22701	7.30735	8.23922	2.78666	6.7686	7.6977	9.09846	5.66491	3.393	4.57923	8.405	5.25886	4.66758	3.99751	4.94843	6.54883	5.54412	5.6158	8.2077	5.73272	8.26878	4.54729	5.97018	2.47654	7.12641	6.57758	4.91265	5.08265	6.29009	9.04166	8.32751	7.55218	5.94359	4.69957	7.68534	6.86171	7.44343	2.86106	8.01031	6.09857	5.28244	5.08376	5.16559	9.32697
TTVIIITVIVLVIIV	2.40073	6.00586	0.470169	2.51464	3.594	-1.48718	9.0605	6.28936	5.70856	5.52439	5.8258	3.69383	4.4751	4.08661	0.373559	6.07624	3.94302	2.96329	2.76937	2.05019	6.74879	5.2704	6.03624	5.84068	4.31819	5.73188	2.69329	4.85034	5.34138	9.45355	8.85887	6.95187	8.48925	7.61155	9.73192	8.72247	9.48418	7.86022	7.50665	8.25044	8.29692	9.90225	8.38955	8.96029	9.61088	8.62336	8.32052	7.44595	10.0081
TVFKEHVKNFYLIQR	-2.15559	4.5779	5.76653	9.94929	5.69666	5.78636	7.68162	5.93617	8.2573	7.95447	4.03891	7.91271	6.64769	2.99555	4.93148	5.88842	7.05563	5.4834	5.16778	5.0971	7.56997	5.75716	5.84948	8.27672	5.0906	6.53341	6.96952	4.35156	5.25123	7.08766	6.62154	5.35564	6.41755	3.74242	7.55831	7.14022	5.80453	7.24437	4.37576	7.39676	6.67115	3.9279	5.65203	5.30485	7.64547	8.33448	7.69979	4.37676	7.37941
TVQVYGLNPEDIKNI	-0.189626	6.17369	2.22846	4.49235	1.38324	4.84767	5.6268	5.98583	3.75885	8.02902	4.75285	11.3273	5.02722	1.98635	4.40646	5.08407	3.58384	4.37727	4.36735	3.66942	6.20605	5.72982	3.80751	6.58452	4.12479	9.25023	4.61858	3.24451	4.08261	8.95614	7.52364	6.6057	6.36699	7.36777	8.16349	6.7938	8.78516	6.80428	7.63284	8.00303	6.51738	7.67513	3.92375	9.78692	9.53255	7.77909	8.24435	9.27807	10.2068
TVTETAAGAITIAPG	5.53289	6.27619	3.89467	6.33933	4.73165	5.36943	8.93644	8.91981	7.78527	6.04225	8.24505	9.07389	8.85299	8.27176	3.51323	6.3251	5.69662	4.80356	5.27348	3.16961	8.52308	5.06857	7.65738	6.03629	5.47459	8.74012	7.01747	6.52691	5.38358	10.3423	7.52499	7.96738	7.58019	5.22682	8.44305	6.95416	9.99139	4.92071	9.4376	9.62825	9.427	9.04017	5.39281	10.4547	9.33888	9.39178	9.10625	3.26117	9.96404
TVTTFITTLIVILAF	6.70372	8.30547	4.97881	3.68096	4.05213	4.97625	4.86878	7.3635	3.03344	4.9161	5.37306	4.53174	3.25984	4.45352	1.37765	6.57792	4.35305	3.54989	3.65931	2.2666	5.58895	5.92738	5.0738	5.81465	4.14909	6.3541	3.1768	4.47399	5.06133	9.25368	7.06664	3.99083	7.31375	6.03165	8.13341	6.57396	8.4078	8.46567	7.12133	8.22159	7.27268	9.06312	5.80157	9.30761	7.23519	5.99881	5.83522	5.77343	8.78577
TVVQQLSQMLRYSLR	3.52306	6.17572	5.84597	4.3853	8.80753	3.61011	5.83643	5.89628	6.00186	7.131	6.75821	6.78714	7.76046	1.65843	5.34377	6.24847	5.89361	6.05796	5.13667	5.1461	6.56189	7.13252	6.34911	7.51823	4.8896	7.59569	6.46159	4.77037	2.82731	6.26111	6.06006	4.88129	4.35157	5.36035	6.98499	5.94594	3.50255	6.23382	3.78872	8.16163	2.38876	3.3569	2.97553	6.11339	7.52711	5.8866	6.64259	5.06203	7.63303
TWNSLTEKLKGLGLL	2.10491	5.73899	3.06986	3.8775	6.53834	4.64463	5.06418	7.03279	4.57017	7.79151	6.6715	7.18873	6.81939	4.38403	3.63047	6.90038	4.38673	5.70757	5.38691	3.52956	4.47958	6.10921	3.85535	7.38615	6.02498	8.50459	5.53585	4.86758	4.03424	8.62215	7.93695	8.25977	8.597	5.13756	8.07153	7.6552	6.11854	8.26999	7.6037	10.0901	5.98015	4.69226	4.31655	9.51383	8.81498	8.85253	8.03531	7.47701	7.08057
VASQLPKTSKDELKQ	7.25962	6.12601	8.6574	7.05468	5.11024	9.69131	6.65586	8.67613	6.5731	6.66234	8.35114	10.4807	8.7829	4.64192	5.94196	6.32893	7.78918	8.53208	6.5376	7.15752	6.74972	7.80992	5.80864	8.75856	7.87376	9.53403	7.53902	5.58607	8.38927	9.66897	8.59158	9.50093	9.44167	9.58598	8.22449	8.88021	7.70364	9.87811	9.26672	10.5184	7.59403	7.53332	6.74895	10.1816	9.63307	9.82533	9.43528	9.9239	8.769
VATGTLAHIYVFKGP	6.99743	4.55958	6.72535	5.80707	7.02373	7.16836	5.65219	6.60604	7.82533	5.18388	7.828	9.97932	6.56165	5.33717	5.544	6.57437	7.23571	5.05183	5.28717	5.56354	6.00836	6.33146	5.66878	6.97793	5.64514	8.51472	4.8178	5.74914	5.56873	9.94179	7.76616	6.13123	6.60557	7.06595	7.10464	7.20653	5.83393	7.84161	7.01786	7.36676	8.13903	5.55063	5.29932	10.4346	6.90312	6.02207	6.62009	7.13629	8.93508
VEDTMTRIAKKLGYS	3.00406	6.64043	9.16002	6.66167	5.83583	7.72399	6.3775	8.32493	5.65941	8.26851	6.37332	11.9585	7.63644	7.14417	4.80959	7.07709	7.82248	8.11781	6.43759	6.64579	5.81107	7.52255	6.01513	7.51925	6.89826	8.56775	7.70842	6.38642	5.55606	8.10947	8.74824	8.66283	9.11336	7.70039	6.59783	8.54099	2.36085	8.09828	7.42345	9.86714	7.30452	5.76394	5.22972	7.81946	9.32232	9.56382	9.44707	6.71259	6.58112
VEHLGWTMTFQLLIV	-1.24655	5.4697	3.133	5.24232	3.9288	3.74206	5.25867	7.00843	6.29396	5.58738	6.91207	6.81997	5.49222	7.03147	2.71383	5.76627	6.79292	5.05135	3.65075	3.73732	6.24614	6.36265	6.16347	5.7159	4.60005	6.4417	4.02931	5.41005	4.54754	5.72782	7.37231	4.5207	5.14342	2.37955	7.04124	3.76584	7.23864	8.95884	5.35138	6.71453	5.78843	7.24323	4.65662	8.00469	7.35951	6.57453	5.45827	4.70221	9.44155
VEKFANFFKMLWLRL	3.55491	6.03463	3.62906	3.41563	4.366	3.61514	5.98338	6.24023	4.53195	6.90533	4.50697	6.61951	1.45648	4.88508	3.69517	4.18637	6.61225	4.66124	3.89749	3.48989	5.75343	7.44811	4.28065	7.23599	4.82463	7.00838	2.84461	3.94435	4.4987	8.31657	5.66677	4.76729	5.10716	4.69226	7.66603	7.23965	2.77882	7.79028	3.80444	8.19088	5.73947	3.054	3.08603	8.61482	7.25163	7.2975	6.48277	5.73989	7.68118
VEKVAKEKPDLIIVY	10.6309	6.4773	6.91138	9.48893	8.86604	6.62503	8.78884	8.54414	10.9851	8.05033	9.60602	7.11944	5.3719	7.01496	6.05632	7.53521	9.45644	9.03854	7.65282	7.00408	6.69012	7.57261	7.90837	8.19192	9.0508	8.16204	5.44638	7.62695	4.19419	4.38078	8.54071	9.60492	8.39489	6.94167	8.80672	7.91378	8.95613	6.28953	8.80225	6.56948	6.3528	7.06322	3.40718	8.35211	9.0515	8.7809	8.31652	5.61612	8.94082
VELLMRMKPLIESIC	3.05485	10.1896	6.44906	8.57856	5.07071	7.19507	6.04863	8.29049	6.42705	6.6208	9.91898	4.81224	3.62904	6.29364	3.09604	8.55694	7.42015	6.85334	3.63776	7.27641	8.17801	5.85277	6.11798	7.08928	8.4308	7.46054	4.1649	7.14488	3.7013	7.63259	6.2291	4.97328	5.21873	6.73078	5.43022	6.7789	3.89792	6.60597	4.33336	8.68645	3.157	4.91925	3.43237	5.68256	6.05453	4.09134	4.28675	4.45621	7.53652
VESEIKLADNKSEAT	5.97584	8.52088	7.34726	6.88612	4.37595	9.1994	8.39572	5.13504	5.9255	10.0027	7.72109	10.2819	10.4983	3.25036	6.10503	7.0416	6.38599	8.14282	6.63566	6.32888	8.47072	5.52939	6.43851	7.88087	8.40719	10.1411	7.93104	5.7535	7.61041	7.07488	7.00406	7.89103	8.0309	9.3261	6.86182	8.51325	7.81185	6.82828	8.49954	9.67106	8.11265	8.10043	6.17464	8.7862	8.37072	8.278	8.05998	9.21575	9.70534
VFYHLKLDSEYASIF	9.52513	6.257	5.38789	4.57675	3.952	3.43324	7.11545	1.33939	3.1675	8.68261	6.24631	6.42998	7.39117	4.74709	2.92902	6.62472	4.46256	5.36844	4.36645	3.21234	5.61893	5.55417	4.04171	7.78535	6.42861	7.17902	5.03022	3.94563	2.99573	3.94352	4.26127	5.98771	2.8094	6.17524	8.31076	6.24998	6.53408	7.86997	5.21112	4.55282	6.15231	6.33965	4.30932	4.39334	4.74641	6.77188	5.63647	5.12794	8.65907
VGIALFFEVGLVLLI	5.09795	4.91043	6.40417	3.18307	5.33035	3.30621	6.90272	5.696	6.2283	5.09119	5.5899	7.84073	2.20697	5.91321	0.786433	6.30182	5.89158	3.31397	3.4991	3.44437	4.96129	4.95078	4.13878	5.98743	4.69537	6.28305	1.87117	4.34638	4.3745	9.26447	6.83969	7.03834	6.81213	5.13697	8.91706	7.09838	8.69056	8.1979	6.05982	7.88706	7.69512	8.42176	5.26806	8.7532	7.86197	7.88297	6.66206	6.17247	9.3471
VGINFKTKDGSIAVF	1.29039	5.7601	4.60658	7.40627	5.37808	1.69912	6.31596	6.19686	3.24188	4.07104	4.45228	5.22196	5.67301	9.5572	4.13178	6.95428	6.1785	7.20987	5.76851	4.80083	5.39972	6.13579	5.26536	6.42954	7.56183	7.04052	5.15884	5.65508	3.26576	8.27637	7.29973	7.02767	8.79984	5.26889	6.86662	6.54808	6.07443	6.66886	7.4033	7.15227	8.18418	7.89849	2.73631	8.05219	5.6912	7.83601	7.37054	8.26988	6.82349
VGKKLEQHFMGSKKE	12.5802	8.60703	4.01887	10.9232	4.14635	7.56081	6.92455	6.97907	7.72943	13.1291	9.80965	11.4458	5.74218	7.5664	7.37372	8.54598	7.61992	8.81164	4.09772	8.70399	7.92775	8.12397	6.46588	9.79303	8.74665	9.58193	6.60156	7.42337	6.75612	9.23039	8.78188	9.21714	8.75574	8.56648	8.63059	7.15305	6.63948	9.40307	7.44073	9.65685	6.40407	5.20785	8.55336	10.0069	9.87608	10.1308	9.91384	10.0773	9.42792
VGNAVSEAKNIISNH	9.42875	8.31372	7.35646	9.99785	7.52245	7.30511	4.64703	7.26044	10.1267	6.93773	6.9146	7.05831	8.44736	9.10426	6.68873	7.19505	9.32424	9.2469	7.27638	8.60347	7.65711	7.21209	8.33662	8.32036	9.44586	8.3263	7.96548	8.52435	7.6406	8.07586	8.21127	8.81796	7.61495	6.47405	6.29434	8.10886	9.03859	6.82979	8.67445	9.32411	8.07156	8.16465	5.28493	9.67299	6.84708	6.31886	5.59653	6.97	8.56656
VGPLIGGVTASILGF	2.60941	6.26727	3.74171	6.38982	5.66758	2.58244	7.16843	1.42068	8.22797	7.81177	7.5596	4.75236	5.59033	3.98657	2.2448	4.84405	4.0202	5.59328	4.90016	2.78804	5.87047	5.23746	6.92466	4.43153	6.63322	6.55239	3.95528	5.31039	2.8792	8.43618	5.75194	6.32059	5.58387	4.08766	5.37898	3.77276	8.83043	4.79579	5.80934	8.42661	6.59181	7.50555	3.15274	9.14001	8.31468	6.94771	7.2354	5.18638	9.80542
VIAKEQHGFEFKDIF	5.98893	8.36395	8.49189	10.0276	5.8466	5.869	10.0828	9.01611	11.421	10.3184	13.0768	7.08826	8.53857	5.8853	7.45251	8.70165	5.6715	8.32812	5.51206	6.83457	9.924	7.09305	7.89937	9.76473	9.71963	7.07127	7.97722	7.42414	8.92222	8.55214	9.47766	9.46676	9.05276	8.69818	8.74911	8.11874	9.10034	9.42777	7.74457	8.30256	7.41144	8.41354	9.69106	9.80413	10.573	10.5986	10.1447	10.1059	10.4122
VIGIAVVCLMIFSSQ	5.08123	5.0929	6.05147	3.49528	6.85676	5.20538	6.67795	7.11444	6.62007	8.63003	7.95513	7.67196	4.68578	6.73865	3.91644	5.78106	5.26974	4.13806	3.33722	5.17427	8.10573	7.36199	7.62718	7.79074	6.25094	7.16913	4.53749	7.23517	5.43938	8.52441	6.31807	4.67283	7.70967	7.53594	8.47955	8.30174	7.09482	8.62296	7.35972	7.1844	6.20254	8.768	5.48575	9.82241	9.11577	7.89682	8.03423	7.89368	9.39611
VIGIVMGAYMLTAMV	1.97164	8.70963	5.73374	5.34347	5.76358	3.7681	9.22184	6.88961	7.39307	5.2932	7.98216	10.1758	4.45215	7.90248	2.95596	6.61709	5.2683	4.49043	3.7277	4.38968	8.28011	6.58107	6.96226	7.23466	6.73386	6.43637	4.55974	6.70135	3.66099	8.39636	6.7995	4.65014	5.046	6.60489	6.60259	5.45361	7.16271	7.74236	4.11578	8.04431	7.66735	6.63883	4.07754	8.54319	7.564	5.49351	6.67473	6.63058	8.51279
VIIQTAVLFTFVKTL	6.12218	6.36634	4.62644	2.83941	2.37673	0.935969	6.80178	7.11789	4.44937	5.20473	9.35501	11.2263	3.79725	5.06594	3.1911	6.19268	4.83016	3.63296	3.61626	3.48434	5.9729	4.3215	4.58332	7.40833	6.10526	7.75371	3.41916	3.93105	4.80729	8.75342	6.73435	4.52504	7.29506	4.10264	6.97401	7.70846	7.98542	5.94673	5.71637	7.07369	7.74487	5.20839	6.1874	8.8839	7.82627	6.42629	6.38139	5.31586	9.45573
VILLTNHQHREVAKV	4.47962	4.36917	5.92125	8.28096	7.82764	8.58946	9.19422	5.08486	5.00204	5.89633	10.0035	6.9523	7.2214	8.7337	5.93828	5.54693	6.91939	7.959	5.09736	7.49268	8.67645	6.56463	6.23184	9.17952	8.40936	7.0983	6.72075	7.35356	5.42715	6.31173	5.69238	5.43372	5.70445	6.36939	7.02847	6.70808	3.85439	6.89781	5.88666	9.17745	5.60507	6.12425	5.0487	5.43673	6.80553	4.75635	5.02138	7.53024	9.04728
VINKKTEKEDTMNEN	8.29447	7.16298	8.8489	9.80868	5.57213	4.47864	8.14272	10.4008	6.09162	8.77107	9.44121	10.074	9.71185	6.07813	8.27198	6.53222	8.25456	9.66869	7.0665	7.57993	9.72918	6.76726	6.63281	10.02	9.85452	9.0692	10.4611	6.93708	9.34501	9.837	9.16764	9.91331	9.36872	9.74376	9.17739	9.48375	9.42331	9.17824	9.77402	10.0214	9.00662	9.70407	9.35694	9.94846	9.18026	9.42392	8.93281	10.352	9.91687
VIVALTSIFPMRPLL	3.2549	5.95584	7.69097	5.74822	4.3193	4.87371	2.1489	5.81801	3.61294	7.2156	7.90523	7.56919	3.78136	6.07668	3.51129	6.13709	5.23962	4.48694	4.59166	3.71921	4.59683	6.66502	5.2177	6.85113	5.77903	7.59173	3.12255	4.92517	3.906	7.01248	5.37944	3.16548	5.21873	5.0093	7.21148	5.99121	5.75953	6.34704	4.21213	7.86592	5.8565	5.57291	3.95547	6.40747	5.13756	4.11153	4.86653	5.34573	7.94994
VIYFVFVLLFHTSKR	0.805878	3.68398	4.96276	5.44633	4.8074	8.46233	4.10744	4.81505	3.88737	9.60776	2.40638	5.5118	0.803957	1.29883	1.62879	6.32363	5.06447	2.35262	1.48589	4.9666	5.97833	6.02829	3.56787	7.74728	4.93443	6.8624	2.87047	2.61106	4.15261	6.90214	3.52046	4.8956	4.67189	4.51852	8.28738	7.7325	3.3322	9.09386	3.93183	8.01529	7.89607	1.93152	4.07261	5.72388	7.03751	5.78524	6.78097	8.07037	8.21784
VKDQHKTAKALPETG	11.7044	9.13109	5.76259	7.5538	6.13237	7.0295	6.82839	2.32173	7.20567	9.00345	10.2246	8.12397	9.4013	6.02863	5.82308	7.23199	6.27426	7.17661	6.31624	4.63957	7.2223	4.36149	5.88389	6.23454	8.08085	8.88786	7.53373	5.02183	7.79486	10.3513	8.43468	8.35237	7.84412	8.15456	9.26247	7.44524	8.26673	7.78097	8.96929	9.8408	8.9323	6.69617	8.59123	10.1204	8.46756	8.84084	7.61193	8.00133	9.12767
VKHKWIYVLFTIIDI	-1.75477	6.1841	6.17197	-0.21692	2.39792	2.99333	6.96825	6.55753	4.75754	8.48936	2.85115	5.50224	2.75062	0.576879	1.64	6.02233	4.15853	3.68505	2.21011	2.26919	6.90057	6.18694	3.58008	7.01648	4.22924	6.12261	3.65501	2.99618	4.83708	9.45377	7.25439	4.8489	4.23266	5.48106	8.21045	7.11029	7.69038	8.32385	5.50736	7.72701	7.28187	7.64171	4.7326	9.83853	6.12779	4.58833	3.88136	7.43557	9.10733
VKHVKKVYGKGLNAT	-1.60789	8.90794	7.20438	2.75029	6.14368	5.00296	6.02695	3.32393	4.60624	4.39432	8.63127	10.5554	6.75916	5.00987	4.6778	7.39223	6.91468	6.19094	5.77176	5.05805	6.44227	4.98353	5.31819	6.80029	6.90199	9.81059	6.22357	5.31731	3.11352	10.0495	8.74473	7.22665	8.16764	5.13344	5.79423	6.05397	3.60278	5.92932	5.30081	10.2131	7.41524	4.49981	3.36072	10.0154	8.92264	8.26209	8.58603	3.46229	5.88207
VKINLPEHVTKAQPS	4.85855	6.63677	7.0414	6.01217	4.64758	8.19116	6.94608	3.10683	5.33111	6.87318	8.1585	9.24916	2.02428	6.35595	4.84487	6.30362	5.99619	7.15326	5.1219	6.20551	6.4569	5.64735	5.45953	8.08795	7.16148	9.27343	5.26987	4.76556	5.68358	7.6324	7.8895	8.83195	8.8469	7.11461	7.07648	5.58837	7.18372	2.18605	7.59136	7.76192	5.65108	8.38403	5.27745	8.87427	9.19735	9.44815	8.14892	8.04158	9.31799
VLATIFKFILFVVEI	6.3044	5.33769	6.4932	2.95415	2.6957	2.75142	6.57344	7.11618	1.1207	6.77109	4.87853	6.28811	3.49306	4.72776	2.15288	6.69284	6.16384	3.92144	3.54797	3.9688	5.02944	6.31813	3.9094	7.93026	5.02866	5.96971	4.22072	5.34094	5.37574	9.42902	8.21846	6.85804	6.1139	7.04027	9.05855	8.21995	7.38523	8.71006	6.02127	8.15416	7.80299	7.65728	7.02409	10.2517	9.91773	9.648	8.53356	8.95272	10.2646
VLIHIGIDTVKLNGE	2.19467	3.8269	4.42398	6.01205	3.34094	2.81097	6.58257	5.79448	4.15921	5.83304	3.97317	9.42954	7.5111	5.0886	2.90753	4.99022	3.32796	4.3053	3.4218	3.55247	6.01934	4.36332	4.55741	6.89498	5.21223	8.15242	5.07869	3.52912	4.92217	3.89386	5.38633	6.08972	5.12812	7.21421	6.7748	7.19669	7.60405	7.31735	6.13751	5.92693	4.51525	7.51436	4.66051	5.68762	7.52191	8.10748	7.18574	6.35425	10.0654
VLITIPAGVNRMNVV	3.59582	5.37584	2.58341	6.80856	3.74497	3.87621	9.85413	6.03814	8.10635	4.95088	5.82125	5.22364	7.85735	5.14715	3.25333	5.13001	4.12471	4.88054	4.43033	3.31319	9.31925	4.95613	6.24006	6.37896	6.39625	6.82599	6.72717	4.60313	3.45316	9.01119	6.80306	6.92343	8.27206	6.6178	5.79636	4.7484	7.179	5.046	5.37342	9.21575	6.90545	4.70139	4.01584	7.76849	8.07805	6.92974	7.05157	4.93555	9.29484
VLYAGHNSTWDPQSN	6.95325	5.00676	5.45676	8.1506	5.53892	7.40656	8.04505	4.32967	7.17151	8.59949	9.3909	10.3256	7.33709	7.77999	5.8782	6.28546	7.12919	6.4644	5.51745	6.61674	7.19704	5.79481	5.78642	8.36196	6.56035	9.17302	7.97399	5.26129	7.9524	9.69852	5.3627	6.15273	8.01443	7.23807	7.45842	7.14338	8.33279	8.29347	7.3031	9.45099	8.3559	9.05739	5.13961	9.60353	7.49519	7.90569	8.09763	8.56277	9.34602
VMYLICAVLMFVRGG	-2.14442	4.74652	5.99079	3.06939	1.8283	4.98544	5.99056	1.56352	7.45774	3.83108	4.03544	8.30712	4.60931	5.55978	1.80726	5.41859	4.58835	3.23052	2.63802	3.2532	7.96059	4.83236	5.76942	6.51943	5.37971	7.51057	3.73594	4.03296	4.70411	9.21999	6.13621	5.99346	7.82188	7.37613	9.08365	8.31275	7.36448	8.75003	6.64795	6.64223	6.77674	7.62496	5.06493	9.03776	6.96155	6.84038	6.97778	7.00743	9.47109
VNEPAANGAGAFTID	6.38873	7.88244	6.85853	10.2237	6.9924	5.05936	7.61941	6.63295	10.0223	4.32529	9.49179	12.0298	7.85097	9.56789	4.32183	7.01905	7.49905	7.54294	6.13385	5.17915	8.0956	6.66923	8.07097	6.17778	8.44615	9.18678	7.8718	6.63977	7.79746	10.5439	9.53312	9.9173	9.4351	6.9849	9.87084	8.1703	10.2884	8.15335	9.63133	8.62739	10.082	7.28276	5.70051	10.6915	9.90334	10.1892	9.93494	6.99564	10.3041
VNERLTQAINQLVPL	1.9852	7.29828	3.6209	5.29577	5.79164	5.12886	10.7027	6.74464	8.11348	7.03659	5.33093	5.76666	6.71942	6.89976	4.08729	6.56311	5.31748	6.84655	4.80208	3.62536	8.19172	6.83549	6.75696	7.08435	6.89406	6.86771	5.45611	5.40188	2.74084	4.79744	6.7378	5.93251	4.88583	3.01062	6.30189	5.6981	6.4454	4.44265	7.73692	8.3724	3.57515	6.48081	3.00815	8.76835	6.47283	4.99769	4.83684	3.20153	9.10863
VNGDQIKIASPASGQ	3.79764	8.0245	5.15181	8.30082	5.29178	4.60099	5.09424	5.7267	6.51798	6.67556	8.20575	8.7135	10.3434	9.38197	5.2274	8.6894	7.38947	8.0839	6.11534	6.99511	6.04	6.70902	6.88873	8.25344	8.09867	9.99139	8.00202	7.17017	5.50696	7.2589	5.50492	6.87719	8.54954	7.45362	4.17131	5.33754	6.70711	5.59099	6.40655	9.38002	5.93674	7.851	3.86073	8.44051	8.05424	7.4558	8.28211	7.31958	5.22521
VNGERFNTKPRGLFR	10.0067	11.1515	8.84018	8.93983	7.88278	4.64487	7.97822	5.35188	7.67391	9.49493	7.53721	8.26718	7.68583	4.85162	5.99853	7.40645	8.2166	8.76746	7.61629	5.80469	6.41452	7.12857	6.65106	8.13876	6.95232	8.2827	6.85327	4.84598	7.74314	6.43487	8.33411	9.35398	9.02771	5.9977	8.64434	7.70832	5.00462	7.35302	8.07521	6.61137	8.90382	4.41159	7.63866	7.52429	10.155	10.2789	9.91546	8.05143	6.13904
VNGTSTPILSDLKFT	5.52686	6.3675	6.42256	7.36131	3.74914	4.71877	5.13476	7.89481	6.52411	6.74841	5.90137	9.8327	6.90091	6.24936	5.39138	6.72065	6.51461	6.18149	5.38562	4.50254	6.2337	6.94008	5.83442	6.51469	6.0227	10.0098	5.50196	4.94562	6.7297	9.45589	7.74132	8.18591	6.88028	6.37485	8.60398	7.71177	8.94506	8.76903	8.16474	9.15364	6.76734	7.9447	5.72031	9.22527	8.81498	7.94659	7.44455	4.78866	9.62463
VNQDLSEYGISLIFV	7.55584	8.03605	6.76578	6.23145	6.03014	2.7227	7.9678	4.40544	9.1542	6.99394	5.53163	6.51369	4.43489	7.83116	3.34909	6.71375	6.82764	7.13511	5.34005	3.23852	6.98196	6.12155	6.84801	6.72275	6.2517	7.53161	5.25141	6.60798	4.57883	7.18758	7.52083	8.56044	6.82709	5.0505	9.33289	7.16248	9.14285	7.96513	6.26302	8.14352	6.19563	8.55165	5.92773	8.52155	7.57114	8.24402	7.76947	7.87853	9.80856
VNQLKKVEVEDLLGR	6.63305	5.48067	3.83399	9.817	5.75377	7.84765	8.24051	8.01928	11.5967	5.41045	7.85908	9.99138	9.19978	7.17324	6.20492	6.69748	6.71976	8.48493	6.00359	6.69467	9.6492	8.02013	8.92911	7.84338	8.47518	7.89718	6.84161	7.08732	5.54908	7.6154	8.16474	8.23793	6.212	6.81652	6.80981	6.74829	8.17875	7.88092	8.45867	9.22357	4.813	7.82724	5.4537	8.37429	8.89526	8.44938	7.70541	6.90443	9.17961
VPKGSKFNSNAMYLF	6.35875	5.52923	7.02523	8.28623	5.25988	3.15575	7.96285	5.53635	4.45989	7.0822	4.97916	8.93527	7.0322	5.09516	5.36853	6.69274	7.01198	6.93818	6.64286	4.63662	6.48948	6.39131	5.02886	7.51639	7.16707	8.89653	6.71025	5.1711	5.10291	7.78713	5.27862	7.37501	5.64297	3.83298	8.09532	5.48147	7.23821	3.38439	6.03404	3.14415	8.58292	6.21281	3.42459	8.67238	8.0339	8.87611	7.26299	4.26563	7.9349
VPLLFGQDSSILISK	-5.29383	4.30106	5.96715	5.41537	7.03235	6.43815	5.64705	6.76561	4.13938	6.45007	7.089	8.0069	7.05855	2.84587	1.99351	4.63622	5.41896	5.39857	5.44686	3.52267	3.74145	5.22605	4.48916	5.86266	6.00865	7.38514	3.86413	3.25964	2.24071	2.44235	2.29253	4.91706	5.65249	3.01553	5.26528	5.0962	7.41029	4.30542	5.61495	2.58776	3.04452	7.15407	2.89148	4.77576	3.71162	5.21385	3.612	5.09393	8.62812
VPLNEMPHLLVAGST	4.10916	9.96775	5.08364	3.2792	5.35475	6.00213	5.0187	5.24535	4.08078	7.77863	5.7281	7.07046	4.57095	11.0498	4.50007	8.84973	6.60148	4.94638	4.00558	6.01646	5.4672	5.63078	5.28976	7.79831	6.86655	7.67419	5.07164	6.49904	4.47164	8.52821	7.22184	4.76217	7.72365	6.73898	6.63411	7.25248	5.03044	6.62645	7.5999	7.87611	5.358	8.10244	2.49486	7.8095	7.12601	6.35369	6.07553	5.20247	8.13507
VPLVVTTWIIIATII	3.23102	6.9625	6.59047	1.79846	3.56915	4.07843	4.62442	1.46626	2.3495	4.57689	5.289	8.93136	1.69708	3.56386	2.59085	7.63719	5.92537	4.49519	4.01196	4.35576	4.04827	5.64692	5.00008	7.13933	5.84513	7.11935	2.32945	5.64726	5.19018	9.56431	7.92545	3.98341	7.12657	5.27351	6.77434	8.21687	8.95239	7.57646	5.12218	7.81722	4.64343	8.36909	7.94345	9.63458	9.1228	8.34075	8.32798	6.14704	10.285
VQFEKQLAITVFFIM	4.82185	6.34803	6.37774	5.38228	5.59228	-0.394316	10.2977	5.11426	7.44842	4.57657	3.46763	4.94297	6.64905	8.59744	2.84464	6.78102	6.48761	4.82902	4.49982	1.6609	8.86074	4.10171	6.5713	6.10469	6.37283	6.39572	5.23481	4.97423	2.20827	7.58893	5.72554	6.52781	5.82186	4.25277	7.52175	6.14075	4.43793	5.358	5.82747	6.90826	4.23989	4.85748	2.55645	7.64039	6.87154	8.22022	6.99835	4.10297	7.67826
VQLNIANLGTRIPDK	1.16609	5.41506	5.4254	7.20171	3.75624	8.80168	6.63384	9.81734	4.41215	6.18405	8.3482	11.4642	7.92144	4.10117	4.07061	5.13285	7.14633	6.48561	6.16742	5.40295	6.56049	6.7873	5.92727	7.66925	6.34626	8.90059	6.39568	3.87166	3.79773	7.41373	6.59482	5.95142	7.89551	7.50395	7.57717	7.65117	6.23264	3.26957	4.59411	8.28964	5.95324	6.94187	4.16837	8.09666	5.46776	6.07812	6.39763	8.17943	7.53089
VRIRIDLTANKGLKD	1.57175	6.18346	2.47931	4.14065	5.01884	4.98605	9.16373	4.70707	4.37244	8.23328	6.78355	9.01346	5.92899	4.05716	3.21321	5.91041	5.8244	6.23549	4.80511	5.03086	7.89434	6.01183	5.47392	8.01214	7.1551	9.28729	6.3772	3.70792	4.67189	3.01553	3.72569	5.30926	6.69109	3.69387	3.43399	7.03465	6.27495	3.84588	6.61994	5.20565	5.50736	5.79575	4.74014	4.94007	5.98053	6.43961	6.77556	3.30027	8.7281
VSDGGKTFRITEMNW	0.194579	7.69781	7.90338	4.94893	6.54148	5.95153	5.59097	7.85901	6.2617	9.80113	7.39188	8.5095	3.2971	3.48422	8.58234	7.40531	8.64644	8.7365	6.94658	8.15958	6.54122	8.49534	6.91942	10.0267	8.80179	9.01135	6.49475	7.48886	7.40093	9.08824	6.89619	8.08175	7.44897	8.06505	8.46415	7.7808	7.79107	9.22306	7.83019	9.7039	6.5741	9.24584	9.18177	9.9212	10.4509	10.3764	10.1821	9.17982	9.92228
VSDKSEAEQSQQPKP	7.15062	6.61698	7.56046	12.1732	7.75456	9.07228	9.90292	5.19231	8.77585	10.0568	11.2005	11.0035	9.41302	9.74881	8.82202	6.46533	7.53146	8.68845	7.00536	7.36023	8.57496	7.75616	7.68931	8.41578	8.75646	9.61635	7.55166	6.52855	9.43115	10.4145	9.45525	9.97265	9.57072	9.64177	9.72961	9.15465	9.61089	9.56951	10.0232	10.4487	8.65968	9.87391	10.4579	10.7035	10.65	10.6277	10.4125	10.7166	10.6313
VSKDYKVGDRITAHP	12.2607	7.12613	9.85636	9.82349	5.91044	11.1837	10.5	6.32744	7.98469	9.05035	8.08963	7.39103	7.93339	6.65293	6.44891	7.42645	8.03158	8.11184	6.85098	6.23364	9.99165	6.76583	7.28095	8.93602	9.11502	7.2683	7.79253	6.76739	8.04222	6.7553	6.29416	7.92472	8.35514	7.76879	7.66115	5.86732	3.8111	8.87138	7.16131	8.64516	9.02307	9.02247	7.54074	7.21214	9.20384	9.37577	7.72132	10.1478	5.44138
VSPPLGVVLMFVLII	-2.40305	7.4316	3.47516	5.55277	5.80552	2.00245	10.0121	8.62083	6.46306	8.0194	9.80484	5.44581	3.0408	6.80502	2.39391	6.21471	5.05322	5.23765	3.67049	3.09916	8.01856	6.83969	7.55038	6.81998	6.22491	5.89993	2.31374	6.08679	5.40762	9.92127	8.49265	7.14251	7.55329	8.02395	8.88652	8.19207	9.52488	8.96741	6.83851	7.63564	8.12912	9.65337	5.50955	9.00779	7.18877	5.71132	5.31944	6.78065	9.54196
VSSLVFASLHESDTW	3.08258	4.6477	4.4534	6.04928	7.86595	8.31478	9.27655	10.4686	8.00024	6.8008	8.80365	8.70468	4.48708	2.29357	5.48918	7.31744	5.25418	6.12441	4.25813	6.69482	9.02701	8.0342	6.39864	7.86708	7.25119	8.3016	4.60453	4.90014	4.52396	8.39056	5.9867	5.26217	4.57985	5.94542	8.07325	5.56873	6.38199	9.23472	6.33629	9.18273	5.85564	6.51988	4.8588	10.1077	8.19425	7.95254	6.45854	8.66221	9.7338
VSSSMSDSASKSTSL	6.49519	10.457	5.23681	10.6291	7.10065	7.90146	8.90883	6.15343	11.5425	7.3041	11.0388	11.0634	7.86833	8.17243	6.18036	7.49955	6.00804	8.78021	7.51608	7.2529	7.303	6.64228	7.60915	7.1939	8.59338	9.39423	7.39151	6.87588	5.97483	9.42507	7.00033	9.2365	8.38455	4.88734	9.13383	7.12222	9.17948	9.45498	9.10986	9.21932	8.3848	9.14775	6.32545	8.33188	7.56951	8.59999	7.99495	3.07316	9.54813
VSTSASTSKSTSVSL	10.4076	9.15305	6.32384	8.07836	6.87463	8.23743	7.62101	3.75104	11.124	8.40438	7.66779	10.2673	6.38955	6.89174	6.53881	6.93885	6.7505	8.00357	6.95723	6.28008	6.40897	5.86548	7.23411	7.4438	8.75276	9.42743	6.08168	7.26044	7.8848	9.65115	7.98047	9.17897	8.2877	2.63189	8.90861	6.68173	8.9293	7.4583	9.03878	10.4897	9.45826	9.02224	6.55127	9.6678	8.25473	9.10636	9.03224	2.9872	9.38627
VTDPLMKRVSEKVDQ	2.89597	8.55098	7.58982	6.94861	4.97114	8.08122	5.02097	7.97795	3.63812	9.08942	9.24208	10.9688	7.25524	6.37229	6.00851	7.37485	7.13177	7.35307	4.9819	7.17755	6.94161	7.91375	5.62438	8.60715	7.42618	8.65795	5.99731	6.16669	7.12448	9.34561	8.20571	8.63714	8.67435	6.09852	6.93566	7.72634	5.23431	5.59805	6.52327	10.0725	7.19474	7.88668	6.14704	9.62679	8.26436	8.45934	8.26663	3.66714	9.32037
VTVGIDSGTTVYPHQ	7.14277	6.05342	4.95145	5.55941	4.82537	9.76084	8.81084	4.60583	9.1503	5.24441	9.30288	8.07963	7.53959	7.11802	4.98977	6.327	8.35349	6.56678	6.89603	5.85172	8.36193	6.84878	7.38261	7.04598	7.83389	8.49271	7.27162	6.19131	7.17181	7.9297	6.78106	8.37422	7.44026	7.71668	7.24316	7.81601	9.48102	5.43241	8.16146	6.02296	8.64724	9.68638	6.84048	7.6141	8.996	8.70008	8.3546	9.14574	10.231
VVGISGLLASFWFFI	8.28702	2.79757	4.99414	0.80526	3.94562	0.388795	5.87062	4.91113	8.4946	8.58769	5.9184	5.6166	8.51828	3.74149	1.89015	4.44317	5.34545	3.50566	4.77686	0.901066	5.50585	5.16607	5.60137	4.87536	3.8708	7.11896	3.38007	4.38556	3.57795	8.40225	6.12052	4.63376	4.84655	6.29286	6.75995	4.44265	6.02731	8.38624	4.71761	6.28544	7.46296	5.0962	3.43334	7.61236	6.97183	6.50052	7.24806	6.44621	8.86778
VVKGTKNETFRVTQE	3.39648	5.27392	10.511	11.1852	6.9109	9.48311	9.2083	11.6277	6.93922	10.5062	5.28805	10.6908	10.2667	10.5715	7.71262	7.08201	9.60594	9.26212	7.17885	8.66453	8.16559	8.00222	8.05179	8.75443	7.92502	9.0847	8.65558	8.28139	7.71944	9.4192	7.42172	8.5758	6.9377	5.51383	7.65345	8.03038	8.00547	6.12425	8.3673	8.83508	8.52969	7.11493	6.03452	8.84593	6.51935	6.72114	7.02864	4.22318	8.25776
VVLVALFVLRQYRLS	1.11009	3.88678	5.85479	0.42922	3.25714	1.98282	5.42025	4.28969	2.37254	7.32363	3.43861	9.46795	4.12939	1.12671	2.94238	4.71629	4.70535	2.3365	2.46958	3.32869	5.64751	4.39738	2.93261	7.1379	3.4961	8.41544	3.52412	2.19666	2.95491	6.62592	5.37157	5.02059	5.45404	3.80444	6.73352	6.94966	3.57515	8.0758	2.89037	8.1001	4.72827	4.68951	3.66125	5.45652	5.41312	4.75445	5.72616	6.75999	7.77239
VWKQFALSVLIFAIS	8.21501	3.23306	3.17602	2.08039	6.82816	1.8429	6.58898	2.14776	4.46744	4.99013	3.71624	6.53818	5.37535	3.81104	0.64752	5.71347	4.56152	3.5175	4.4189	0.810392	6.45059	4.79605	4.37656	5.44147	5.23253	6.635	5.46593	3.69735	3.76584	9.45445	5.99421	5.37157	6.38671	3.68638	7.62964	5.35186	6.34914	6.18002	4.27944	7.78609	4.54966	5.87071	4.4754	9.65568	6.19465	6.52162	5.61968	5.4311	9.03711
VYFLAEEVHASGIIA	5.51657	4.10403	3.501	6.09224	7.84776	3.6173	4.21163	0.941865	7.16843	5.74061	6.89899	4.39307	5.85199	6.52109	3.20657	6.07037	5.41484	6.47457	4.90146	4.19065	7.04926	4.18818	6.808	7.20614	8.72364	6.75338	5.73298	6.12561	2.38876	7.25693	3.07731	6.39125	5.94542	4.51743	7.78439	6.55265	6.88592	7.19601	7.70174	5.66018	5.06133	6.28488	3.07269	8.80092	5.73612	7.98575	6.03517	6.70761	8.46756
VYGPESWGNINQLRN	8.0896	6.97831	7.6588	5.64777	5.44659	5.52194	8.76919	7.21648	4.33974	7.24851	8.06815	9.70914	6.5092	5.77693	5.36894	5.67612	6.10898	6.65943	6.01126	5.77139	8.34036	7.07992	5.81721	8.28248	7.37397	8.74066	8.19727	4.97591	7.83392	10.0024	7.99291	6.09244	7.98262	8.34754	8.86698	8.32741	7.98681	9.14532	8.8985	9.102	8.03528	7.42643	7.12785	10.222	8.89072	8.95239	8.28752	9.87867	9.89837
VYMDEQIAKHMKGEP	11.2977	9.39302	7.03946	6.77576	3.41888	9.65454	9.83653	3.55535	6.70084	10.3797	9.66344	8.8387	8.80085	5.64429	6.8515	7.6315	6.52962	5.98574	5.42443	6.53959	9.23402	6.68097	6.43145	10.0027	8.57548	7.76578	7.75258	6.00627	6.32292	5.00193	5.13226	7.83897	9.00008	8.8627	9.16379	8.46415	6.93566	8.88505	7.97766	7.82036	7.14638	6.24804	6.81019	6.46979	7.81783	8.59869	7.41296	9.80889	9.24983
WANINAKIIKGYYDK	3.99877	7.82719	3.84533	5.03223	4.85373	4.72634	4.3314	1.94683	4.81857	8.61657	10.9367	10.7013	6.71783	3.04409	5.04573	5.97506	5.29419	5.87151	5.16191	4.37956	4.9192	5.84453	4.78394	7.33625	5.45044	8.66833	7.02716	3.9503	4.22829	8.97717	8.84288	7.89316	7.46428	6.28002	7.6635	7.15641	5.68968	7.62418	4.21361	8.07484	7.34485	4.53152	3.29175	9.04577	9.33379	9.09078	8.41681	6.13233	8.63289
WFTVELTNQSSLKLS	0.592414	5.20583	3.76389	5.41625	5.04338	-0.429111	3.21947	2.45606	2.71329	5.94821	3.06488	9.35221	6.51842	-1.06223	3.27544	5.1907	3.47337	4.03783	5.30317	1.79311	3.69806	3.19185	2.78522	5.13934	4.15063	8.84884	6.84189	1.95594	3.35341	6.50743	3.87743	4.6415	3.32143	3.35341	6.49572	5.59916	5.70111	5.40627	7.35902	6.90645	5.74812	5.58312	3.18511	7.78591	2.80518	4.57151	3.53689	4.03194	5.79767
WIAGWHTNLDIVADN	3.95921	6.843	4.48124	3.7252	3.50348	4.51415	8.8721	5.88607	6.44854	7.53525	5.7571	6.42705	6.76456	3.28472	3.84371	7.55202	5.88372	5.21689	4.87748	5.19786	6.55218	7.10876	4.81892	8.51561	5.91427	8.50619	6.18208	5.61035	6.61754	8.92178	7.29261	5.58575	6.92205	5.97711	7.5863	7.21744	7.32712	7.91297	7.58274	8.39109	8.33524	9.53484	4.8859	9.26801	7.85083	7.10372	6.516	9.69171	9.48354
WSLNHKWIVIILSTL	4.05271	5.92334	4.57256	3.37223	3.49968	2.49679	5.79171	5.89442	4.65463	2.34987	3.58869	4.87618	4.693	4.10987	3.08961	7.97764	4.634	4.48948	3.77919	3.59283	5.87303	5.26673	4.418	6.9561	4.70672	6.24803	5.55153	4.81902	4.51305	8.30746	6.82687	5.09375	6.42875	5.00663	6.80727	6.75658	7.0791	6.05514	5.95038	7.78792	6.67039	7.80388	4.45748	9.62311	7.79013	6.57139	5.39744	5.64943	8.92415
WYGLIPIQIIGFILV	1.56877	4.45109	-1.37633	2.09325	3.71763	1.2758	7.04515	3.31243	4.52661	5.19976	-1.79465	5.67233	2.14627	4.99294	0.242601	4.96919	1.59036	2.516	2.40716	0.0622668	5.62689	4.9505	3.40204	4.88751	3.19675	6.54494	3.03575	3.05065	2.38876	8.69993	7.02607	5.62438	5.09068	5.19684	6.48066	3.77506	5.77175	7.37319	4.84655	7.57044	2.84491	7.09166	3.9718	9.84903	8.53561	7.5086	5.42115	6.89815	8.50456
YADQKKNNISADTNA	8.90359	10.2624	4.91289	8.5492	4.13757	7.93066	9.19976	8.51451	8.54151	8.20016	8.88239	10.0707	7.49671	6.32398	6.9106	8.85174	5.84102	7.39121	5.29083	6.16003	8.09721	5.72316	6.42047	8.12565	8.27486	9.44787	7.63731	6.81888	7.9669	10.4685	8.61659	9.07473	9.00448	8.94606	9.15471	9.02744	9.3374	7.26003	9.13942	10.0985	8.16035	9.0711	7.8716	10.6193	10.0783	10.1297	9.74061	10.2917	9.8539
YAFFWIWGFAIVMLV	9.37361	6.9864	4.60091	2.11518	1.57959	-1.28265	6.16904	5.27554	7.06897	5.47394	4.09567	4.18269	1.22601	0.945018	-1.94157	5.67127	1.47855	0.841275	0.399279	-0.739413	4.54566	2.23689	1.36363	4.40625	2.44663	4.87336	0.485454	0.382653	2.17475	9.3714	7.10019	5.48022	6.56442	5.16707	7.84212	4.79662	7.50813	8.30043	5.71637	7.4917	9.0478	5.58949	3.69461	9.00152	8.04104	8.36574	7.04747	6.8513	9.5543
YAGYSNFIVTSNDTG	0.750254	7.28961	2.63752	3.2222	3.23436	5.08484	7.32478	4.16555	4.30298	7.93539	5.79625	11.6528	6.15097	3.85351	4.60211	7.42626	3.68281	5.02929	3.17401	4.85366	8.03082	4.93527	5.09888	7.60019	6.1822	9.49158	6.40268	5.39671	5.62004	9.74376	2.91235	3.57515	3.69387	5.2428	7.17411	6.12512	6.6345	8.20084	7.35845	8.70091	8.08558	7.65738	4.31762	9.54824	5.68232	6.3921	6.12194	5.66847	7.79641
YAVSAGYKWFFAYPD	7.46663	9.38047	4.68919	3.53027	5.19185	7.02803	5.45169	4.90121	6.7863	9.3419	3.52116	8.48375	1.53727	2.06991	5.25306	6.93278	6.66722	5.5234	4.77524	6.06144	3.84473	6.30615	4.77067	8.6484	4.50163	9.53131	3.39821	4.60505	4.8331	7.45339	6.6246	6.14868	1.74047	3.95891	8.86775	4.46591	5.46553	9.61719	3.59457	6.2832	9.28905	3.89182	4.79629	9.96686	6.6797	5.75492	4.02016	5.74454	8.75428
YCSITLPITGIDDVR	6.0123	6.24171	7.50763	2.48738	3.41086	4.76579	6.50717	2.69403	5.73992	7.21512	3.85329	10.5718	6.52767	7.41895	3.75158	7.9342	6.4272	5.90098	4.77525	5.31181	5.48388	5.75224	5.79033	6.99523	6.81138	9.57109	6.3658	5.43414	5.15733	8.1101	6.59919	6.94042	6.28749	7.32568	7.74712	7.39958	7.41397	9.00544	7.78389	9.21944	5.57671	9.03581	3.72978	9.72731	6.59844	7.2089	5.69218	7.58412	8.39777
YEQDARTWKNKGYPV	6.71488	8.32548	6.36325	7.11847	3.42511	3.14925	5.71068	4.90654	4.65673	7.88946	4.49924	10.9808	6.94888	5.85193	6.3986	6.96566	6.4502	7.79829	5.48045	5.2877	5.4362	5.99846	5.2606	8.28832	5.92611	10.0854	6.3328	5.26066	7.22759	10.054	8.64787	9.4959	9.40388	6.27777	9.31714	9.26209	8.06966	6.23323	7.40294	8.84838	9.52259	8.11259	8.36455	10.4669	9.84957	10.3711	10.1911	8.43142	9.84708
YFIAYAFIVLTIIIK	9.03103	6.92747	5.26492	2.07434	4.01703	-3.50878	4.87456	3.83918	2.25534	5.37586	0.735157	6.39962	2.82323	2.65115	0.0841578	5.38005	3.2959	2.1597	3.59499	0.794505	3.6787	4.66842	2.86246	6.51067	2.81569	7.21985	4.52693	2.09809	3.42751	9.59193	7.23317	6.27042	5.94043	5.27811	8.76315	7.77313	6.84949	9.08154	7.01454	8.34139	7.29655	5.82482	5.22435	9.59444	8.46096	6.76842	6.12994	6.04945	9.04793
YGEMSTGKITVKKKY	9.04611	8.70068	4.46444	7.49448	6.0702	10.505	6.89612	6.03254	4.47905	6.37215	3.83061	9.54097	3.75269	6.14907	6.60768	7.57332	6.05844	6.03157	5.34356	5.96876	7.32868	5.97411	6.23608	7.39773	6.70731	9.71985	5.29811	4.99274	5.05497	9.55294	8.01252	8.99753	9.63685	7.56626	8.92624	6.49012	5.97584	9.14368	8.76951	9.72005	8.92717	5.0337	4.96759	9.68067	7.86955	9.54705	8.80762	7.46932	9.38421
YGFSLEEKAVTPNSN	6.27029	6.74359	5.38334	8.6795	5.85063	5.95065	5.11806	5.77224	3.19077	9.91083	4.70062	10.1259	4.20172	6.63998	4.92398	7.55414	5.98658	6.44259	4.6672	6.40837	6.60555	5.84949	5.74647	8.07256	6.14458	9.54416	5.72856	5.25232	7.05747	6.49768	6.86422	6.73981	7.80172	8.8568	7.97426	6.68048	5.37898	9.33296	8.13696	7.33746	8.13924	7.56164	5.72332	8.26783	8.28113	8.67368	6.82566	9.06557	7.89314
YGHVMFVERVNNDGS	4.53839	5.62858	3.02764	3.94631	4.03328	5.93217	5.7796	0.983364	6.94594	9.22573	4.36922	10.3029	4.16754	4.45982	5.11719	6.53492	3.75849	4.34589	3.72561	5.549	6.18592	4.63266	4.40911	7.21138	5.27227	7.89431	4.38677	3.72702	6.26225	8.8229	6.24959	3.85439	5.96845	8.31032	5.91134	8.01255	6.08587	8.52256	7.86488	9.2014	5.03109	8.17774	6.09013	9.46384	5.61123	6.63415	6.516	8.81184	8.28362
YIEYKRKSPAQIILM	0.219075	8.24308	1.20829	6.25877	3.94546	0.527651	6.29371	7.39089	3.84723	7.4784	5.01343	4.84962	5.41327	4.59573	3.51068	6.94034	4.27747	6.34464	4.47272	2.01593	6.0487	6.09082	5.30867	5.90877	5.1789	6.96025	6.73423	4.19813	1.84055	7.44629	8.19883	7.4557	7.20005	2.18605	5.52705	3.23475	4.57368	3.59182	6.0938	6.47482	7.24287	4.08261	2.06306	7.2816	5.58353	7.00484	6.42273	2.66445	2.95335
YIISSVTIGLFCIIA	-3.11971	5.33192	8.78522	4.87962	4.29171	2.02886	7.9721	7.8967	9.2559	7.70455	1.63688	6.99899	7.12935	4.55106	2.26399	6.60156	6.45325	4.11293	4.86582	2.94093	6.77187	5.18364	6.26408	7.64694	5.09512	7.60435	6.12186	5.76832	4.85981	6.94206	6.38199	6.06122	6.52576	4.27805	7.14591	6.07948	7.89331	5.45746	6.33505	7.99382	6.83808	7.684	6.07378	5.79246	8.09276	5.95692	5.95835	3.61577	8.97598
YIKNDLKDTKIVGQE	3.61561	8.14327	6.57104	8.3637	7.66394	6.01725	4.35108	9.38658	5.22611	8.14667	8.94111	8.20656	10.4208	5.90807	5.61132	7.73802	7.73047	7.5398	6.06412	6.04587	6.09071	5.56495	5.33993	8.38967	7.19335	8.42484	9.79647	6.53543	7.8845	5.06639	7.69517	8.29049	8.66302	6.34212	7.662	8.81188	6.54836	8.24743	8.84117	9.19182	7.25538	8.48434	7.24048	5.0711	9.42911	9.28002	8.57446	9.87965	8.38187
[truncated: 22 more rows]
[truncated: 22 more columns]
